# Supplementary material for: Use of multiple traits genomic prediction, genotype by environment interactions and spatial effect to improve prediction accuracy in yield data
Source: PLoS One. 2020 May 13;15(5):e0232665. doi: 10.1371/journal.pone.0232665 (PMC7219756; doi:10.1371/journal.pone.0232665)
Supplement: S1 Data — (GENOTYPE) [file pone.0232665.s001.genotype]

m1	m2	m3	m4	m5	m6	m7	m8	m9	m10	m11	m12	m13	m14	m15	m16	m17	m18	m19	m20	m21	m22	m23	m24	m25	m26	m27	m28	m29	m30	m31	m32	m33	m34	m35	m36	m37	m38	m39	m40	m41	m42	m43	m44	m45	m46	m47	m48	m49	m50	m51	m52	m53	m54	m55	m56	m57	m58	m59	m60	m61	m62	m63	m64	m65	m66	m67	m68	m69	m70	m71	m72	m73	m74	m75	m76	m77	m78	m79	m80	m81	m82	m83	m84	m85	m86	m87	m88	m89	m90	m91	m92	m93	m94	m95	m96	m97	m98	m99	m100	m101	m102	m103	m104	m105	m106	m107	m108	m109	m110	m111	m112	m113	m114	m115	m116	m117	m118	m119	m120	m121	m122	m123	m124	m125	m126	m127	m128	m129	m130	m131	m132	m133	m134	m135	m136	m137	m138	m139	m140	m141	m142	m143	m144	m145	m146	m147	m148	m149	m150	m151	m152	m153	m154	m155	m156	m157	m158	m159	m160	m161	m162	m163	m164	m165	m166	m167	m168	m169	m170	m171	m172	m173	m174	m175	m176	m177	m178	m179	m180	m181	m182	m183	m184	m185	m186	m187	m188	m189	m190	m191	m192	m193	m194	m195	m196	m197	m198	m199	m200	m201	m202	m203	m204	m205	m206	m207	m208	m209	m210	m211	m212	m213	m214	m215	m216	m217	m218	m219	m220	m221	m222	m223	m224	m225	m226	m227	m228	m229	m230	m231	m232	m233	m234	m235	m236	m237	m238	m239	m240	m241	m242	m243	m244	m245	m246	m247	m248	m249	m250	m251	m252	m253	m254	m255	m256	m257	m258	m259	m260	m261	m262	m263	m264	m265	m266	m267	m268	m269	m270	m271	m272	m273	m274	m275	m276	m277	m278	m279	m280	m281	m282	m283	m284	m285	m286	m287	m288	m289	m290	m291	m292	m293	m294	m295	m296	m297	m298	m299	m300	m301	m302	m303	m304	m305	m306	m307	m308	m309	m310	m311	m312	m313	m314	m315	m316	m317	m318	m319	m320	m321	m322	m323	m324	m325	m326	m327	m328	m329	m330	m331	m332	m333	m334	m335	m336	m337	m338	m339	m340	m341	m342	m343	m344	m345	m346	m347	m348	m349	m350	m351	m352	m353	m354	m355	m356	m357	m358	m359	m360	m361	m362	m363	m364	m365	m366	m367	m368	m369	m370	m371	m372	m373	m374	m375	m376	m377	m378	m379	m380	m381	m382	m383	m384	m385	m386	m387	m388	m389	m390	m391	m392	m393	m394	m395	m396	m397	m398	m399	m400	m401	m402	m403	m404	m405	m406	m407	m408	m409	m410	m411	m412	m413	m414	m415	m416	m417	m418	m419	m420	m421	m422	m423	m424	m425	m426	m427	m428	m429	m430	m431	m432	m433	m434	m435	m436	m437	m438	m439	m440	m441	m442	m443	m444	m445	m446	m447	m448	m449	m450	m451	m452	m453	m454	m455	m456	m457	m458	m459	m460	m461	m462	m463	m464	m465	m466	m467	m468	m469	m470	m471	m472	m473	m474	m475	m476	m477	m478	m479	m480	m481	m482	m483	m484	m485	m486	m487	m488	m489	m490	m491	m492	m493	m494	m495	m496	m497	m498	m499	m500	m501	m502	m503	m504	m505	m506	m507	m508	m509	m510	m511	m512	m513	m514	m515	m516	m517	m518	m519	m520	m521	m522	m523	m524	m525	m526	m527	m528	m529	m530	m531	m532	m533	m534	m535	m536	m537	m538	m539	m540	m541	m542	m543	m544	m545	m546	m547	m548	m549	m550	m551	m552	m553	m554	m555	m556	m557	m558	m559	m560	m561	m562	m563	m564	m565	m566	m567	m568	m569	m570	m571	m572	m573	m574	m575	m576	m577	m578	m579	m580	m581	m582	m583	m584	m585	m586	m587	m588	m589	m590	m591	m592	m593	m594	m595	m596	m597	m598	m599	m600	m601	m602	m603	m604	m605	m606	m607	m608	m609	m610	m611	m612	m613	m614	m615	m616	m617	m618	m619	m620	m621	m622	m623	m624	m625	m626	m627	m628	m629	m630	m631	m632	m633	m634	m635	m636	m637	m638	m639	m640	m641	m642	m643	m644	m645	m646	m647	m648	m649	m650	m651	m652	m653	m654	m655	m656	m657	m658	m659	m660	m661	m662	m663	m664	m665	m666	m667	m668	m669	m670	m671	m672	m673	m674	m675	m676	m677	m678	m679	m680	m681	m682	m683	m684	m685	m686	m687	m688	m689	m690	m691	m692	m693	m694	m695	m696	m697	m698	m699	m700	m701	m702	m703	m704	m705	m706	m707	m708	m709	m710	m711	m712	m713	m714	m715	m716	m717	m718	m719	m720	m721	m722	m723	m724	m725	m726	m727	m728	m729	m730	m731	m732	m733	m734	m735	m736	m737	m738	m739	m740	m741	m742	m743	m744	m745	m746	m747	m748	m749	m750	m751	m752	m753	m754	m755	m756	m757	m758	m759	m760	m761	m762	m763	m764	m765	m766	m767	m768	m769	m770	m771	m772	m773	m774	m775	m776	m777	m778	m779	m780	m781	m782	m783	m784	m785	m786	m787	m788	m789	m790	m791	m792	m793	m794	m795	m796	m797	m798	m799	m800	m801	m802	m803	m804	m805	m806	m807	m808	m809	m810	m811	m812	m813	m814	m815	m816	m817	m818	m819	m820	m821	m822	m823	m824	m825	m826	m827	m828	m829	m830	m831	m832	m833	m834	m835	m836	m837	m838	m839	m840	m841	m842	m843	m844	m845	m846	m847	m848	m849	m850	m851	m852	m853	m854	m855	m856	m857	m858	m859	m860	m861	m862	m863	m864	m865	m866	m867	m868	m869	m870	m871	m872	m873	m874	m875	m876	m877	m878	m879	m880	m881	m882	m883	m884	m885	m886	m887	m888	m889	m890	m891	m892	m893	m894	m895	m896	m897	m898	m899	m900	m901	m902	m903	m904	m905	m906	m907	m908	m909	m910	m911	m912	m913	m914	m915	m916	m917	m918	m919	m920	m921	m922	m923	m924	m925	m926	m927	m928	m929	m930	m931	m932	m933	m934	m935	m936	m937	m938	m939	m940	m941	m942	m943	m944	m945	m946	m947	m948	m949	m950	m951	m952	m953	m954	m955	m956	m957	m958	m959	m960	m961	m962	m963	m964	m965	m966	m967	m968	m969	m970	m971	m972	m973	m974	m975	m976	m977	m978	m979	m980	m981	m982	m983	m984	m985	m986	m987	m988	m989	m990	m991	m992	m993	m994	m995	m996	m997	m998	m999	m1000	m1001	m1002	m1003	m1004	m1005	m1006	m1007	m1008	m1009	m1010	m1011	m1012	m1013	m1014	m1015	m1016	m1017	m1018	m1019	m1020	m1021	m1022	m1023	m1024	m1025	m1026	m1027	m1028	m1029	m1030	m1031	m1032	m1033	m1034	m1035	m1036	m1037	m1038	m1039	m1040	m1041	m1042	m1043	m1044	m1045	m1046	m1047	m1048	m1049	m1050	m1051	m1052	m1053	m1054	m1055	m1056	m1057	m1058	m1059	m1060	m1061	m1062	m1063	m1064	m1065	m1066	m1067	m1068	m1069	m1070	m1071	m1072	m1073	m1074	m1075	m1076	m1077	m1078	m1079	m1080	m1081	m1082	m1083	m1084	m1085	m1086	m1087	m1088	m1089	m1090	m1091	m1092	m1093	m1094	m1095	m1096	m1097	m1098	m1099	m1100	m1101	m1102	m1103	m1104	m1105	m1106	m1107	m1108	m1109	m1110	m1111	m1112	m1113	m1114	m1115	m1116	m1117	m1118	m1119	m1120	m1121	m1122	m1123	m1124	m1125	m1126	m1127	m1128	m1129	m1130	m1131	m1132	m1133	m1134	m1135	m1136	m1137	m1138	m1139	m1140	m1141	m1142	m1143	m1144	m1145	m1146	m1147	m1148	m1149	m1150	m1151	m1152	m1153	m1154	m1155	m1156	m1157	m1158	m1159	m1160	m1161	m1162	m1163	m1164	m1165	m1166	m1167	m1168	m1169	m1170	m1171	m1172	m1173	m1174	m1175	m1176	m1177	m1178	m1179	m1180	m1181	m1182	m1183	m1184	m1185	m1186	m1187	m1188	m1189	m1190	m1191	m1192	m1193	m1194	m1195	m1196	m1197	m1198	m1199	m1200	m1201	m1202	m1203	m1204	m1205	m1206	m1207	m1208	m1209	m1210	m1211	m1212	m1213	m1214	m1215	m1216	m1217	m1218	m1219	m1220	m1221	m1222	m1223	m1224	m1225	m1226	m1227	m1228	m1229	m1230	m1231	m1232	m1233	m1234	m1235	m1236	m1237	m1238	m1239	m1240	m1241	m1242	m1243	m1244	m1245	m1246	m1247	m1248	m1249	m1250	m1251	m1252	m1253	m1254	m1255	m1256	m1257	m1258	m1259	m1260	m1261	m1262	m1263	m1264	m1265	m1266	m1267	m1268	m1269	m1270	m1271	m1272	m1273	m1274	m1275	m1276	m1277	m1278	m1279	m1280	m1281	m1282	m1283	m1284	m1285	m1286	m1287	m1288	m1289	m1290	m1291	m1292	m1293	m1294	m1295	m1296	m1297	m1298	m1299	m1300	m1301	m1302	m1303	m1304	m1305	m1306	m1307	m1308	m1309	m1310	m1311	m1312	m1313	m1314	m1315	m1316	m1317	m1318	m1319	m1320	m1321	m1322	m1323	m1324	m1325	m1326	m1327	m1328	m1329	m1330	m1331	m1332	m1333	m1334	m1335	m1336	m1337	m1338	m1339	m1340	m1341	m1342	m1343	m1344	m1345	m1346	m1347	m1348	m1349	m1350	m1351	m1352	m1353	m1354	m1355	m1356	m1357	m1358	m1359	m1360	m1361	m1362	m1363	m1364	m1365	m1366	m1367	m1368	m1369	m1370	m1371	m1372	m1373	m1374	m1375	m1376	m1377	m1378	m1379	m1380	m1381	m1382	m1383	m1384	m1385	m1386	m1387	m1388	m1389	m1390	m1391	m1392	m1393	m1394	m1395	m1396	m1397	m1398	m1399	m1400	m1401	m1402	m1403	m1404	m1405	m1406	m1407	m1408	m1409	m1410	m1411	m1412	m1413	m1414	m1415	m1416	m1417	m1418	m1419	m1420	m1421	m1422	m1423	m1424	m1425	m1426	m1427	m1428	m1429	m1430	m1431	m1432	m1433	m1434	m1435	m1436	m1437	m1438	m1439	m1440	m1441	m1442	m1443	m1444	m1445	m1446	m1447	m1448	m1449	m1450	m1451	m1452	m1453	m1454	m1455	m1456	m1457	m1458	m1459	m1460	m1461	m1462	m1463	m1464	m1465	m1466	m1467	m1468	m1469	m1470	m1471	m1472	m1473	m1474	m1475	m1476	m1477	m1478	m1479	m1480	m1481	m1482	m1483	m1484	m1485	m1486	m1487	m1488	m1489	m1490	m1491	m1492	m1493	m1494	m1495	m1496	m1497	m1498	m1499	m1500	m1501	m1502	m1503	m1504	m1505	m1506	m1507	m1508	m1509	m1510	m1511	m1512	m1513	m1514	m1515	m1516	m1517	m1518	m1519	m1520	m1521	m1522	m1523	m1524	m1525	m1526	m1527	m1528	m1529	m1530	m1531	m1532	m1533	m1534	m1535	m1536	m1537	m1538	m1539	m1540	m1541	m1542	m1543	m1544	m1545	m1546	m1547	m1548	m1549	m1550	m1551	m1552	m1553	m1554	m1555	m1556	m1557	m1558	m1559	m1560	m1561	m1562	m1563	m1564	m1565	m1566	m1567	m1568	m1569	m1570	m1571	m1572	m1573	m1574	m1575	m1576	m1577	m1578	m1579	m1580	m1581	m1582	m1583	m1584	m1585	m1586	m1587	m1588	m1589	m1590	m1591	m1592	m1593	m1594	m1595	m1596	m1597	m1598	m1599	m1600	m1601	m1602	m1603	m1604	m1605	m1606	m1607	m1608	m1609	m1610	m1611	m1612	m1613	m1614	m1615	m1616	m1617	m1618	m1619	m1620	m1621	m1622	m1623	m1624	m1625	m1626	m1627	m1628	m1629	m1630	m1631	m1632	m1633	m1634	m1635	m1636	m1637	m1638	m1639	m1640	m1641	m1642	m1643	m1644	m1645	m1646	m1647	m1648	m1649	m1650	m1651	m1652	m1653	m1654	m1655	m1656	m1657	m1658	m1659	m1660	m1661	m1662	m1663	m1664	m1665	m1666	m1667	m1668	m1669	m1670	m1671	m1672	m1673	m1674	m1675	m1676	m1677	m1678	m1679	m1680	m1681	m1682	m1683	m1684	m1685	m1686	m1687	m1688	m1689	m1690	m1691	m1692	m1693	m1694	m1695	m1696	m1697	m1698	m1699	m1700	m1701	m1702	m1703	m1704	m1705	m1706	m1707	m1708	m1709	m1710	m1711	m1712	m1713	m1714	m1715	m1716	m1717	m1718	m1719	m1720	m1721	m1722	m1723	m1724	m1725	m1726	m1727	m1728	m1729	m1730	m1731	m1732	m1733	m1734	m1735	m1736	m1737	m1738	m1739	m1740	m1741	m1742	m1743	m1744	m1745	m1746	m1747	m1748	m1749	m1750	m1751	m1752	m1753	m1754	m1755	m1756	m1757	m1758	m1759	m1760	m1761	m1762	m1763	m1764	m1765	m1766	m1767	m1768	m1769	m1770	m1771	m1772	m1773	m1774	m1775	m1776	m1777	m1778	m1779	m1780	m1781	m1782	m1783	m1784	m1785	m1786	m1787	m1788	m1789	m1790	m1791	m1792	m1793	m1794	m1795	m1796	m1797	m1798	m1799	m1800	m1801	m1802	m1803	m1804	m1805	m1806	m1807	m1808	m1809	m1810	m1811	m1812	m1813	m1814	m1815	m1816	m1817	m1818	m1819	m1820	m1821	m1822	m1823	m1824	m1825	m1826	m1827	m1828	m1829	m1830	m1831	m1832	m1833	m1834	m1835	m1836	m1837	m1838	m1839	m1840	m1841	m1842	m1843	m1844	m1845	m1846	m1847	m1848	m1849	m1850	m1851	m1852	m1853	m1854	m1855	m1856	m1857	m1858	m1859	m1860	m1861	m1862	m1863	m1864	m1865	m1866	m1867	m1868	m1869	m1870	m1871	m1872	m1873	m1874	m1875	m1876	m1877	m1878	m1879	m1880	m1881	m1882	m1883	m1884	m1885	m1886	m1887	m1888	m1889	m1890	m1891	m1892	m1893	m1894	m1895	m1896	m1897	m1898	m1899	m1900	m1901	m1902	m1903	m1904	m1905	m1906	m1907	m1908	m1909	m1910	m1911	m1912	m1913	m1914	m1915	m1916	m1917	m1918	m1919	m1920	m1921	m1922	m1923	m1924	m1925	m1926	m1927	m1928	m1929	m1930	m1931	m1932	m1933	m1934	m1935	m1936	m1937	m1938	m1939	m1940	m1941	m1942	m1943	m1944	m1945	m1946	m1947	m1948	m1949	m1950	m1951	m1952	m1953	m1954	m1955	m1956	m1957	m1958	m1959	m1960	m1961	m1962	m1963	m1964	m1965	m1966	m1967	m1968	m1969	m1970	m1971	m1972	m1973	m1974	m1975	m1976	m1977	m1978	m1979	m1980	m1981	m1982	m1983	m1984	m1985	m1986	m1987	m1988	m1989	m1990	m1991	m1992	m1993	m1994	m1995	m1996	m1997	m1998	m1999	m2000	m2001	m2002	m2003	m2004	m2005	m2006	m2007	m2008	m2009	m2010	m2011	m2012	m2013	m2014	m2015	m2016	m2017	m2018	m2019	m2020	m2021	m2022	m2023	m2024	m2025	m2026	m2027	m2028	m2029	m2030	m2031	m2032	m2033	m2034	m2035	m2036	m2037	m2038	m2039	m2040	m2041	m2042	m2043	m2044	m2045	m2046	m2047	m2048	m2049	m2050	m2051	m2052	m2053	m2054	m2055	m2056	m2057	m2058	m2059	m2060	m2061	m2062	m2063	m2064	m2065	m2066	m2067	m2068	m2069	m2070	m2071	m2072	m2073	m2074	m2075	m2076	m2077	m2078	m2079	m2080	m2081	m2082	m2083	m2084	m2085	m2086	m2087	m2088	m2089	m2090	m2091	m2092	m2093	m2094	m2095	m2096	m2097	m2098	m2099	m2100	m2101	m2102	m2103	m2104	m2105	m2106	m2107	m2108	m2109	m2110	m2111	m2112	m2113	m2114	m2115	m2116	m2117	m2118	m2119	m2120	m2121	m2122	m2123	m2124	m2125	m2126	m2127	m2128	m2129	m2130	m2131	m2132	m2133	m2134	m2135	m2136	m2137	m2138	m2139	m2140	m2141	m2142	m2143	m2144	m2145	m2146	m2147	m2148	m2149	m2150	m2151	m2152	m2153	m2154	m2155	m2156	m2157	m2158	m2159	m2160	m2161	m2162	m2163	m2164	m2165	m2166	m2167	m2168	m2169	m2170	m2171	m2172	m2173	m2174	m2175	m2176	m2177	m2178	m2179	m2180	m2181	m2182	m2183	m2184	m2185	m2186	m2187	m2188	m2189	m2190	m2191	m2192	m2193	m2194	m2195	m2196	m2197	m2198	m2199	m2200	m2201	m2202	m2203	m2204	m2205	m2206	m2207	m2208	m2209	m2210	m2211	m2212	m2213	m2214	m2215	m2216	m2217	m2218	m2219	m2220	m2221	m2222	m2223	m2224	m2225	m2226	m2227	m2228	m2229	m2230	m2231	m2232	m2233	m2234	m2235	m2236	m2237	m2238	m2239	m2240	m2241	m2242	m2243	m2244	m2245	m2246	m2247	m2248	m2249	m2250	m2251	m2252	m2253	m2254	m2255	m2256	m2257	m2258	m2259	m2260	m2261	m2262	m2263	m2264	m2265	m2266	m2267	m2268	m2269	m2270	m2271	m2272	m2273	m2274	m2275	m2276	m2277	m2278	m2279	m2280	m2281	m2282	m2283	m2284	m2285	m2286	m2287	m2288	m2289	m2290	m2291	m2292	m2293	m2294	m2295	m2296	m2297	m2298	m2299	m2300	m2301	m2302	m2303	m2304	m2305	m2306	m2307	m2308	m2309	m2310	m2311	m2312	m2313	m2314	m2315	m2316	m2317	m2318	m2319	m2320	m2321	m2322	m2323	m2324	m2325	m2326	m2327	m2328	m2329	m2330	m2331	m2332	m2333	m2334	m2335	m2336	m2337	m2338	m2339	m2340	m2341	m2342	m2343	m2344	m2345	m2346	m2347	m2348	m2349	m2350	m2351	m2352	m2353	m2354	m2355	m2356	m2357	m2358	m2359	m2360	m2361	m2362	m2363	m2364	m2365	m2366	m2367	m2368	m2369	m2370	m2371	m2372	m2373	m2374	m2375	m2376	m2377	m2378	m2379	m2380	m2381	m2382	m2383	m2384	m2385	m2386	m2387	m2388	m2389	m2390	m2391	m2392	m2393	m2394	m2395	m2396	m2397	m2398	m2399	m2400	m2401	m2402	m2403	m2404	m2405	m2406	m2407	m2408	m2409	m2410	m2411	m2412	m2413	m2414	m2415	m2416	m2417	m2418	m2419	m2420	m2421	m2422	m2423	m2424	m2425	m2426	m2427	m2428	m2429	m2430	m2431	m2432	m2433	m2434	m2435	m2436	m2437	m2438	m2439	m2440	m2441	m2442	m2443	m2444	m2445	m2446	m2447	m2448	m2449	m2450	m2451	m2452	m2453	m2454	m2455	m2456	m2457	m2458	m2459	m2460	m2461	m2462	m2463	m2464	m2465	m2466	m2467	m2468	m2469	m2470	m2471	m2472	m2473	m2474	m2475	m2476	m2477	m2478	m2479	m2480	m2481	m2482	m2483	m2484	m2485	m2486	m2487	m2488	m2489	m2490	m2491	m2492	m2493	m2494	m2495	m2496	m2497	m2498	m2499	m2500	m2501	m2502	m2503	m2504	m2505	m2506	m2507	m2508	m2509	m2510	m2511	m2512	m2513	m2514	m2515	m2516	m2517	m2518	m2519	m2520	m2521	m2522	m2523	m2524	m2525	m2526	m2527	m2528	m2529	m2530	m2531	m2532	m2533	m2534	m2535	m2536	m2537	m2538	m2539	m2540	m2541	m2542	m2543	m2544	m2545	m2546	m2547	m2548	m2549	m2550	m2551	m2552	m2553	m2554	m2555	m2556	m2557	m2558	m2559	m2560	m2561	m2562	m2563	m2564	m2565	m2566	m2567	m2568	m2569	m2570	m2571	m2572	m2573	m2574	m2575	m2576	m2577	m2578	m2579	m2580	m2581	m2582	m2583	m2584	m2585	m2586	m2587	m2588	m2589	m2590	m2591	m2592	m2593	m2594	m2595	m2596	m2597	m2598	m2599	m2600	m2601	m2602	m2603	m2604	m2605	m2606	m2607	m2608	m2609	m2610	m2611	m2612	m2613	m2614	m2615	m2616	m2617	m2618	m2619	m2620	m2621	m2622	m2623	m2624	m2625	m2626	m2627	m2628	m2629	m2630	m2631	m2632	m2633	m2634	m2635	m2636	m2637	m2638	m2639	m2640	m2641	m2642	m2643	m2644	m2645	m2646	m2647	m2648	m2649	m2650	m2651	m2652	m2653	m2654	m2655	m2656	m2657	m2658	m2659	m2660	m2661	m2662	m2663	m2664	m2665	m2666	m2667	m2668	m2669	m2670	m2671	m2672	m2673	m2674	m2675	m2676	m2677	m2678	m2679	m2680	m2681	m2682	m2683	m2684	m2685	m2686	m2687	m2688	m2689	m2690	m2691	m2692	m2693	m2694	m2695	m2696	m2697	m2698	m2699	m2700	m2701	m2702	m2703	m2704	m2705	m2706	m2707	m2708	m2709	m2710	m2711	m2712	m2713	m2714	m2715	m2716	m2717	m2718	m2719	m2720	m2721	m2722	m2723	m2724	m2725	m2726	m2727	m2728	m2729	m2730	m2731	m2732	m2733	m2734	m2735	m2736	m2737	m2738	m2739	m2740	m2741	m2742	m2743	m2744	m2745	m2746	m2747	m2748	m2749	m2750	m2751	m2752	m2753	m2754	m2755	m2756	m2757	m2758	m2759	m2760	m2761	m2762	m2763	m2764	m2765	m2766	m2767	m2768	m2769	m2770	m2771	m2772	m2773	m2774	m2775	m2776	m2777	m2778	m2779	m2780	m2781	m2782	m2783	m2784	m2785	m2786	m2787	m2788	m2789	m2790	m2791	m2792	m2793	m2794	m2795	m2796	m2797	m2798	m2799	m2800	m2801	m2802	m2803	m2804	m2805	m2806	m2807	m2808	m2809	m2810	m2811	m2812	m2813	m2814	m2815	m2816	m2817	m2818	m2819	m2820	m2821	m2822	m2823	m2824	m2825	m2826	m2827	m2828	m2829	m2830	m2831	m2832	m2833	m2834	m2835	m2836	m2837	m2838	m2839	m2840	m2841	m2842	m2843	m2844	m2845	m2846	m2847	m2848	m2849	m2850	m2851	m2852	m2853	m2854	m2855	m2856	m2857	m2858	m2859	m2860	m2861	m2862	m2863	m2864	m2865	m2866	m2867	m2868	m2869	m2870	m2871	m2872	m2873	m2874	m2875	m2876	m2877	m2878	m2879	m2880	m2881	m2882	m2883	m2884	m2885	m2886	m2887	m2888	m2889	m2890	m2891	m2892	m2893	m2894	m2895	m2896	m2897	m2898	m2899	m2900	m2901	m2902	m2903	m2904	m2905	m2906	m2907	m2908	m2909	m2910	m2911	m2912	m2913	m2914	m2915	m2916	m2917	m2918	m2919	m2920	m2921	m2922	m2923	m2924	m2925	m2926	m2927	m2928	m2929	m2930	m2931	m2932	m2933	m2934	m2935	m2936	m2937	m2938	m2939	m2940	m2941	m2942	m2943	m2944	m2945	m2946	m2947	m2948	m2949	m2950	m2951	m2952	m2953	m2954	m2955	m2956	m2957	m2958	m2959	m2960	m2961	m2962	m2963	m2964	m2965	m2966	m2967	m2968	m2969	m2970	m2971	m2972	m2973	m2974	m2975	m2976	m2977	m2978	m2979	m2980	m2981	m2982	m2983	m2984	m2985	m2986	m2987	m2988	m2989	m2990	m2991	m2992	m2993	m2994	m2995	m2996	m2997	m2998	m2999	m3000	m3001	m3002	m3003	m3004	m3005	m3006	m3007	m3008	m3009	m3010	m3011	m3012	m3013	m3014	m3015	m3016	m3017	m3018	m3019	m3020	m3021	m3022	m3023	m3024	m3025	m3026	m3027	m3028	m3029	m3030	m3031	m3032	m3033	m3034	m3035	m3036	m3037	m3038	m3039	m3040	m3041	m3042	m3043	m3044	m3045	m3046	m3047	m3048	m3049	m3050	m3051	m3052	m3053	m3054	m3055	m3056	m3057	m3058	m3059	m3060	m3061	m3062	m3063	m3064	m3065	m3066	m3067	m3068	m3069	m3070	m3071	m3072	m3073	m3074	m3075	m3076	m3077	m3078	m3079	m3080	m3081	m3082	m3083	m3084	m3085	m3086	m3087	m3088	m3089	m3090	m3091	m3092	m3093	m3094	m3095	m3096	m3097	m3098	m3099	m3100	m3101	m3102	m3103	m3104	m3105	m3106	m3107	m3108	m3109	m3110	m3111	m3112	m3113	m3114	m3115	m3116	m3117	m3118	m3119	m3120	m3121	m3122	m3123	m3124	m3125	m3126	m3127	m3128	m3129	m3130	m3131	m3132	m3133	m3134	m3135	m3136	m3137	m3138	m3139	m3140	m3141	m3142	m3143	m3144	m3145	m3146	m3147	m3148	m3149	m3150	m3151	m3152	m3153	m3154	m3155	m3156	m3157	m3158	m3159	m3160	m3161	m3162	m3163	m3164	m3165	m3166	m3167	m3168	m3169	m3170	m3171	m3172	m3173	m3174	m3175	m3176	m3177	m3178	m3179	m3180	m3181	m3182	m3183	m3184	m3185	m3186	m3187	m3188	m3189	m3190	m3191	m3192	m3193	m3194	m3195	m3196	m3197	m3198	m3199	m3200	m3201	m3202	m3203	m3204	m3205	m3206	m3207	m3208	m3209	m3210	m3211	m3212	m3213	m3214	m3215	m3216	m3217	m3218	m3219	m3220	m3221	m3222	m3223	m3224	m3225	m3226	m3227	m3228	m3229	m3230	m3231	m3232	m3233	m3234	m3235	m3236	m3237	m3238	m3239	m3240	m3241	m3242	m3243	m3244	m3245	m3246	m3247	m3248	m3249	m3250	m3251	m3252	m3253	m3254	m3255	m3256	m3257	m3258	m3259	m3260	m3261	m3262	m3263	m3264	m3265	m3266	m3267	m3268	m3269	m3270	m3271	m3272	m3273	m3274	m3275	m3276	m3277	m3278	m3279	m3280	m3281	m3282	m3283	m3284	m3285	m3286	m3287	m3288	m3289	m3290	m3291	m3292	m3293	m3294	m3295	m3296	m3297	m3298	m3299	m3300	m3301	m3302	m3303	m3304	m3305	m3306	m3307	m3308	m3309	m3310	m3311	m3312	m3313	m3314	m3315	m3316	m3317	m3318	m3319	m3320	m3321	m3322	m3323	m3324	m3325	m3326	m3327	m3328	m3329	m3330	m3331	m3332	m3333	m3334	m3335	m3336	m3337	m3338	m3339	m3340	m3341	m3342	m3343	m3344	m3345	m3346	m3347	m3348	m3349	m3350	m3351	m3352	m3353	m3354	m3355	m3356	m3357	m3358	m3359	m3360	m3361	m3362	m3363	m3364	m3365	m3366	m3367	m3368	m3369	m3370	m3371	m3372	m3373	m3374	m3375	m3376	m3377	m3378	m3379	m3380	m3381	m3382	m3383	m3384	m3385	m3386	m3387	m3388	m3389	m3390	m3391	m3392	m3393	m3394	m3395	m3396	m3397	m3398	m3399	m3400	m3401	m3402	m3403	m3404	m3405	m3406	m3407	m3408	m3409	m3410	m3411	m3412	m3413	m3414	m3415	m3416	m3417	m3418	m3419	m3420	m3421	m3422	m3423	m3424	m3425	m3426	m3427	m3428	m3429	m3430	m3431	m3432	m3433	m3434	m3435	m3436	m3437	m3438	m3439	m3440	m3441	m3442	m3443	m3444	m3445	m3446	m3447	m3448	m3449	m3450	m3451	m3452	m3453	m3454	m3455	m3456	m3457	m3458	m3459	m3460	m3461	m3462	m3463	m3464	m3465	m3466	m3467	m3468	m3469	m3470	m3471	m3472	m3473	m3474	m3475	m3476	m3477	m3478	m3479	m3480	m3481	m3482	m3483	m3484	m3485	m3486	m3487	m3488	m3489	m3490	m3491	m3492	m3493	m3494	m3495	m3496	m3497	m3498	m3499	m3500	m3501	m3502	m3503	m3504	m3505	m3506	m3507	m3508	m3509	m3510	m3511	m3512	m3513	m3514	m3515	m3516	m3517	m3518	m3519	m3520	m3521	m3522	m3523	m3524	m3525	m3526	m3527	m3528	m3529	m3530	m3531	m3532	m3533	m3534	m3535	m3536	m3537	m3538	m3539	m3540	m3541	m3542	m3543	m3544	m3545	m3546	m3547	m3548	m3549	m3550	m3551	m3552	m3553	m3554	m3555	m3556	m3557	m3558	m3559	m3560	m3561	m3562	m3563	m3564	m3565	m3566	m3567	m3568	m3569	m3570	m3571	m3572	m3573	m3574	m3575	m3576	m3577	m3578	m3579	m3580	m3581	m3582	m3583	m3584	m3585	m3586	m3587	m3588	m3589	m3590	m3591	m3592	m3593	m3594	m3595	m3596	m3597	m3598	m3599	m3600	m3601	m3602	m3603	m3604	m3605	m3606	m3607	m3608	m3609	m3610	m3611	m3612	m3613	m3614	m3615	m3616	m3617	m3618	m3619	m3620	m3621	m3622	m3623	m3624	m3625	m3626	m3627	m3628	m3629	m3630	m3631	m3632	m3633	m3634	m3635	m3636	m3637	m3638	m3639	m3640	m3641	m3642	m3643	m3644	m3645	m3646	m3647	m3648	m3649	m3650	m3651	m3652	m3653	m3654	m3655	m3656	m3657	m3658	m3659	m3660	m3661	m3662	m3663	m3664	m3665	m3666	m3667	m3668	m3669	m3670	m3671	m3672	m3673	m3674	m3675	m3676	m3677	m3678	m3679	m3680	m3681	m3682	m3683	m3684	m3685	m3686	m3687	m3688	m3689	m3690	m3691	m3692	m3693	m3694	m3695	m3696	m3697	m3698	m3699	m3700	m3701	m3702	m3703	m3704	m3705	m3706	m3707	m3708	m3709	m3710	m3711	m3712	m3713	m3714	m3715	m3716	m3717	m3718	m3719	m3720	m3721	m3722	m3723	m3724	m3725	m3726	m3727	m3728	m3729	m3730	m3731	m3732	m3733	m3734	m3735	m3736	m3737	m3738	m3739	m3740	m3741	m3742	m3743	m3744	m3745	m3746	m3747	m3748	m3749	m3750	m3751	m3752	m3753	m3754	m3755	m3756	m3757	m3758	m3759	m3760	m3761	m3762	m3763	m3764	m3765	m3766	m3767	m3768	m3769	m3770	m3771	m3772	m3773	m3774	m3775	m3776	m3777	m3778	m3779	m3780	m3781	m3782	m3783	m3784	m3785	m3786	m3787	m3788	m3789	m3790	m3791	m3792	m3793	m3794	m3795	m3796	m3797	m3798	m3799	m3800	m3801	m3802	m3803	m3804	m3805	m3806	m3807	m3808	m3809	m3810	m3811	m3812	m3813	m3814	m3815	m3816	m3817	m3818	m3819	m3820	m3821	m3822	m3823	m3824	m3825	m3826	m3827	m3828	m3829	m3830	m3831	m3832	m3833	m3834	m3835	m3836	m3837	m3838	m3839	m3840	m3841	m3842	m3843	m3844	m3845	m3846	m3847	m3848	m3849	m3850	m3851	m3852	m3853	m3854	m3855	m3856	m3857	m3858	m3859	m3860	m3861	m3862	m3863	m3864	m3865	m3866	m3867	m3868	m3869	m3870	m3871	m3872	m3873	m3874	m3875	m3876	m3877	m3878	m3879	m3880	m3881	m3882	m3883	m3884	m3885	m3886	m3887	m3888	m3889	m3890	m3891	m3892	m3893	m3894	m3895	m3896	m3897	m3898	m3899	m3900	m3901	m3902	m3903	m3904	m3905	m3906	m3907	m3908	m3909	m3910	m3911	m3912	m3913	m3914	m3915	m3916	m3917	m3918	m3919	m3920	m3921	m3922	m3923	m3924	m3925	m3926	m3927	m3928	m3929	m3930	m3931	m3932	m3933	m3934	m3935	m3936	m3937	m3938	m3939	m3940	m3941	m3942	m3943	m3944	m3945	m3946	m3947	m3948	m3949	m3950	m3951	m3952	m3953	m3954	m3955	m3956	m3957	m3958	m3959	m3960	m3961	m3962	m3963	m3964	m3965	m3966	m3967	m3968	m3969	m3970	m3971	m3972	m3973	m3974	m3975	m3976	m3977	m3978	m3979	m3980	m3981	m3982	m3983	m3984	m3985	m3986	m3987	m3988	m3989	m3990	m3991	m3992	m3993	m3994	m3995	m3996	m3997	m3998	m3999	m4000	m4001	m4002	m4003	m4004	m4005	m4006	m4007	m4008	m4009	m4010	m4011	m4012	m4013	m4014	m4015	m4016	m4017	m4018	m4019	m4020	m4021	m4022	m4023	m4024	m4025	m4026	m4027	m4028	m4029	m4030	m4031	m4032	m4033	m4034	m4035	m4036	m4037	m4038	m4039	m4040	m4041	m4042	m4043	m4044	m4045	m4046	m4047	m4048	m4049	m4050	m4051	m4052	m4053	m4054	m4055	m4056
line3 -1 -1 -1 -1 -1 -1 -1 -1 -1 -1 -1 -1 -1 -1 -1 -1 -1 -1 -1 -1 -1 -1 -1 -1 -1 -1 -1 -1 -1 -1 -1 -1 -1 -1 -1 -1 -1 -1 -1 -1 -1 -1 -1 -1 -1 -1 -1 -1 -1 -1 -1 -1 -1 -1 -1 -1 -1 -1 -1 -1 -1 -1 -1 -1 -1 -1 -1 -1 -1 -1 -1 -1 -1 -1 -1 -1 -1 -1 -1 -1 -1 -1 -1 -1 -1 -1 -1 -1 -1 -1 -1 -1 -1 -1 -1 -1 -1 -1 -1 -1 -1 -1 -1 -1 -1 -1 -1 -1 -1 -1 -1 -1 -1 -1 -1 -1 -1 -1 -1 -1 -1 -1 -1 -1 -1 -1 -1 -1 -1 -1 -1 -1 -1 -1 -1 -1 -1 -1 -1 -1 -1 -1 -1 -1 -1 -1 -1 -1 -1 -1 -1 -1 -1 -1 -1 -1 -1 -1 -1 -1 -1 -1 -1 -1 -1 -1 -1 -1 -1 -1 -1 -1 -1 -1 -1 -1 -1 -1 -1 -1 -1 -1 -1 -1 -1 -1 -1 -1 -1 -1 -1 -1 -1 -1 -1 -1 -1 -1 -1 -1 -1 -1 -1 -1 -1 -1 -1 -1 -1 -1 -1 -1 -1 -1 -1 -1 -1 -1 -1 -1 -1 -1 -1 -1 -1 -1 -1 -1 -1 -1 -1 -1 -1 -1 -1 -1 -1 -1 -1 -1 -1 -1 -1 -1 -1 -1 -1 -1 -1 -1 -1 -1 -1 -1 -1 -1 -1 -1 -1 -1 -1 -1 -1 -1 -1 -1 -1 -1 -1 -1 -1 -1 -1 -1 -1 -1 -1 -1 -1 -1 -1 -1 -1 -1 -1 -1 -1 -1 -1 -1 -1 -1 -1 -1 -1 -1 -1 -1 -1 -1 -1 -1 -1 -1 -1 -1 -1 -1 -1 -1 -1 -1 -1 -1 -1 -1 -1 -1 -1 -1 -1 -1 -1 -1 -1 -1 -1 -1 -1 -1 -1 -1 -1 -1 -1 -1 -1 -1 -1 -1 -1 -1 -1 -1 -1 -1 -1 -1 -1 -1 -1 -1 -1 -1 -1 -1 -1 -1 -1 -1 -1 -1 -1 -1 -1 -1 -1 -1 -1 -1 -1 -1 -1 -1 -1 -1 -1 -1 -1 -1 -1 -1 -1 -1 -1 -1 -1 -1 -1 -1 -1 -1 -1 -1 -1 -1 -1 -1 -1 -1 -1 -1 -1 -1 -1 -1 -1 -1 -1 -1 -1 -1 -1 -1 -1 -1 -1 -1 -1 -1 -1 -1 -1 -1 -1 -1 -1 -1 -1 -1 -1 -1 -1 -1 -1 -1 -1 -1 -1 -1 -1 -1 -1 -1 -1 -1 -1 -1 -1 -1 -1 -1 -1 -1 -1 -1 -1 -1 -1 -1 -1 -1 -1 -1 -1 -1 -1 -1 -1 -1 -1 -1 -1 -1 -1 -1 -1 -1 -1 -1 -1 -1 -1 -1 -1 -1 -1 -1 -1 -1 -1 -1 -1 -1 -1 -1 -1 -1 -1 -1 -1 -1 -1 -1 -1 -1 -1 -1 -1 -1 -1 -1 -1 -1 -1 -1 -1 -1 -1 -1 -1 -1 -1 NA -1 -1 -1 -1 -1 -1 -1 -1 -1 -1 -1 -1 -1 -1 -1 -1 -1 -1 -1 -1 -1 -1 -1 -1 -1 -1 -1 -1 -1 -1 -1 -1 -1 -1 -1 -1 -1 -1 -1 -1 -1 -1 -1 -1 -1 -1 -1 -1 -1 -1 -1 -1 -1 -1 -1 -1 -1 -1 -1 -1 -1 -1 -1 -1 -1 -1 -1 -1 -1 -1 -1 -1 -1 -1 -1 -1 -1 -1 -1 -1 -1 -1 -1 -1 -1 -1 -1 -1 -1 -1 -1 -1 -1 -1 -1 -1 -1 -1 -1 -1 -1 -1 -1 -1 -1 -1 -1 -1 -1 -1 -1 -1 -1 -1 -1 -1 -1 -1 -1 -1 -1 -1 -1 -1 -1 -1 -1 -1 -1 -1 -1 -1 -1 -1 -1 -1 -1 -1 -1 -1 -1 -1 -1 -1 -1 -1 -1 -1 -1 -1 -1 -1 -1 -1 -1 -1 -1 -1 -1 -1 -1 -1 -1 -1 -1 -1 -1 -1 -1 -1 -1 -1 -1 -1 -1 -1 -1 -1 -1 -1 -1 -1 -1 -1 -1 -1 -1 -1 -1 -1 -1 -1 -1 -1 -1 -1 -1 -1 -1 -1 -1 -1 -1 -1 -1 -1 -1 -1 -1 -1 -1 -1 -1 -1 -1 -1 -1 -1 -1 -1 -1 -1 -1 -1 -1 -1 -1 -1 -1 -1 -1 -1 -1 -1 -1 -1 -1 -1 -1 -1 -1 -1 -1 -1 -1 -1 -1 -1 -1 -1 -1 -1 -1 -1 -1 -1 -1 -1 -1 -1 -1 -1 -1 -1 -1 -1 -1 -1 -1 -1 -1 -1 -1 -1 -1 -1 -1 -1 -1 -1 -1 -1 -1 -1 -1 -1 -1 -1 -1 -1 -1 -1 -1 -1 -1 -1 -1 -1 -1 -1 -1 -1 -1 -1 -1 -1 -1 -1 -1 -1 -1 -1 -1 -1 -1 -1 -1 -1 -1 -1 -1 -1 -1 -1 -1 -1 -1 -1 -1 -1 -1 -1 -1 -1 -1 -1 -1 -1 -1 -1 -1 -1 -1 -1 -1 -1 -1 -1 -1 -1 -1 -1 -1 -1 -1 -1 -1 -1 -1 -1 -1 -1 -1 -1 -1 -1 -1 -1 -1 -1 -1 -1 -1 -1 -1 -1 -1 -1 -1 -1 -1 -1 -1 -1 -1 -1 -1 -1 -1 -1 -1 -1 -1 -1 -1 -1 -1 -1 -1 -1 -1 -1 -1 -1 -1 -1 -1 -1 -1 -1 -1 -1 NA -1 -1 -1 -1 -1 -1 -1 -1 -1 -1 -1 -1 -1 -1 -1 -1 -1 -1 -1 -1 -1 -1 -1 -1 -1 -1 -1 -1 -1 -1 -1 -1 -1 -1 -1 -1 -1 -1 -1 -1 -1 -1 -1 -1 -1 -1 -1 -1 -1 -1 -1 -1 -1 -1 -1 -1 -1 -1 -1 -1 -1 -1 -1 -1 -1 -1 -1 -1 -1 -1 -1 -1 -1 -1 -1 -1 -1 -1 -1 -1 -1 -1 -1 -1 -1 -1 -1 -1 -1 -1 -1 -1 -1 -1 -1 -1 -1 -1 -1 -1 -1 -1 -1 -1 -1 -1 -1 -1 -1 -1 -1 -1 -1 -1 -1 -1 -1 -1 -1 -1 -1 -1 -1 -1 -1 -1 -1 -1 -1 -1 -1 -1 -1 -1 -1 -1 -1 -1 -1 -1 -1 -1 -1 -1 -1 -1 -1 -1 -1 -1 -1 -1 -1 -1 -1 -1 -1 -1 -1 -1 -1 -1 -1 -1 -1 -1 -1 -1 -1 -1 -1 -1 -1 -1 -1 -1 -1 -1 -1 -1 -1 -1 -1 -1 -1 -1 -1 -1 -1 -1 -1 -1 -1 -1 -1 -1 -1 -1 -1 -1 -1 -1 -1 -1 -1 -1 -1 -1 -1 -1 -1 -1 -1 -1 -1 -1 -1 -1 -1 -1 -1 -1 -1 -1 -1 -1 -1 -1 -1 -1 -1 -1 -1 -1 -1 -1 -1 -1 -1 -1 -1 -1 -1 -1 -1 -1 -1 -1 -1 -1 -1 -1 -1 -1 -1 -1 -1 -1 -1 -1 -1 -1 -1 -1 -1 -1 -1 -1 -1 -1 -1 -1 -1 -1 -1 -1 -1 -1 -1 -1 -1 NA -1 -1 -1 -1 -1 -1 -1 -1 -1 -1 -1 -1 -1 -1 -1 -1 -1 -1 -1 -1 -1 -1 -1 -1 -1 -1 -1 -1 -1 -1 -1 -1 -1 -1 -1 -1 -1 -1 -1 -1 -1 -1 -1 -1 -1 -1 -1 -1 -1 -1 -1 -1 -1 -1 -1 -1 -1 -1 -1 -1 -1 -1 -1 -1 -1 -1 -1 -1 -1 -1 -1 -1 -1 -1 -1 -1 0 -1 -1 -1 -1 -1 -1 -1 -1 -1 -1 -1 -1 -1 -1 -1 -1 -1 -1 -1 -1 -1 -1 -1 -1 -1 -1 -1 -1 -1 -1 -1 -1 -1 -1 -1 -1 -1 -1 -1 -1 -1 -1 -1 -1 -1 -1 -1 -1 -1 -1 -1 -1 -1 -1 -1 -1 -1 -1 -1 -1 -1 -1 -1 -1 -1 -1 -1 -1 -1 -1 -1 -1 -1 -1 -1 -1 -1 -1 -1 -1 -1 -1 -1 -1 -1 -1 -1 -1 -1 -1 -1 -1 -1 -1 -1 -1 -1 -1 -1 -1 -1 -1 -1 NA -1 -1 -1 -1 -1 -1 -1 -1 -1 -1 -1 -1 -1 -1 -1 -1 -1 -1 -1 -1 -1 -1 -1 -1 -1 -1 -1 -1 -1 -1 -1 -1 -1 -1 -1 -1 -1 -1 -1 -1 -1 -1 -1 -1 -1 -1 -1 -1 -1 -1 -1 -1 -1 -1 -1 -1 -1 -1 -1 -1 -1 -1 -1 -1 -1 -1 -1 -1 -1 -1 -1 -1 -1 -1 -1 -1 -1 -1 -1 -1 -1 -1 -1 -1 -1 -1 -1 -1 -1 -1 -1 -1 -1 -1 -1 -1 -1 -1 -1 -1 -1 -1 -1 -1 -1 -1 -1 -1 -1 -1 -1 -1 -1 -1 -1 -1 -1 -1 -1 -1 -1 -1 -1 -1 -1 -1 -1 -1 -1 -1 -1 -1 -1 -1 -1 -1 -1 -1 -1 -1 -1 -1 -1 -1 -1 -1 -1 -1 -1 -1 -1 -1 -1 -1 -1 -1 0 -1 -1 -1 -1 -1 -1 -1 -1 -1 -1 -1 -1 -1 -1 -1 -1 -1 -1 -1 -1 -1 -1 -1 -1 -1 -1 -1 -1 -1 -1 -1 -1 -1 -1 -1 -1 -1 -1 -1 -1 -1 -1 -1 -1 -1 -1 -1 -1 -1 -1 -1 -1 -1 -1 -1 -1 -1 -1 -1 -1 -1 -1 -1 -1 -1 -1 -1 -1 -1 -1 -1 -1 -1 -1 -1 -1 -1 -1 -1 -1 -1 -1 -1 -1 -1 -1 -1 -1 -1 -1 -1 -1 -1 -1 -1 -1 -1 -1 -1 -1 -1 -1 -1 -1 -1 -1 -1 -1 -1 -1 -1 -1 -1 -1 -1 -1 -1 -1 -1 -1 -1 -1 -1 -1 -1 -1 -1 -1 -1 -1 -1 -1 -1 -1 -1 -1 -1 -1 -1 -1 -1 -1 -1 -1 -1 -1 -1 -1 -1 -1 -1 -1 -1 -1 -1 -1 -1 -1 -1 -1 -1 -1 -1 -1 -1 -1 -1 -1 -1 -1 -1 -1 -1 -1 -1 -1 -1 -1 -1 -1 -1 -1 -1 -1 -1 -1 -1 -1 -1 -1 -1 -1 -1 -1 -1 -1 -1 -1 -1 -1 -1 -1 -1 -1 -1 -1 -1 -1 -1 -1 -1 -1 -1 -1 -1 -1 -1 -1 -1 -1 -1 -1 -1 -1 -1 -1 -1 -1 -1 -1 -1 -1 -1 -1 -1 -1 -1 -1 -1 -1 -1 -1 -1 -1 -1 -1 -1 -1 -1 -1 -1 -1 -1 -1 -1 -1 -1 -1 -1 -1 -1 -1 -1 -1 -1 -1 -1 -1 -1 -1 -1 -1 -1 -1 -1 -1 -1 -1 -1 -1 -1 -1 -1 -1 -1 -1 -1 -1 -1 -1 -1 -1 -1 -1 -1 -1 -1 -1 -1 -1 -1 -1 -1 -1 -1 -1 -1 -1 -1 -1 -1 -1 -1 -1 -1 -1 -1 -1 -1 -1 -1 -1 -1 -1 -1 -1 -1 -1 -1 -1 -1 -1 -1 -1 -1 -1 -1 -1 -1 -1 -1 -1 -1 -1 -1 -1 -1 -1 -1 -1 -1 -1 -1 -1 -1 -1 -1 -1 -1 -1 -1 -1 -1 -1 -1 -1 -1 -1 -1 -1 -1 -1 -1 -1 -1 -1 -1 -1 -1 -1 -1 -1 -1 -1 -1 -1 -1 -1 -1 -1 -1 -1 -1 -1 -1 -1 -1 -1 -1 -1 -1 -1 -1 -1 -1 -1 -1 -1 -1 -1 -1 -1 -1 -1 -1 -1 -1 -1 -1 -1 -1 -1 -1 -1 -1 -1 -1 -1 -1 -1 -1 -1 -1 -1 -1 -1 -1 -1 -1 -1 -1 -1 -1 -1 -1 -1 -1 -1 -1 -1 -1 -1 -1 -1 -1 -1 -1 -1 -1 -1 -1 -1 -1 -1 -1 -1 -1 -1 -1 -1 -1 -1 -1 -1 -1 -1 -1 -1 -1 -1 -1 -1 -1 -1 -1 -1 -1 -1 -1 -1 -1 -1 -1 -1 -1 -1 -1 -1 -1 -1 -1 -1 -1 -1 -1 -1 -1 -1 -1 -1 -1 -1 -1 -1 -1 -1 -1 -1 -1 -1 -1 -1 -1 -1 -1 -1 -1 -1 -1 -1 -1 -1 -1 -1 -1 -1 -1 -1 -1 -1 -1 -1 -1 -1 -1 NA -1 -1 -1 -1 -1 -1 -1 -1 -1 -1 -1 -1 -1 -1 -1 -1 -1 -1 -1 -1 -1 -1 -1 -1 -1 -1 -1 -1 -1 -1 -1 -1 -1 -1 -1 -1 -1 -1 -1 -1 -1 -1 -1 -1 -1 -1 -1 -1 -1 -1 -1 -1 -1 -1 -1 -1 -1 -1 -1 -1 -1 -1 -1 -1 -1 -1 -1 -1 -1 -1 -1 -1 -1 -1 -1 -1 -1 -1 -1 -1 -1 -1 -1 -1 -1 -1 -1 -1 -1 -1 -1 -1 -1 -1 -1 -1 -1 -1 -1 -1 -1 -1 -1 -1 -1 -1 -1 -1 -1 -1 -1 -1 -1 -1 -1 -1 NA -1 -1 -1 -1 -1 -1 -1 -1 -1 -1 -1 -1 -1 -1 -1 -1 -1 -1 -1 -1 -1 -1 -1 -1 -1 -1 -1 -1 -1 -1 -1 -1 -1 -1 -1 -1 -1 -1 -1 -1 -1 -1 -1 -1 -1 -1 -1 -1 -1 -1 -1 -1 -1 -1 -1 -1 -1 -1 -1 -1 -1 -1 -1 -1 -1 -1 -1 -1 -1 -1 -1 -1 -1 -1 -1 -1 -1 -1 -1 -1 -1 -1 -1 -1 -1 -1 -1 -1 -1 -1 -1 -1 -1 -1 -1 -1 -1 -1 -1 -1 -1 -1 -1 -1 -1 -1 -1 -1 -1 -1 -1 -1 -1 -1 -1 -1 -1 -1 -1 -1 -1 -1 -1 -1 -1 -1 -1 -1 -1 -1 -1 -1 -1 -1 -1 -1 -1 -1 -1 -1 -1 -1 -1 -1 -1 -1 -1 -1 -1 -1 -1 -1 -1 -1 -1 -1 -1 -1 -1 -1 -1 -1 -1 -1 -1 -1 -1 -1 -1 -1 -1 -1 -1 -1 -1 -1 -1 -1 -1 -1 -1 -1 -1 -1 -1 -1 -1 -1 -1 -1 -1 -1 -1 -1 -1 -1 -1 -1 -1 -1 -1 -1 -1 -1 -1 -1 -1 -1 -1 -1 -1 -1 -1 -1 -1 -1 -1 -1 -1 -1 -1 -1 -1 -1 -1 -1 -1 -1 -1 -1 -1 -1 -1 -1 -1 -1 -1 -1 -1 -1 -1 -1 -1 -1 -1 -1 -1 -1 -1 -1 -1 -1 -1 -1 -1 -1 -1 -1 -1 -1 -1 -1 -1 -1 -1 -1 -1 -1 -1 -1 -1 -1 -1 -1 -1 -1 NA -1 -1 -1 -1 -1 -1 -1 -1 -1 -1 -1 -1 -1 -1 -1 -1 -1 -1 -1 -1 -1 -1 -1 -1 -1 -1 -1 -1 -1 -1 -1 -1 -1 -1 -1 -1 -1 -1 -1 -1 -1 -1 -1 -1 NA -1 -1 -1 -1 -1 -1 -1 -1 -1 -1 -1 -1 -1 -1 -1 -1 -1 -1 -1 -1 -1 -1 -1 -1 -1 -1 -1 -1 -1 -1 -1 -1 -1 -1 -1 -1 -1 -1 -1 -1 -1 -1 -1 -1 -1 -1 -1 -1 -1 -1 -1 -1 -1 -1 -1 -1 -1 -1 -1 -1 -1 -1 -1 -1 -1 -1 -1 -1 -1 -1 -1 -1 -1 -1 -1 -1 -1 -1 -1 -1 -1 -1 -1 -1 -1 -1 -1 -1 -1 -1 -1 -1 -1 -1 -1 -1 -1 -1 -1 -1 -1 -1 -1 -1 -1 -1 -1 -1 -1 -1 -1 -1 -1 -1 -1 -1 -1 -1 -1 -1 -1 -1 -1 -1 -1 -1 -1 -1 -1 -1 -1 -1 -1 -1 -1 -1 -1 -1 -1 -1 -1 -1 -1 -1 -1 -1 -1 -1 -1 -1 -1 -1 -1 -1 -1 -1 -1 -1 -1 -1 -1 -1 -1 -1 -1 -1 -1 -1 -1 -1 -1 -1 -1 -1 -1 -1 -1 -1 -1 -1 -1 -1 -1 -1 -1 -1 -1 -1 -1 -1 -1 -1 -1 -1 -1 -1 -1 -1 -1 -1 -1 -1 -1 -1 -1 -1 -1 -1 -1 -1 -1 -1 -1 -1 -1 -1 -1 -1 -1 -1 -1 -1 -1 -1 -1 -1 -1 -1 -1 -1 -1 -1 -1 -1 -1 -1 -1 -1 -1 -1 -1 -1 -1 -1 -1 -1 -1 -1 -1 -1 -1 -1 -1 -1 -1 -1 -1 -1 -1 -1 -1 -1 -1 -1 -1 -1 -1 -1 -1 NA -1 -1 -1 -1 -1 -1 -1 -1 -1 -1 -1 -1 -1 -1 -1 -1 -1 -1 -1 -1 -1 NA -1 -1 -1 -1 -1 -1 -1 -1 -1 -1 -1 -1 -1 -1 -1 -1 -1 -1 -1 -1 -1 -1 -1 -1 -1 -1 -1 -1 -1 -1 -1 -1 -1 -1 -1 -1 -1 -1 -1 -1 -1 -1 -1 -1 -1 -1 -1 -1 -1 -1 -1 -1 -1 -1 -1 -1 -1 -1 -1 -1 -1 -1 -1 -1 -1 -1 -1 -1 -1 -1 -1 -1 -1 -1 -1 -1 -1 -1 -1 -1 -1 -1 -1 -1 -1 -1 -1 -1 -1 -1 -1 -1 -1 -1 -1 -1 -1 -1 -1 -1 -1 -1 -1 -1 -1 -1 -1 -1 -1 -1 -1 -1 -1 -1 -1 -1 -1 -1 -1 -1 -1 -1 -1 -1 -1 -1 -1 -1 -1 -1 -1 -1 -1 -1 -1 -1 -1 -1 -1 -1 -1 -1 -1 -1 -1 -1 -1 -1 -1 -1 -1 -1 -1 -1 -1 -1 -1 -1 -1 -1 -1 -1 -1 -1 -1 -1 -1 -1 -1 -1 -1 -1 -1 -1 -1 -1 -1 -1 -1 -1 -1 -1 NA -1 -1 -1 -1 -1 -1 -1 -1 -1 -1 -1 -1 -1 -1 -1 -1 -1 -1 -1 -1 -1 -1 -1 -1 -1 -1 -1 -1 -1 -1 -1 -1 -1 -1 -1 -1 -1 -1 -1 -1 -1 -1 -1 -1 -1 -1 -1 -1 -1 -1 -1 -1 -1 -1 -1 -1 -1 -1 -1 -1 -1 -1 -1 -1 -1 -1 -1 -1 -1 -1 -1 -1 -1 -1 -1 -1 -1 -1 -1 -1 -1 -1 -1 -1 -1 -1 -1 -1 -1 -1 -1 -1 -1 -1 -1 -1 -1 -1 -1 -1 -1 -1 -1 -1 -1 -1 -1 -1 -1 -1 -1 -1 -1 -1 -1 -1 -1 -1 -1 -1 -1 -1 -1 -1 -1 -1 -1 -1 -1 -1 -1 -1 -1 -1 -1 -1 -1 -1 -1 -1 -1 -1 -1 -1 -1 -1 -1 -1 -1 -1 -1 -1 -1 -1 -1 -1 -1 -1 -1 -1 -1 -1 -1 -1 -1 -1 -1 -1 -1 -1 -1 -1 -1 -1 -1 -1 -1 -1 -1 -1 -1 -1 -1 -1 -1 -1 -1 -1 -1 -1 -1 -1 -1 -1 -1 -1 -1 -1 -1 -1 -1 -1 -1 -1 -1 -1 -1 -1 -1 -1 -1 -1 -1 -1 -1 -1 -1 -1 -1 -1 -1 -1 -1 -1 -1 -1 -1 -1 -1 -1 -1 -1 -1 -1 -1 NA -1 -1 -1 -1 -1 -1 -1 -1 -1 -1 -1 -1 -1 -1 -1 -1 -1 -1 -1 -1 -1 -1 -1 -1 -1 -1 -1 -1 -1 NA -1 -1 -1 -1 -1 -1 -1 -1 -1 -1 -1 -1 -1 -1 -1 -1 -1 -1 -1 -1 -1 -1 -1 -1 -1 -1 -1 -1 -1 -1 -1 -1 -1 -1 -1 -1 -1 -1 -1 -1 -1 -1 -1 -1 -1 -1 -1 -1 -1 -1 -1 -1 -1 -1 -1 -1 -1 -1 -1 -1 -1 -1 -1 -1 -1 -1 -1 -1 -1 -1 -1 -1 -1 -1 -1 -1 -1 -1 -1 -1 -1 -1 -1 -1 -1 -1 -1 -1 -1 -1 -1 -1 -1 -1 -1 -1 -1 -1 -1 -1 -1 -1 -1 -1 -1 -1 -1 -1 -1 -1 -1 -1 -1 -1 -1 -1 -1 -1 -1 -1 -1 -1 -1 -1 -1 -1 -1 -1 -1 -1 -1 -1 -1 -1 -1 -1 -1 -1 -1 -1 -1 -1 -1 -1 -1 -1 -1 -1 -1 -1 -1 -1 -1 -1 -1 -1 -1 -1 -1 -1 -1 -1 -1 -1 -1 -1 -1 -1 -1 -1 -1 -1 -1 -1 -1 -1 -1 -1 -1 -1 -1 -1 -1 -1 -1 -1 -1 -1 -1 -1 -1 -1 -1 -1 -1 -1 -1 -1 -1 -1 -1 -1 -1 -1 -1 -1 -1 -1 -1 -1 -1 -1 -1 -1 -1 -1 -1 -1 -1 -1 -1 -1 -1 -1 -1 -1 -1 -1 -1 -1 -1 -1 -1 -1 -1 -1 -1 -1 -1 -1 -1 -1 -1 -1 -1 -1 -1 -1 -1 -1 -1 -1 -1 -1 -1 -1 -1 -1 -1 -1 -1 -1 -1 -1 -1 -1 -1 -1 -1 -1 -1 -1 -1 -1 -1 -1 -1 -1 -1 -1 -1 -1 -1 -1 -1 -1 -1 -1 -1 -1 -1 -1 -1 -1 -1 -1 -1 -1 -1 -1 -1 -1 -1 -1 -1 -1 -1 -1 -1 -1 -1 -1 -1 -1 -1 -1 -1 -1 -1 -1 -1 -1 -1 -1 -1 -1 -1 -1 -1 -1 -1 -1 -1 -1 -1 -1 -1 -1 -1 -1 -1 -1 -1 -1 -1 -1 -1 -1 -1 -1 -1 -1 -1 -1 -1 -1 -1 -1 -1 -1 -1 -1 -1 -1 -1 -1 -1 -1 -1 -1 -1 -1 -1 -1 -1 -1 -1 -1 -1 -1 -1 -1 -1 -1 -1 -1 -1 -1 -1 -1 -1 -1 -1 -1 -1 -1 -1 -1 -1 -1 -1 -1 -1 -1 -1 -1 -1 -1 -1 -1 -1 -1 -1 -1 -1 -1 -1 -1 -1 -1 -1 -1 -1 -1 -1 -1 -1 -1 -1 -1 -1 -1 -1 -1 -1 -1 -1 -1 -1 -1 -1 -1 -1 -1 -1 -1 -1 -1 -1 -1 -1 -1 -1 -1 -1 -1 -1 -1 -1 -1 -1 -1 -1 -1 -1 -1 -1 -1 -1 -1 -1 -1 -1 -1 -1 -1 -1 -1 -1 -1 -1 -1 -1 -1 -1 -1 NA -1 -1 -1 -1 -1 -1 -1 -1 -1 -1 -1 -1 -1 -1 -1 -1 -1 -1 -1 -1 -1 -1 -1 -1 -1 -1 -1 -1 NA -1 -1 -1 -1 -1 -1 -1 -1 -1 -1 -1 -1 -1 -1 -1 -1 -1 -1 -1 -1 -1 -1 -1 -1 -1 -1 -1 -1 -1 -1 -1 -1 -1 -1 -1 -1 -1 -1 -1 -1 -1 -1 -1 -1 -1 -1 -1 -1 -1 -1 -1 -1 -1 -1 -1 -1 -1 -1 -1 -1 -1 -1 -1 -1 -1 -1 -1 -1 -1 -1 -1 -1 -1 -1 -1 -1 -1 -1 -1 -1 -1 -1 -1 -1 -1 -1 -1 -1 -1 -1 -1 -1 -1 -1 -1 -1 -1 -1 -1 -1 -1 -1 -1 -1 -1 -1 -1 -1 -1 -1 -1 -1 NA -1 -1 -1 -1 -1 -1 -1 -1 -1 -1 -1 -1 -1 -1 -1 -1 -1 -1 -1 -1 -1 -1 -1 -1 -1 -1 -1 -1 -1 -1 -1 -1 -1 -1 -1 -1 -1 -1 -1 -1 -1 -1 -1 -1 -1 -1 -1 -1 -1 -1 -1 -1 -1 -1 -1 -1 -1 -1 -1 -1 -1 -1 -1 -1 -1 -1 NA -1 -1 -1 -1 -1 -1 -1 -1 -1 -1 -1 -1 -1 -1 -1 -1 -1 -1 -1 -1 -1 -1 -1 -1 -1 -1 -1 -1 -1 -1 -1 -1 -1 -1 -1 -1 -1 -1 -1 -1 -1 -1 -1 -1 -1 -1 -1 -1 -1 -1 -1 -1 -1 -1 -1 -1 -1 -1 -1 -1 -1 -1 -1 -1 -1 -1 -1 -1 -1 -1 -1 -1 -1 -1 -1 -1 -1
line4 -1 -1 -1 -1 1 -1 -1 -1 -1 -1 -1 -1 1 -1 -1 -1 -1 -1 -1 1 -1 -1 -1 1 -1 -1 -1 -1 -1 -1 -1 -1 -1 -1 -1 -1 -1 -1 1 -1 -1 -1 1 -1 1 -1 1 -1 -1 -1 -1 -1 -1 -1 -1 -1 -1 -1 -1 -1 -1 1 1 -1 1 1 -1 1 -1 1 1 1 -1 1 -1 -1 -1 -1 -1 -1 -1 1 -1 -1 -1 -1 1 -1 -1 -1 -1 -1 -1 -1 -1 -1 -1 -1 1 -1 -1 -1 1 1 -1 -1 1 -1 -1 -1 -1 -1 1 -1 -1 -1 -1 -1 -1 -1 -1 -1 -1 -1 -1 -1 -1 -1 -1 0 -1 -1 -1 -1 -1 1 -1 -1 -1 -1 -1 -1 1 1 -1 -1 -1 1 -1 -1 -1 1 -1 1 -1 -1 1 1 1 -1 1 -1 1 -1 -1 1 1 -1 -1 1 -1 -1 -1 -1 -1 -1 -1 -1 -1 -1 -1 -1 -1 -1 -1 -1 -1 -1 -1 -1 -1 1 -1 1 -1 -1 -1 -1 1 -1 -1 -1 -1 1 1 -1 -1 1 -1 -1 1 -1 -1 -1 -1 -1 1 -1 -1 -1 -1 -1 -1 -1 -1 1 -1 1 -1 -1 -1 -1 -1 -1 -1 -1 -1 -1 1 1 1 1 -1 -1 -1 -1 -1 -1 -1 -1 -1 1 -1 -1 -1 -1 -1 -1 -1 -1 -1 1 -1 -1 -1 -1 -1 -1 -1 -1 -1 -1 1 -1 -1 1 1 -1 -1 -1 -1 -1 -1 -1 -1 -1 -1 -1 -1 -1 1 -1 -1 1 -1 -1 -1 1 -1 -1 1 -1 -1 1 -1 -1 -1 -1 1 -1 -1 -1 -1 1 -1 -1 -1 -1 -1 NA -1 -1 -1 -1 -1 1 1 -1 -1 -1 -1 -1 1 -1 -1 -1 -1 -1 -1 -1 -1 -1 -1 -1 1 -1 -1 -1 -1 -1 -1 -1 -1 1 1 1 -1 -1 -1 -1 -1 -1 -1 -1 -1 1 1 -1 -1 -1 -1 -1 -1 -1 -1 -1 1 1 1 1 -1 -1 -1 -1 -1 1 -1 -1 -1 1 -1 -1 -1 -1 -1 -1 -1 -1 -1 -1 -1 -1 -1 -1 1 -1 -1 1 -1 -1 1 -1 -1 1 -1 1 -1 -1 1 -1 -1 -1 1 -1 -1 1 1 1 -1 -1 -1 -1 -1 -1 1 1 -1 -1 -1 -1 -1 -1 -1 -1 -1 -1 -1 -1 -1 -1 1 -1 1 -1 -1 -1 1 -1 -1 -1 1 -1 -1 -1 -1 -1 -1 -1 -1 -1 -1 -1 -1 -1 -1 -1 -1 -1 -1 -1 -1 1 -1 -1 -1 -1 1 -1 -1 -1 -1 1 -1 -1 -1 -1 1 -1 -1 1 -1 -1 -1 1 -1 -1 -1 -1 -1 -1 -1 -1 -1 -1 -1 -1 -1 -1 -1 1 1 -1 -1 -1 -1 -1 1 1 1 -1 -1 1 -1 -1 -1 -1 -1 -1 -1 -1 1 -1 -1 -1 -1 -1 -1 -1 -1 -1 1 -1 -1 -1 -1 1 1 -1 -1 -1 -1 -1 1 1 -1 -1 -1 -1 -1 -1 -1 1 -1 1 1 -1 1 -1 -1 -1 -1 -1 1 -1 -1 -1 -1 -1 -1 -1 -1 -1 1 -1 1 -1 -1 -1 1 -1 -1 -1 -1 -1 -1 -1 -1 -1 -1 -1 -1 -1 -1 -1 -1 -1 1 -1 -1 -1 -1 -1 -1 -1 -1 -1 1 -1 -1 -1 -1 -1 -1 1 -1 -1 -1 -1 -1 -1 -1 -1 -1 -1 1 -1 -1 -1 NA -1 -1 -1 -1 -1 -1 -1 -1 -1 1 -1 -1 1 -1 -1 -1 -1 1 -1 1 1 -1 -1 -1 -1 -1 -1 -1 -1 -1 -1 -1 -1 -1 -1 1 -1 NA -1 1 -1 -1 -1 -1 1 -1 1 1 -1 -1 -1 1 -1 1 -1 1 -1 -1 -1 -1 -1 -1 -1 -1 1 -1 -1 -1 1 -1 -1 -1 -1 -1 -1 -1 -1 1 -1 1 1 -1 -1 -1 -1 -1 -1 1 -1 -1 -1 -1 -1 -1 -1 -1 -1 1 -1 -1 -1 -1 -1 -1 -1 1 -1 -1 1 -1 1 -1 -1 -1 -1 1 -1 1 -1 1 -1 1 -1 -1 -1 -1 -1 1 -1 -1 1 -1 -1 -1 -1 -1 1 -1 1 NA -1 -1 -1 -1 -1 1 1 -1 1 -1 -1 1 -1 -1 -1 -1 -1 -1 -1 -1 1 -1 -1 -1 -1 1 -1 -1 -1 -1 -1 -1 -1 -1 -1 -1 -1 -1 -1 -1 -1 -1 -1 -1 1 1 1 1 -1 -1 -1 1 -1 -1 1 1 -1 1 -1 -1 -1 -1 -1 -1 -1 1 -1 -1 -1 1 -1 -1 -1 -1 -1 -1 1 -1 -1 -1 1 -1 -1 -1 -1 1 1 1 -1 -1 -1 -1 -1 -1 -1 -1 1 -1 -1 -1 1 -1 -1 1 -1 1 -1 -1 -1 1 1 -1 -1 -1 -1 -1 -1 -1 -1 -1 -1 -1 -1 -1 -1 -1 -1 1 1 -1 -1 1 1 -1 -1 -1 -1 1 1 -1 1 1 1 -1 -1 -1 -1 -1 1 1 -1 -1 -1 -1 1 -1 -1 -1 -1 -1 -1 -1 -1 -1 -1 -1 -1 -1 -1 -1 1 1 -1 -1 -1 -1 -1 -1 -1 1 -1 -1 -1 -1 1 -1 -1 -1 -1 -1 -1 -1 -1 -1 -1 -1 -1 1 -1 -1 -1 1 -1 -1 -1 -1 -1 -1 1 -1 1 -1 -1 1 -1 1 -1 0 -1 -1 -1 1 -1 -1 -1 -1 -1 -1 -1 -1 -1 1 -1 -1 -1 1 -1 1 -1 -1 1 1 -1 -1 -1 -1 -1 -1 -1 -1 -1 -1 -1 -1 -1 -1 -1 1 -1 1 -1 1 -1 -1 -1 -1 -1 -1 -1 -1 -1 1 -1 -1 -1 -1 1 1 -1 -1 -1 1 -1 -1 1 -1 1 1 1 -1 1 -1 -1 -1 -1 -1 -1 -1 -1 -1 1 -1 -1 -1 -1 1 -1 -1 -1 -1 -1 1 -1 -1 -1 1 -1 -1 -1 1 -1 1 -1 -1 1 -1 -1 -1 -1 -1 -1 -1 -1 1 -1 -1 -1 -1 -1 -1 -1 1 1 1 -1 -1 -1 1 -1 -1 -1 1 -1 1 -1 -1 -1 -1 -1 -1 -1 -1 1 -1 -1 -1 1 -1 -1 -1 1 1 -1 -1 -1 -1 -1 -1 -1 -1 -1 -1 -1 -1 -1 -1 -1 -1 -1 -1 -1 -1 -1 -1 -1 1 -1 -1 -1 -1 -1 1 -1 -1 -1 -1 -1 -1 1 1 1 -1 -1 -1 -1 -1 -1 1 1 -1 -1 1 -1 -1 -1 -1 1 -1 -1 NA -1 1 -1 -1 1 -1 -1 -1 -1 -1 -1 -1 1 1 -1 -1 1 1 -1 -1 -1 -1 -1 -1 -1 -1 -1 -1 1 -1 -1 -1 -1 -1 -1 1 1 -1 -1 -1 -1 -1 -1 -1 -1 1 -1 -1 -1 -1 -1 -1 1 -1 1 1 1 -1 -1 1 -1 -1 -1 -1 -1 -1 -1 -1 -1 -1 -1 1 1 -1 -1 -1 0 1 -1 1 -1 -1 -1 -1 1 1 1 1 -1 -1 -1 -1 -1 -1 -1 -1 -1 1 1 1 -1 -1 -1 -1 -1 1 -1 -1 -1 -1 -1 -1 NA -1 -1 -1 -1 -1 -1 -1 -1 -1 -1 -1 -1 -1 -1 -1 1 -1 -1 -1 -1 -1 1 1 1 -1 -1 -1 -1 1 -1 -1 -1 1 -1 -1 -1 -1 -1 1 1 -1 -1 -1 -1 -1 -1 -1 -1 -1 -1 -1 -1 -1 -1 -1 -1 -1 -1 -1 -1 -1 -1 -1 -1 1 -1 -1 NA -1 -1 -1 -1 1 -1 -1 -1 -1 -1 -1 1 1 -1 -1 -1 -1 1 -1 -1 -1 1 -1 -1 -1 -1 1 1 -1 -1 -1 -1 -1 1 1 1 -1 1 -1 -1 -1 -1 -1 -1 1 -1 1 1 1 -1 NA -1 1 1 -1 -1 1 -1 1 -1 -1 -1 -1 -1 -1 -1 -1 1 -1 -1 -1 -1 1 -1 -1 1 -1 -1 -1 -1 -1 -1 -1 -1 -1 1 -1 -1 -1 -1 -1 -1 1 -1 -1 1 1 1 -1 -1 1 -1 0 -1 -1 -1 -1 -1 -1 -1 -1 -1 -1 -1 -1 -1 -1 -1 1 1 -1 -1 -1 -1 -1 -1 -1 1 1 -1 1 -1 -1 -1 -1 -1 -1 -1 -1 -1 -1 -1 -1 -1 -1 -1 -1 -1 1 -1 1 -1 -1 -1 -1 -1 0 -1 1 -1 -1 -1 -1 -1 1 -1 -1 -1 -1 -1 -1 -1 1 1 -1 1 -1 -1 -1 1 -1 -1 -1 -1 -1 -1 -1 -1 -1 1 -1 -1 -1 -1 -1 -1 -1 -1 -1 -1 -1 -1 -1 -1 -1 1 1 -1 -1 -1 -1 -1 -1 -1 -1 -1 1 -1 -1 1 -1 1 -1 -1 -1 -1 -1 -1 -1 1 -1 -1 -1 -1 1 -1 -1 -1 1 -1 -1 1 -1 -1 -1 -1 1 1 1 -1 -1 -1 -1 1 -1 -1 -1 -1 -1 1 1 -1 -1 -1 -1 -1 -1 -1 -1 -1 1 -1 -1 -1 -1 -1 -1 -1 1 -1 -1 -1 1 -1 -1 -1 1 -1 -1 -1 -1 -1 -1 -1 -1 -1 -1 1 -1 -1 -1 -1 -1 -1 1 1 1 -1 -1 1 1 -1 1 -1 -1 1 -1 -1 -1 -1 -1 -1 -1 -1 -1 -1 1 -1 -1 1 -1 -1 -1 -1 -1 1 -1 -1 -1 -1 -1 -1 -1 -1 -1 -1 1 -1 -1 -1 -1 -1 -1 -1 -1 1 -1 -1 -1 1 -1 -1 -1 -1 -1 1 NA -1 -1 -1 -1 -1 1 1 -1 1 -1 -1 -1 -1 -1 -1 -1 1 -1 -1 -1 -1 -1 -1 -1 -1 -1 -1 -1 1 -1 -1 -1 1 1 -1 -1 -1 -1 -1 1 1 -1 -1 -1 -1 -1 1 -1 -1 -1 -1 -1 -1 -1 1 1 1 -1 1 -1 -1 -1 1 1 -1 -1 1 -1 1 1 -1 -1 1 -1 -1 -1 -1 -1 -1 -1 NA -1 1 -1 -1 -1 -1 -1 -1 -1 -1 -1 1 1 -1 -1 -1 -1 1 1 -1 -1 -1 -1 -1 1 -1 1 -1 -1 -1 -1 -1 1 -1 -1 1 1 1 -1 -1 -1 -1 -1 -1 -1 -1 1 -1 -1 1 -1 -1 -1 -1 -1 -1 -1 -1 -1 -1 -1 -1 -1 -1 -1 -1 -1 -1 -1 1 -1 -1 1 1 1 -1 1 -1 1 -1 -1 -1 -1 -1 -1 -1 -1 -1 -1 -1 -1 NA -1 -1 -1 1 1 NA -1 1 -1 1 -1 -1 -1 -1 -1 -1 -1 -1 -1 -1 -1 -1 1 -1 -1 -1 -1 -1 -1 -1 -1 -1 -1 -1 -1 -1 1 -1 -1 -1 -1 1 -1 -1 1 -1 -1 -1 -1 -1 -1 -1 1 -1 -1 -1 -1 -1 -1 -1 1 -1 -1 -1 1 -1 -1 1 -1 1 -1 -1 -1 -1 -1 -1 -1 -1 -1 -1 -1 1 -1 -1 -1 -1 -1 -1 1 -1 -1 1 1 -1 -1 1 1 -1 -1 1 -1 -1 -1 -1 1 1 1 -1 1 -1 -1 -1 -1 -1 -1 1 1 -1 -1 -1 -1 -1 -1 -1 -1 -1 -1 -1 -1 -1 -1 1 -1 -1 -1 -1 1 1 1 -1 -1 1 -1 -1 -1 -1 -1 -1 -1 1 -1 -1 -1 1 -1 -1 1 -1 -1 -1 -1 1 -1 -1 -1 1 1 -1 -1 -1 -1 1 -1 -1 1 -1 -1 1 1 -1 -1 -1 -1 -1 -1 -1 -1 -1 -1 -1 -1 -1 1 -1 1 -1 -1 -1 -1 -1 -1 -1 -1 1 -1 -1 -1 -1 -1 -1 -1 -1 -1 -1 -1 -1 1 1 -1 -1 -1 -1 -1 -1 1 -1 -1 -1 -1 1 -1 1 -1 -1 -1 -1 -1 -1 -1 -1 -1 -1 -1 -1 -1 -1 -1 -1 -1 -1 -1 -1 1 -1 1 1 -1 1 1 1 1 -1 -1 1 -1 -1 -1 -1 -1 -1 -1 -1 -1 1 -1 -1 -1 1 1 -1 1 -1 1 -1 1 NA -1 -1 -1 1 -1 -1 1 -1 -1 1 1 -1 -1 1 1 -1 -1 -1 -1 -1 -1 -1 1 -1 1 -1 1 -1 1 -1 -1 1 -1 -1 -1 -1 -1 -1 1 -1 1 -1 1 -1 -1 -1 -1 -1 -1 -1 -1 -1 -1 1 -1 -1 -1 -1 -1 1 -1 -1 1 -1 -1 -1 -1 -1 -1 -1 1 -1 1 -1 -1 -1 -1 -1 1 -1 1 1 -1 -1 1 -1 NA 1 -1 1 -1 -1 -1 -1 -1 -1 -1 -1 -1 -1 1 1 -1 -1 1 -1 -1 1 -1 -1 1 1 -1 -1 -1 1 -1 -1 -1 -1 -1 1 -1 -1 -1 -1 -1 -1 -1 -1 -1 -1 -1 -1 -1 -1 -1 -1 1 -1 -1 1 -1 -1 1 -1 -1 -1 -1 -1 -1 -1 -1 -1 1 -1 -1 -1 -1 -1 -1 1 1 1 -1 -1 NA -1 -1 -1 -1 -1 -1 -1 -1 -1 -1 -1 1 -1 -1 -1 -1 -1 1 -1 -1 1 -1 1 1 -1 1 -1 -1 -1 -1 -1 1 -1 -1 1 -1 -1 1 -1 -1 -1 -1 -1 -1 1 -1 1 -1 -1 -1 -1 -1 1 -1 -1 -1 -1 1 -1 -1 1 -1 -1 -1 1 1 -1 1 -1 1 -1 -1 -1 1 -1 1 -1 1 -1 -1 -1 1 1 -1 -1 -1 1 -1 -1 -1 -1 -1 1 -1 1 1 1 -1 NA -1 -1 -1 -1 -1 -1 1 1 -1 -1 -1 -1 -1 -1 -1 1 -1 1 -1 -1 -1 -1 1 1 -1 -1 -1 -1 -1 1 1 -1 -1 -1 1 -1 1 -1 -1 -1 -1 -1 -1 -1 -1 1 -1 1 -1 NA -1 -1 1 -1 1 -1 -1 -1 -1 -1 1 -1 -1 -1 -1 1 -1 -1 -1 -1 -1 -1 -1 -1 1 -1 1 -1 -1 -1 -1 -1 -1 1 1 -1 -1 1 -1 -1 1 -1 -1 -1 -1 -1 1 -1 -1 -1 1 -1 -1 -1 -1 -1 -1 -1 -1 -1 1 1 1 1 1 -1 -1 -1 -1 1 -1 -1 -1 -1 -1 -1 -1 -1 1 -1 1 -1 -1 -1 -1 -1 -1 1 -1 -1 1 -1 1 1 1 -1 -1 -1 -1 -1 1 -1 -1 -1 -1 -1 -1 -1 -1 -1 -1 -1 1 -1 -1 -1 -1 -1 1 -1 -1 1 -1 -1 1 1 1 1 1 -1 1 -1 -1 1 1 -1 -1 -1 -1 -1 1 -1 1 -1 -1 -1 -1 -1 -1 -1 -1 -1 -1 1 -1 -1 -1 -1 1 -1 -1 -1 1 -1 1 -1 1 1 -1 -1 1 -1 -1 -1 -1 -1 -1 -1 -1 -1 -1 -1 -1 -1 1 -1 -1 1 -1 -1 -1 1 1 1 -1 -1 -1 -1 -1 1 1 -1 -1 -1 -1 -1 -1 -1 -1 -1 -1 -1 -1 -1 1 -1 -1 1 -1 -1 1 -1 -1 1 -1 -1 -1 -1 -1 -1 -1 -1 1 -1 -1 1 -1 -1 -1 -1 -1 -1 -1 1 -1 1 -1 -1 1 1 -1 -1 1 NA -1 -1 -1 1 -1 -1 -1 -1 -1 1 -1 -1 -1 1 -1 NA -1 -1 -1 -1 -1 -1 -1 -1 -1 -1 1 -1 -1 1 -1 1 1 -1 1 -1 1 NA -1 -1 -1 1 -1 -1 -1 -1 -1 -1 -1 -1 1 -1 -1 -1 1 -1 -1 -1 -1 -1 -1 -1 1 1 -1 -1 1 -1 -1 -1 -1 -1 1 1 -1 -1 -1 -1 -1 -1 -1 -1 -1 -1 -1 -1 -1 -1 -1 -1 -1 -1 1 -1 1 -1 -1 -1 -1 -1 -1 -1 -1 -1 -1 -1 -1 -1 -1 -1 -1 -1 -1 -1 -1 -1 1 -1 -1 -1 -1 -1 -1 -1 1 -1 -1 1 -1 1 -1 -1 -1 1 1 1 -1 -1 -1 1 1 -1 -1 1 1 -1 -1 -1 1 -1 -1 -1 -1 -1 -1 1 1 1 -1 -1 1 -1 1 1 1 -1 -1 -1 -1 1 -1 -1 -1 1 -1 -1 -1 1 -1 -1 -1 -1 1 -1 -1 -1 -1 -1 -1 -1 -1 1 -1 -1 -1 -1 -1 1 -1 -1 -1 -1 -1 1 -1 1 -1 -1 1 -1 1 1 -1 -1 1 -1 -1 -1 -1 1 -1 -1 1 1 -1 -1 -1 1 -1 -1 -1 -1 -1 -1 -1 -1 -1 1 1 -1 -1 -1 -1 -1 -1 -1 -1 1 -1 -1 1 -1 1 -1 -1 1 -1 -1 -1 -1 -1 -1 -1 -1 -1 -1 -1 -1 -1 -1 -1 -1 -1 -1 -1 -1 -1 1 -1 -1 -1 1 -1 1 -1 -1 -1 1 -1 -1 -1 1 -1 -1 -1 -1 -1 -1 -1 -1 -1 -1 -1 -1 -1 -1 -1 -1 -1 1 -1 -1 -1 1 -1 -1 -1 -1 -1 1 -1 -1 -1 -1 1 -1 -1 -1 -1 -1 -1 -1 -1 -1 -1 1 -1 1 -1 -1 -1 -1 -1 -1 -1 -1 -1 -1 -1 1 1 -1 1 -1 -1 -1 1 1 1 -1 -1 1 -1 -1 -1 -1 1 -1 1 -1 1 -1 -1 -1 -1 -1 -1 -1 -1 1 -1 -1 -1 1 -1 1 -1 -1 -1 -1 1 1 1 -1 1 -1 -1 1 -1 -1 1 1 -1 -1 -1 -1 -1 -1 -1 -1 1 -1 -1 -1 -1 -1 1 -1 -1 -1 -1 -1 -1 1 -1 -1 1 -1 -1 -1 1 -1 -1 -1 -1 -1 1 -1 -1 -1 -1 -1 1 -1 1 -1 -1 -1 -1 -1 -1 -1 1 -1 -1 1 -1 -1 -1 -1 -1 -1 -1 -1 -1 -1 -1 -1 -1 -1 -1 -1 1 -1 -1 -1 1 -1 -1 1 -1 -1 -1 -1 -1 -1 -1 -1 1 -1 -1 -1 -1 -1 1 -1 -1 -1 -1 -1 -1 -1 -1 -1 -1 -1 1 -1 -1 -1 -1 1 -1 -1 -1 -1 -1 -1 -1 -1 -1 -1 -1 -1 -1 -1 1 -1 1 -1 -1 -1 1 -1 -1 1 -1 -1 -1 -1 1 1 -1 -1 1 1 -1 -1 -1 1 -1 -1 1 1 -1 -1 1 -1 1 1 1 -1 1 -1 1 1 -1 -1 -1 -1 -1 -1 1 -1 -1 1 -1 -1 1 -1 1 -1 -1 -1 -1 -1 -1 -1 -1 -1 -1 -1 -1 -1 -1 -1 1 -1 -1 -1 -1 -1 -1 -1 -1 -1 -1 -1 -1 -1 -1 -1 -1 -1 -1 -1 -1 -1 -1 -1 -1 -1 1 -1 1 -1 -1 -1 -1 -1 -1 -1 1 -1 -1 -1 -1 -1 -1 -1 -1 -1 -1 -1 -1 -1 -1 -1 -1 1 -1 1 -1 -1 -1 -1 -1 1 -1 -1 -1 -1 -1 1 -1 -1 -1 -1 -1 -1 1 1 -1 -1 -1 1 -1 1 -1 -1 1 -1 -1 -1 -1 1 -1 -1 1 -1 -1 -1 -1 -1 -1 -1 -1 -1 -1 -1 -1 1 -1 -1 -1 -1 -1 -1 1 -1 -1 -1 -1 -1 1 -1 -1 1 -1 -1 1 -1 -1 -1 -1 -1 -1 -1 1 -1 1 1 1 1 -1 1 1 -1 -1 1 -1 -1 1 -1 -1 -1 1 -1 1 1 -1 -1 1 1 -1 -1 -1 -1 -1 -1 -1 -1 -1 -1 -1 -1 -1 1 1 -1 -1 -1 -1 1 -1 1 -1 -1 1 1 -1 -1 -1 -1 -1 -1 -1 -1 1 -1 -1 -1 -1 1 -1 -1 1 1 -1 -1 -1 -1 -1 1 1 -1 -1 -1 -1 -1 -1 -1 -1 1 -1 -1 NA -1 1 -1 -1 -1 1 1 1 -1 -1 -1 -1 -1 -1 -1 1 -1 -1 -1 -1 -1 1 -1 -1 -1 1 -1 -1 -1 -1 1 1 -1 -1 -1 -1 1 -1 1 1 1 -1 -1 -1 -1 -1 -1 -1 -1 -1 1 -1 1 -1 -1 -1 -1 -1 -1 -1 -1 1 1 -1 -1 -1 1 1 -1 1 1 1 -1 -1 -1 -1 -1 -1 -1 1 -1 1 -1 1 -1 -1 -1 -1 -1 -1 -1 1 -1 1 1 -1 -1 1 1 -1 -1 -1 1 -1 -1 -1 1 -1 -1 1 -1 -1 -1 -1 -1 -1 1 1 1 -1 -1 -1 -1 -1 -1 -1 -1 1 -1 1 -1 -1 1 1 -1 -1 -1 1 -1 -1 -1 -1 -1 -1 -1 -1 -1 -1 -1 -1 -1 1 -1 1 -1 -1 0 -1 -1 1 -1 -1 -1 -1 -1 -1 -1 -1 -1 1 -1 1 -1 -1 -1 -1 1 1 1 -1 -1 -1 -1 -1 -1 NA -1 1 -1 -1 -1 1 1 -1 1 1 -1 -1 -1 -1 -1 -1 -1 -1 -1 -1 -1 -1 -1 -1 -1 -1 -1 -1 -1 -1 -1 -1 -1 1 -1 -1 -1 -1 -1 -1 -1 1 -1 1 1 1 -1 1 -1 -1 -1 -1 -1 -1 -1 -1 -1 -1 1 -1 -1 1 -1 1 -1 1 1 -1 -1 -1 -1 -1 -1 -1 -1 -1 1 1 -1 -1 -1 -1 -1 1 -1 1 -1 -1 1 1 -1 1 -1 -1 1 -1 -1 -1 -1 1 1 -1 -1 -1 -1 -1 -1 1 -1 -1 -1 -1 NA -1 1 -1 -1 -1 -1 -1 -1 -1 -1 -1 -1 -1 -1 -1 -1 -1 -1 1 -1 -1 1 -1 -1 -1 -1 -1 -1 1 -1 -1 -1 -1 -1 1 1 -1 -1 -1 -1 -1 1 1 1 -1 -1 -1 1 -1 -1 -1 -1 -1 1 1 1 -1 -1 1 1 -1 -1 -1 -1 -1 1 NA -1 -1 -1 -1 -1 -1 -1 -1 -1 -1 -1 1 -1 -1 -1 -1 -1 -1 -1 -1 -1 -1 -1 -1 1 0 1 -1 -1 -1 1 -1 -1 -1 1 -1 -1 -1 -1 -1 -1 -1 -1 -1 1 1 -1 -1 1 -1 -1 -1 -1 -1 -1 -1 -1 -1 -1 -1 -1 -1 -1 -1 -1 1 -1 1 1 -1 1 1 -1 -1 -1 -1 -1
line5 -1 -1 1 -1 1 -1 -1 -1 -1 -1 -1 -1 -1 -1 -1 -1 -1 -1 -1 1 -1 -1 -1 1 -1 -1 -1 -1 -1 -1 -1 -1 -1 -1 -1 -1 -1 -1 -1 -1 1 -1 -1 -1 1 -1 -1 -1 -1 -1 -1 -1 -1 -1 -1 -1 -1 -1 -1 -1 -1 1 -1 -1 -1 1 -1 1 -1 1 -1 1 -1 1 -1 -1 -1 -1 -1 -1 -1 -1 -1 -1 -1 -1 -1 -1 -1 -1 -1 -1 -1 -1 -1 -1 -1 -1 1 -1 -1 -1 -1 1 -1 -1 1 -1 -1 -1 -1 -1 1 -1 -1 -1 -1 -1 -1 -1 -1 -1 -1 -1 -1 -1 -1 -1 -1 -1 1 -1 -1 -1 -1 1 -1 -1 -1 -1 -1 -1 -1 1 -1 -1 -1 1 -1 -1 -1 -1 -1 1 -1 -1 1 1 1 -1 1 -1 1 -1 -1 1 1 -1 -1 -1 -1 1 1 -1 -1 -1 -1 -1 -1 -1 -1 -1 -1 -1 -1 -1 -1 -1 -1 -1 -1 1 -1 1 1 1 -1 -1 1 -1 -1 -1 -1 1 1 -1 -1 -1 -1 -1 -1 -1 -1 1 -1 -1 1 -1 -1 -1 -1 -1 -1 -1 1 1 -1 1 -1 -1 -1 1 -1 -1 -1 -1 -1 -1 1 -1 -1 1 -1 -1 -1 -1 -1 -1 -1 -1 -1 -1 -1 -1 -1 -1 -1 -1 -1 -1 1 1 -1 -1 -1 -1 -1 1 -1 -1 -1 -1 1 -1 -1 -1 1 -1 -1 -1 -1 -1 -1 -1 -1 -1 -1 -1 1 -1 -1 -1 -1 -1 -1 -1 -1 1 -1 -1 1 -1 -1 1 -1 -1 -1 -1 -1 -1 -1 -1 -1 1 -1 -1 -1 -1 -1 1 -1 -1 -1 -1 -1 1 1 -1 -1 -1 -1 -1 1 -1 -1 -1 -1 -1 -1 -1 -1 -1 1 -1 -1 -1 -1 -1 -1 -1 -1 -1 -1 1 1 -1 -1 -1 -1 -1 -1 -1 -1 -1 -1 1 1 -1 -1 1 -1 -1 -1 -1 -1 -1 -1 1 1 1 -1 -1 -1 -1 -1 -1 -1 -1 -1 1 -1 -1 -1 -1 -1 -1 -1 -1 -1 -1 -1 -1 -1 -1 -1 -1 -1 1 -1 -1 1 -1 -1 -1 -1 -1 -1 -1 1 -1 -1 -1 1 -1 -1 1 -1 1 -1 -1 1 -1 -1 -1 -1 1 -1 -1 -1 -1 -1 -1 -1 1 -1 -1 -1 -1 -1 -1 1 -1 1 -1 -1 -1 1 -1 -1 -1 1 -1 -1 -1 -1 -1 -1 -1 -1 -1 -1 1 1 1 -1 -1 -1 -1 1 -1 -1 1 -1 -1 -1 -1 1 1 -1 -1 -1 -1 -1 -1 -1 -1 1 -1 -1 1 -1 -1 -1 -1 -1 -1 -1 -1 1 -1 -1 -1 -1 -1 -1 -1 -1 -1 -1 1 1 -1 -1 NA -1 -1 1 1 1 -1 -1 1 -1 -1 -1 -1 -1 -1 -1 -1 1 -1 1 -1 -1 -1 -1 -1 -1 -1 -1 -1 -1 -1 -1 -1 -1 -1 -1 -1 -1 -1 -1 1 -1 -1 -1 -1 -1 -1 -1 -1 -1 1 1 -1 1 -1 -1 -1 -1 1 -1 -1 -1 -1 -1 -1 -1 -1 -1 -1 1 -1 -1 -1 -1 -1 -1 -1 -1 -1 -1 -1 -1 -1 -1 -1 -1 -1 -1 1 -1 -1 -1 -1 1 -1 -1 -1 -1 -1 -1 -1 -1 -1 1 1 -1 -1 -1 -1 -1 1 -1 -1 -1 -1 -1 -1 1 -1 -1 -1 -1 -1 -1 -1 -1 -1 -1 -1 -1 -1 -1 -1 1 -1 1 -1 -1 1 -1 -1 -1 -1 -1 -1 -1 1 -1 -1 -1 1 -1 -1 -1 -1 -1 -1 -1 -1 -1 -1 1 -1 -1 -1 -1 -1 -1 -1 -1 -1 -1 1 1 -1 -1 -1 1 -1 -1 -1 -1 -1 -1 -1 -1 -1 -1 -1 -1 1 -1 -1 -1 -1 -1 -1 -1 -1 -1 -1 -1 -1 1 -1 1 1 -1 -1 -1 -1 -1 -1 -1 -1 -1 -1 -1 -1 -1 -1 -1 1 1 -1 -1 -1 -1 -1 -1 1 1 -1 -1 -1 -1 1 -1 -1 -1 -1 1 -1 -1 -1 -1 -1 1 -1 -1 -1 -1 -1 -1 -1 -1 1 -1 -1 -1 -1 -1 1 -1 1 NA -1 -1 -1 -1 -1 1 -1 -1 -1 -1 -1 1 -1 -1 -1 -1 -1 -1 -1 -1 -1 -1 -1 -1 -1 -1 -1 -1 -1 -1 -1 -1 -1 -1 -1 -1 -1 -1 -1 -1 -1 -1 -1 -1 -1 -1 -1 -1 1 -1 -1 -1 -1 -1 1 1 -1 -1 -1 -1 -1 -1 -1 -1 -1 -1 -1 1 -1 -1 -1 -1 -1 -1 -1 -1 -1 -1 -1 -1 1 1 -1 -1 -1 1 -1 -1 -1 -1 1 -1 -1 -1 -1 -1 -1 -1 -1 -1 -1 -1 -1 1 -1 1 -1 -1 1 -1 1 -1 -1 -1 -1 -1 -1 -1 -1 -1 -1 -1 -1 -1 -1 -1 -1 1 1 -1 -1 1 1 -1 -1 -1 -1 1 1 -1 1 1 1 -1 -1 -1 -1 -1 -1 1 -1 -1 -1 -1 1 -1 -1 -1 -1 -1 -1 -1 -1 -1 -1 -1 -1 -1 -1 -1 1 1 -1 -1 -1 -1 -1 -1 -1 -1 -1 -1 1 -1 1 -1 -1 -1 -1 -1 1 1 -1 -1 -1 -1 -1 1 -1 -1 -1 1 NA -1 -1 -1 -1 -1 1 -1 1 -1 -1 1 -1 1 -1 -1 -1 -1 1 -1 1 -1 -1 -1 -1 -1 -1 -1 -1 -1 -1 -1 -1 -1 -1 1 -1 -1 1 -1 -1 -1 -1 -1 -1 -1 -1 -1 -1 -1 -1 1 -1 -1 -1 1 -1 -1 -1 -1 -1 -1 -1 -1 -1 -1 -1 -1 -1 1 -1 -1 -1 -1 1 1 -1 1 -1 1 -1 -1 -1 -1 -1 1 1 -1 1 1 -1 -1 -1 -1 -1 -1 -1 -1 1 -1 1 -1 -1 -1 -1 -1 1 -1 -1 -1 -1 -1 -1 1 -1 -1 -1 -1 -1 -1 -1 -1 1 -1 -1 -1 -1 -1 -1 -1 -1 1 -1 -1 -1 -1 -1 1 -1 1 1 1 -1 -1 -1 -1 -1 -1 -1 -1 -1 1 -1 -1 -1 -1 -1 -1 -1 -1 1 -1 -1 1 -1 -1 -1 -1 -1 1 -1 -1 -1 -1 -1 -1 1 -1 -1 -1 -1 -1 -1 -1 -1 -1 -1 -1 -1 -1 -1 -1 -1 -1 -1 -1 1 -1 -1 1 -1 1 1 -1 1 -1 -1 -1 -1 -1 -1 -1 -1 -1 -1 -1 1 -1 -1 -1 -1 -1 -1 -1 1 -1 -1 NA -1 1 -1 -1 -1 -1 -1 1 -1 -1 -1 -1 1 1 1 -1 1 -1 1 -1 -1 -1 -1 -1 -1 -1 -1 -1 -1 -1 -1 -1 -1 -1 -1 1 1 -1 -1 -1 -1 -1 -1 -1 -1 1 -1 -1 -1 -1 -1 -1 1 -1 -1 -1 -1 -1 -1 -1 -1 -1 -1 -1 -1 -1 -1 1 -1 -1 -1 1 1 -1 -1 -1 -1 1 -1 1 1 -1 -1 -1 1 -1 1 1 1 -1 -1 1 -1 -1 -1 -1 -1 -1 1 -1 -1 -1 -1 -1 -1 -1 -1 -1 -1 -1 -1 -1 -1 1 -1 -1 -1 -1 1 -1 -1 -1 -1 -1 -1 -1 -1 -1 -1 -1 -1 -1 -1 -1 -1 -1 1 -1 -1 -1 -1 -1 -1 -1 -1 1 -1 -1 -1 -1 -1 -1 -1 -1 -1 -1 -1 -1 -1 -1 -1 -1 -1 -1 -1 -1 -1 -1 -1 -1 -1 -1 -1 -1 -1 -1 -1 1 -1 -1 -1 -1 -1 -1 -1 -1 -1 -1 -1 -1 -1 -1 1 -1 -1 -1 -1 -1 -1 -1 -1 -1 1 -1 -1 1 1 -1 1 -1 -1 -1 -1 -1 1 -1 1 -1 1 1 -1 -1 -1 -1 -1 1 -1 -1 -1 1 -1 -1 -1 1 1 -1 -1 -1 1 1 -1 -1 1 -1 -1 -1 1 -1 1 -1 -1 -1 -1 -1 -1 -1 -1 -1 -1 -1 -1 -1 -1 -1 -1 -1 1 -1 -1 -1 -1 -1 -1 -1 -1 1 -1 1 -1 -1 -1 1 -1 -1 -1 -1 -1 -1 -1 -1 -1 -1 -1 -1 -1 -1 -1 -1 -1 -1 1 -1 -1 -1 -1 -1 -1 -1 -1 -1 -1 1 -1 -1 -1 -1 -1 -1 1 -1 -1 -1 -1 -1 -1 1 -1 -1 -1 1 -1 -1 -1 -1 -1 -1 -1 0 -1 -1 -1 -1 -1 -1 -1 1 -1 -1 -1 -1 -1 -1 -1 1 -1 1 -1 -1 -1 -1 -1 -1 -1 -1 -1 -1 -1 -1 -1 -1 -1 -1 -1 -1 -1 -1 -1 -1 -1 -1 -1 -1 -1 -1 -1 -1 1 1 -1 -1 -1 -1 1 -1 -1 -1 -1 1 -1 -1 -1 -1 1 -1 -1 -1 -1 -1 -1 -1 1 1 -1 -1 -1 -1 -1 -1 -1 1 -1 -1 -1 -1 -1 -1 -1 -1 -1 1 -1 -1 -1 -1 1 -1 -1 -1 1 -1 1 1 -1 -1 -1 -1 -1 -1 1 -1 -1 -1 -1 -1 -1 -1 -1 -1 -1 1 -1 -1 -1 1 -1 1 -1 -1 -1 -1 -1 -1 -1 -1 -1 -1 -1 -1 1 -1 -1 -1 -1 -1 -1 -1 1 1 -1 -1 1 -1 1 -1 -1 -1 1 -1 -1 -1 -1 -1 -1 -1 -1 -1 -1 -1 -1 -1 -1 -1 -1 1 -1 -1 -1 1 -1 -1 -1 -1 -1 -1 -1 -1 -1 -1 -1 -1 -1 -1 -1 -1 -1 -1 -1 -1 -1 -1 -1 -1 -1 -1 -1 -1 -1 -1 -1 -1 -1 1 -1 1 1 -1 -1 -1 -1 -1 -1 -1 -1 -1 1 -1 1 -1 -1 -1 1 -1 -1 1 -1 -1 -1 -1 -1 -1 1 -1 -1 -1 -1 -1 -1 1 -1 -1 -1 -1 -1 -1 -1 -1 -1 1 -1 -1 -1 -1 -1 1 -1 -1 1 -1 -1 -1 1 -1 -1 -1 1 -1 1 1 -1 -1 -1 -1 -1 -1 -1 -1 -1 -1 NA -1 1 -1 -1 -1 1 -1 -1 -1 -1 -1 -1 1 -1 -1 -1 -1 -1 -1 -1 -1 -1 -1 -1 -1 -1 -1 -1 -1 -1 -1 -1 1 -1 -1 -1 -1 1 -1 -1 -1 1 -1 -1 -1 -1 1 -1 -1 -1 -1 -1 -1 -1 -1 -1 -1 -1 -1 -1 -1 -1 -1 -1 -1 -1 -1 -1 1 1 -1 -1 1 1 -1 -1 1 -1 -1 -1 -1 -1 -1 -1 -1 -1 -1 -1 -1 -1 -1 1 -1 -1 -1 1 -1 -1 -1 -1 -1 1 -1 -1 -1 -1 -1 -1 -1 -1 -1 -1 -1 -1 -1 1 -1 -1 -1 -1 1 1 -1 -1 -1 -1 -1 1 1 -1 -1 -1 -1 1 -1 -1 -1 -1 -1 -1 -1 -1 -1 -1 -1 -1 -1 -1 -1 -1 -1 -1 1 -1 -1 -1 1 -1 -1 -1 -1 1 -1 1 -1 -1 -1 -1 -1 -1 -1 -1 -1 1 -1 -1 -1 -1 -1 -1 1 -1 -1 1 1 -1 -1 1 -1 -1 -1 1 -1 1 -1 -1 -1 -1 -1 -1 1 -1 -1 -1 -1 -1 -1 1 1 -1 -1 -1 -1 -1 -1 -1 -1 -1 -1 -1 1 -1 -1 -1 -1 NA -1 -1 -1 -1 -1 -1 -1 1 -1 -1 -1 -1 -1 -1 -1 1 -1 -1 -1 1 -1 -1 1 -1 -1 -1 -1 -1 1 -1 -1 -1 -1 -1 -1 -1 1 1 -1 -1 1 -1 -1 -1 1 -1 -1 -1 -1 -1 -1 -1 -1 -1 -1 -1 -1 -1 -1 -1 -1 -1 1 -1 1 -1 1 -1 -1 -1 -1 -1 -1 -1 -1 -1 -1 -1 -1 -1 -1 -1 -1 -1 -1 -1 -1 -1 -1 -1 1 -1 -1 -1 -1 -1 -1 1 -1 -1 -1 -1 -1 -1 -1 -1 -1 -1 -1 -1 -1 -1 -1 1 -1 -1 -1 -1 -1 -1 1 1 -1 -1 1 -1 1 -1 -1 1 -1 -1 -1 -1 -1 -1 -1 -1 -1 1 -1 -1 -1 -1 1 -1 1 -1 1 -1 1 -1 -1 -1 -1 1 -1 -1 1 -1 1 -1 -1 -1 -1 1 -1 -1 -1 -1 -1 -1 -1 -1 1 -1 1 -1 1 -1 1 -1 -1 -1 1 -1 -1 -1 -1 -1 -1 1 1 -1 1 -1 -1 -1 -1 -1 -1 -1 -1 -1 -1 1 -1 -1 -1 -1 -1 -1 -1 1 -1 -1 -1 -1 -1 -1 -1 -1 -1 -1 -1 -1 -1 -1 -1 -1 1 NA -1 -1 -1 -1 -1 -1 NA 1 -1 -1 -1 1 -1 -1 -1 -1 -1 -1 -1 -1 1 1 -1 -1 -1 -1 -1 -1 -1 -1 1 -1 -1 -1 -1 1 -1 -1 -1 -1 -1 -1 -1 -1 -1 1 -1 -1 1 -1 -1 -1 1 -1 -1 -1 -1 -1 1 -1 -1 -1 -1 -1 -1 -1 -1 -1 -1 -1 -1 -1 1 -1 -1 -1 -1 -1 -1 -1 -1 -1 -1 1 -1 -1 -1 -1 -1 -1 -1 -1 -1 -1 -1 -1 -1 -1 -1 -1 -1 -1 -1 -1 -1 -1 -1 -1 -1 1 -1 -1 1 -1 -1 -1 -1 -1 -1 -1 -1 -1 -1 -1 -1 -1 -1 -1 -1 -1 -1 1 -1 -1 -1 -1 -1 -1 -1 -1 -1 -1 -1 -1 1 -1 -1 -1 -1 -1 -1 NA 1 -1 -1 -1 -1 1 -1 -1 1 1 1 -1 1 1 -1 -1 1 1 -1 -1 -1 -1 -1 -1 -1 -1 -1 -1 1 1 1 1 -1 -1 -1 -1 -1 -1 -1 -1 NA 1 -1 -1 1 -1 -1 -1 -1 -1 -1 1 -1 -1 -1 -1 -1 1 -1 -1 -1 -1 -1 -1 -1 -1 -1 -1 1 -1 1 -1 -1 -1 -1 1 -1 -1 -1 -1 -1 -1 -1 -1 -1 1 1 1 1 -1 -1 -1 1 -1 1 -1 -1 -1 -1 -1 -1 -1 -1 -1 -1 -1 -1 -1 1 -1 1 -1 -1 -1 -1 1 -1 -1 -1 1 -1 -1 -1 -1 1 -1 -1 1 1 -1 -1 1 1 -1 -1 -1 -1 -1 -1 1 -1 -1 -1 -1 1 -1 1 -1 1 -1 -1 -1 -1 1 -1 -1 -1 -1 -1 -1 -1 -1 -1 -1 1 -1 -1 -1 -1 -1 -1 1 -1 -1 1 -1 1 1 1 -1 -1 -1 -1 -1 1 -1 -1 -1 -1 -1 -1 -1 -1 -1 -1 -1 1 -1 -1 -1 -1 -1 -1 -1 1 1 -1 -1 -1 1 1 -1 1 -1 -1 -1 -1 1 -1 -1 -1 -1 1 -1 -1 -1 1 -1 -1 NA -1 -1 -1 -1 -1 1 -1 1 -1 -1 -1 -1 -1 1 -1 -1 1 1 1 -1 -1 -1 -1 -1 1 1 -1 -1 -1 -1 -1 -1 -1 -1 -1 -1 -1 -1 1 -1 -1 -1 -1 -1 -1 1 -1 -1 -1 -1 -1 -1 -1 -1 -1 -1 -1 -1 -1 -1 -1 -1 -1 -1 -1 1 -1 -1 -1 -1 -1 1 -1 -1 -1 -1 -1 1 -1 -1 -1 -1 -1 1 -1 -1 1 -1 -1 1 -1 -1 -1 -1 -1 -1 -1 -1 -1 1 -1 -1 1 1 -1 -1 -1 -1 -1 -1 -1 1 -1 -1 -1 -1 -1 1 -1 -1 1 1 -1 NA -1 -1 -1 -1 -1 -1 -1 -1 -1 1 1 1 -1 -1 -1 1 -1 -1 1 -1 -1 -1 -1 1 -1 -1 -1 -1 -1 -1 -1 -1 -1 -1 1 -1 -1 -1 1 -1 -1 1 -1 -1 -1 1 1 -1 -1 -1 1 -1 -1 -1 -1 -1 1 1 -1 -1 -1 -1 -1 -1 -1 -1 -1 -1 -1 -1 -1 -1 -1 -1 -1 -1 -1 -1 -1 1 -1 -1 -1 1 -1 -1 -1 -1 -1 -1 -1 -1 -1 -1 -1 1 -1 -1 -1 -1 1 -1 -1 -1 -1 -1 -1 -1 1 -1 -1 1 -1 1 -1 -1 -1 1 -1 -1 -1 -1 -1 -1 -1 -1 -1 -1 1 -1 -1 -1 -1 -1 -1 -1 -1 -1 -1 -1 1 -1 -1 -1 -1 -1 1 -1 -1 -1 -1 -1 1 1 -1 -1 -1 -1 -1 -1 -1 -1 -1 -1 -1 -1 -1 -1 -1 -1 -1 -1 -1 -1 -1 1 -1 -1 -1 -1 -1 -1 -1 -1 -1 -1 1 1 -1 1 -1 -1 -1 -1 -1 -1 -1 -1 1 -1 -1 -1 -1 1 NA -1 -1 1 -1 -1 -1 1 -1 -1 -1 -1 -1 -1 -1 -1 -1 -1 -1 -1 1 -1 -1 -1 -1 -1 -1 -1 -1 -1 1 -1 1 -1 -1 -1 -1 -1 -1 -1 -1 -1 -1 -1 -1 -1 -1 -1 -1 1 -1 -1 -1 -1 -1 -1 -1 -1 -1 -1 -1 1 1 -1 1 -1 -1 -1 -1 -1 NA 1 -1 -1 -1 -1 1 -1 -1 -1 -1 -1 -1 -1 -1 -1 -1 -1 -1 -1 1 -1 -1 -1 -1 -1 -1 1 -1 1 -1 1 -1 -1 -1 -1 -1 -1 1 -1 -1 -1 1 -1 -1 1 -1 1 -1 -1 -1 1 -1 -1 -1 -1 -1 -1 1 1 -1 -1 -1 -1 -1 -1 1 1 1 -1 1 1 -1 -1 -1 -1 1 -1 -1 -1 -1 -1 -1 -1 -1 1 -1 -1 -1 1 -1 -1 -1 1 -1 -1 -1 -1 -1 -1 -1 -1 -1 -1 -1 -1 -1 -1 1 -1 1 1 -1 -1 -1 -1 -1 -1 -1 -1 1 1 -1 -1 -1 -1 1 -1 -1 1 -1 -1 -1 1 -1 -1 -1 -1 -1 1 -1 -1 1 -1 -1 -1 -1 -1 -1 -1 -1 -1 -1 -1 1 -1 1 -1 -1 -1 -1 -1 1 -1 1 -1 -1 -1 -1 -1 -1 -1 -1 -1 -1 -1 -1 -1 -1 -1 -1 -1 1 -1 -1 -1 1 -1 -1 1 -1 -1 -1 -1 -1 -1 NA -1 -1 1 -1 -1 -1 -1 1 -1 -1 -1 -1 -1 1 -1 -1 -1 -1 -1 -1 -1 -1 -1 -1 1 1 -1 -1 -1 -1 -1 -1 -1 -1 -1 -1 -1 -1 -1 -1 -1 1 -1 -1 -1 -1 -1 -1 -1 -1 -1 -1 -1 1 -1 -1 -1 -1 -1 -1 -1 -1 1 -1 -1 -1 -1 -1 -1 1 -1 1 -1 -1 -1 1 -1 -1 1 -1 -1 -1 -1 1 1 -1 -1 -1 -1 -1 -1 1 -1 1 -1 -1 -1 -1 -1 -1 -1 -1 -1 -1 -1 -1 -1 -1 -1 1 -1 -1 -1 -1 -1 -1 -1 -1 -1 -1 -1 -1 -1 -1 -1 -1 -1 -1 -1 -1 -1 -1 -1 -1 -1 -1 -1 1 1 1 -1 -1 -1 -1 -1 1 -1 -1 -1 -1 -1 -1 -1 1 -1 -1 -1 -1 -1 -1 1 -1 -1 -1 1 -1 -1 1 -1 -1 -1 -1 -1 -1 -1 -1 -1 -1 -1 -1 -1 -1 -1 -1 -1 1 -1 -1 -1 1 1 -1 -1 1 -1 -1 -1 -1 -1 -1 -1 1 -1 -1 -1 -1 -1 1 -1 -1 -1 -1 -1 -1 -1 -1 -1 -1 -1 -1 -1 1 -1 -1 -1 -1 -1 -1 1 -1 -1 -1 -1 1 -1 -1 -1 -1 -1 -1 -1 -1 -1 -1 1 -1 1 -1 1 1 -1 -1 1 -1 -1 -1 -1 -1 -1 -1 -1 -1 -1 -1 -1 -1 1 -1 -1 -1 -1 -1 -1 -1 -1 -1 -1 -1 -1 -1 1 1 -1 -1 -1 -1 -1 -1 1 -1 -1 1 -1 -1 -1 -1 -1 -1 -1 -1 -1 1 -1 -1 -1 -1 -1 -1 -1 1 -1 1 -1 -1 -1 -1 1 1 -1 -1 -1 -1 1 -1 -1 -1 1 -1 -1 1 -1 1 -1 -1 1 -1 1 1 -1 -1 1 -1 -1 -1 1 1 -1 -1 1 -1 -1 -1 -1 -1 -1 -1 -1 -1 -1 -1 -1 1 -1 -1 -1 -1 -1 -1 -1 -1 1 -1 -1 -1 -1 1 -1 -1 -1 -1 -1 -1 -1 -1 -1 -1 -1 -1 -1 -1 -1 -1 -1 1 -1 -1 -1 1 -1 1 1 -1 -1 -1 -1 -1 -1 -1 -1 1 -1 -1 -1 1 -1 -1 -1 -1 -1 -1 -1 1 -1 1 1 -1 -1 -1 -1 -1 -1 -1 1 -1 -1 1 1 -1 -1 -1 -1 -1 -1 -1 -1 -1 1 1 -1 -1 -1 -1 -1 -1 -1 -1 -1 1 -1 1 -1 -1 -1 -1 -1 -1 -1 1 -1 -1 -1 -1 -1 -1 -1 1 -1 -1 -1 -1 -1 1 -1 1 -1 -1 0 -1 -1 1 -1 1 -1 -1 -1 -1 -1 -1 -1 -1 -1 1 -1 -1 -1 -1 -1 -1 1 -1 -1 -1 -1 -1 -1 -1 -1 1 -1 -1 -1 1 -1 1 -1 -1 -1 1 -1 -1 -1 -1 -1 -1 -1 -1 -1 -1 -1 -1 1 1 -1 1 -1 -1 -1 -1 -1 1 -1 -1 -1 -1 -1 -1 -1 1 -1 -1 -1 1 -1 -1 -1 -1 -1 -1 -1 -1 -1 -1 -1 1 1 -1 -1 1 -1 1 -1 -1 1 -1 -1 -1 -1 -1 1 -1 -1 -1 1 -1 1 -1 -1 -1 -1 -1 -1 1 -1 -1 1 -1 -1 -1 -1 -1 -1 -1 -1 -1 -1 1 1 -1 -1 -1 -1 -1 -1 1 -1 -1 -1 -1 NA -1 -1 -1 -1 -1 -1 -1 -1 -1 -1 -1 -1 -1 -1 -1 -1 -1 -1 1 -1 -1 -1 -1 -1 -1 -1 -1 -1 1 -1 1 -1 -1 -1 -1 -1 1 -1 -1 1 -1 1 1 1 1 -1 -1 -1 -1 -1 -1 -1 -1 1 1 1 1 -1 1 1 -1 -1 -1 -1 -1 1 -1 -1 -1 -1 -1 -1 1 -1 -1 -1 -1 -1 -1 1 -1 -1 -1 -1 -1 -1 -1 -1 -1 -1 -1 1 NA -1 -1 -1 1 1 -1 -1 1 1 -1 -1 1 -1 -1 -1 -1 -1 -1 1 1 -1 -1 1 -1 -1 -1 -1 -1 1 -1 -1 -1 -1 -1 -1 -1 -1 -1 -1 1 -1 -1 1 -1 1 1 -1 -1 -1 -1 -1
line6 -1 1 1 -1 -1 -1 -1 -1 -1 -1 -1 -1 1 -1 -1 1 -1 -1 -1 1 -1 -1 -1 1 -1 1 1 -1 -1 -1 -1 -1 -1 -1 1 -1 1 -1 -1 -1 -1 -1 1 1 1 -1 -1 -1 1 1 -1 1 -1 -1 -1 -1 -1 -1 -1 -1 1 -1 1 1 1 1 -1 1 -1 -1 1 1 -1 -1 -1 -1 -1 -1 -1 1 -1 -1 1 -1 -1 -1 1 -1 1 -1 -1 1 -1 -1 -1 -1 -1 -1 1 -1 -1 -1 -1 -1 -1 -1 1 -1 -1 1 -1 -1 1 -1 1 1 -1 1 -1 -1 -1 -1 -1 1 1 -1 -1 -1 -1 -1 -1 1 1 -1 -1 1 -1 -1 -1 -1 -1 -1 -1 1 -1 -1 -1 1 -1 -1 1 -1 -1 -1 -1 -1 1 -1 1 -1 1 -1 -1 -1 -1 1 -1 -1 -1 1 -1 -1 1 -1 -1 -1 -1 -1 -1 1 -1 -1 1 -1 -1 -1 -1 -1 -1 1 -1 1 1 -1 -1 1 -1 -1 1 -1 -1 -1 1 1 1 -1 -1 -1 -1 -1 1 -1 1 -1 -1 -1 1 -1 -1 -1 -1 1 -1 -1 -1 1 -1 1 -1 1 -1 -1 -1 -1 -1 -1 -1 -1 1 -1 -1 1 -1 -1 -1 -1 -1 -1 -1 -1 -1 -1 -1 -1 -1 -1 -1 -1 -1 1 -1 1 -1 -1 -1 1 1 -1 -1 -1 -1 -1 -1 1 -1 -1 1 1 -1 1 1 -1 -1 -1 1 -1 -1 -1 -1 -1 1 -1 1 -1 -1 -1 -1 -1 -1 -1 1 -1 -1 -1 1 -1 -1 -1 1 -1 -1 -1 -1 -1 -1 -1 -1 -1 -1 NA -1 -1 -1 -1 -1 1 -1 -1 -1 1 -1 -1 -1 -1 1 -1 -1 -1 -1 -1 1 -1 -1 -1 1 -1 -1 -1 -1 -1 -1 -1 -1 -1 1 1 -1 -1 -1 -1 -1 -1 -1 1 1 -1 -1 -1 -1 -1 -1 -1 -1 -1 1 -1 1 -1 -1 1 -1 -1 -1 -1 -1 1 -1 -1 -1 1 -1 -1 -1 -1 -1 -1 -1 1 -1 -1 -1 -1 -1 -1 1 1 -1 -1 -1 -1 1 -1 -1 1 1 1 -1 -1 1 -1 -1 -1 -1 1 -1 1 1 -1 -1 -1 -1 -1 -1 -1 1 1 -1 1 -1 -1 -1 -1 -1 1 1 -1 -1 -1 -1 -1 -1 -1 -1 -1 -1 -1 1 1 -1 -1 1 -1 -1 -1 -1 -1 -1 1 -1 -1 -1 1 1 -1 -1 -1 -1 -1 1 -1 -1 -1 1 -1 -1 -1 1 1 -1 -1 1 -1 1 -1 -1 -1 -1 -1 -1 1 -1 -1 -1 -1 1 -1 -1 -1 1 -1 1 -1 -1 -1 -1 -1 -1 -1 -1 1 -1 -1 -1 -1 -1 -1 -1 1 -1 -1 -1 -1 -1 -1 -1 -1 -1 -1 -1 -1 1 -1 1 -1 -1 -1 -1 -1 -1 1 -1 1 -1 -1 1 1 1 -1 -1 -1 -1 -1 1 -1 -1 1 1 -1 -1 -1 -1 1 -1 1 -1 -1 1 -1 1 -1 -1 1 -1 -1 -1 -1 -1 1 -1 -1 -1 1 -1 -1 -1 -1 -1 1 -1 -1 1 -1 -1 -1 -1 -1 1 1 -1 -1 -1 1 -1 -1 -1 -1 1 -1 -1 1 -1 -1 -1 -1 -1 -1 1 -1 -1 -1 1 -1 1 1 1 -1 -1 -1 1 -1 -1 -1 -1 -1 1 -1 -1 -1 -1 -1 -1 -1 1 -1 1 -1 -1 -1 -1 -1 -1 -1 1 -1 -1 -1 1 -1 1 -1 -1 -1 -1 -1 -1 -1 -1 1 -1 -1 -1 -1 1 -1 -1 -1 -1 -1 -1 -1 -1 -1 -1 1 -1 1 1 1 1 -1 1 -1 1 -1 -1 -1 -1 -1 -1 -1 -1 -1 -1 -1 -1 -1 -1 1 -1 1 -1 -1 -1 NA -1 1 1 -1 1 1 -1 -1 -1 -1 -1 1 -1 -1 -1 -1 1 -1 -1 -1 -1 -1 -1 -1 -1 -1 -1 -1 -1 -1 1 -1 -1 -1 -1 -1 -1 -1 -1 -1 -1 -1 -1 -1 -1 -1 -1 -1 -1 -1 -1 -1 1 -1 1 -1 -1 1 -1 -1 -1 -1 -1 1 1 -1 1 -1 -1 -1 1 -1 -1 1 -1 -1 1 -1 -1 -1 -1 -1 -1 -1 -1 1 -1 1 -1 -1 -1 -1 -1 -1 -1 -1 -1 -1 -1 1 -1 -1 -1 1 1 -1 -1 -1 -1 -1 -1 -1 1 -1 -1 1 1 -1 -1 -1 1 1 -1 -1 -1 -1 -1 1 -1 1 -1 1 1 -1 -1 -1 -1 -1 -1 -1 -1 -1 -1 -1 -1 -1 1 -1 -1 -1 -1 -1 -1 -1 -1 -1 -1 -1 -1 -1 -1 1 -1 -1 -1 1 -1 1 1 -1 -1 -1 -1 1 -1 -1 -1 -1 1 -1 -1 -1 1 -1 -1 -1 -1 -1 -1 -1 -1 -1 -1 -1 -1 -1 1 1 -1 -1 -1 -1 1 1 -1 -1 -1 -1 -1 -1 -1 -1 NA -1 -1 -1 -1 1 -1 1 -1 -1 -1 -1 -1 1 1 -1 -1 -1 -1 -1 -1 -1 -1 1 1 1 -1 0 -1 -1 -1 -1 -1 -1 -1 1 1 -1 1 -1 -1 -1 -1 1 1 1 -1 -1 -1 -1 1 1 1 -1 1 NA -1 1 -1 -1 -1 -1 -1 -1 -1 -1 1 1 -1 -1 NA 1 -1 -1 -1 -1 -1 -1 1 -1 -1 -1 -1 -1 -1 1 1 -1 -1 -1 -1 -1 -1 1 -1 -1 1 1 -1 1 -1 -1 1 -1 -1 -1 -1 1 1 -1 1 1 1 -1 -1 1 -1 -1 1 -1 -1 -1 -1 1 1 -1 -1 -1 -1 1 -1 -1 -1 -1 1 -1 1 1 -1 1 1 1 -1 -1 -1 -1 -1 -1 -1 -1 -1 1 -1 1 -1 -1 -1 -1 -1 -1 -1 -1 -1 1 1 1 -1 -1 1 1 -1 -1 -1 -1 1 -1 -1 1 -1 1 -1 -1 -1 -1 -1 -1 1 -1 1 -1 -1 -1 -1 -1 1 -1 -1 -1 -1 -1 1 -1 -1 -1 1 -1 1 -1 -1 -1 -1 -1 -1 -1 1 1 -1 -1 1 1 -1 -1 -1 1 1 -1 -1 -1 1 -1 1 1 1 1 -1 -1 -1 -1 -1 -1 -1 -1 -1 -1 -1 -1 -1 -1 -1 -1 -1 -1 1 -1 -1 -1 1 1 -1 -1 -1 -1 -1 -1 -1 1 -1 -1 -1 -1 1 -1 -1 1 -1 -1 -1 -1 1 1 -1 -1 NA -1 1 -1 -1 -1 1 -1 -1 1 -1 -1 1 1 1 1 -1 1 1 1 1 -1 -1 1 -1 -1 1 -1 -1 -1 -1 1 -1 -1 -1 1 -1 1 -1 -1 -1 -1 -1 1 -1 -1 -1 -1 -1 -1 1 -1 1 1 -1 -1 -1 -1 -1 1 -1 1 -1 -1 -1 -1 1 -1 1 1 1 -1 -1 -1 -1 -1 -1 1 -1 -1 -1 -1 -1 -1 -1 1 -1 1 1 1 -1 1 1 -1 -1 1 -1 1 1 -1 1 -1 1 -1 -1 -1 1 1 -1 -1 1 -1 -1 NA 1 -1 -1 -1 1 -1 -1 -1 1 -1 -1 -1 -1 1 -1 1 -1 -1 -1 -1 -1 -1 1 -1 -1 -1 -1 1 -1 -1 -1 -1 -1 -1 -1 -1 -1 -1 -1 -1 -1 -1 -1 1 1 -1 1 -1 1 -1 -1 1 -1 1 -1 -1 1 -1 -1 -1 -1 -1 -1 -1 1 -1 1 NA -1 -1 1 -1 -1 1 -1 1 -1 -1 -1 -1 -1 -1 -1 -1 -1 -1 -1 1 -1 1 -1 -1 -1 -1 1 1 -1 -1 -1 -1 -1 -1 -1 1 -1 1 1 -1 -1 -1 -1 1 -1 1 -1 -1 1 -1 1 -1 -1 -1 1 -1 -1 -1 -1 -1 -1 -1 -1 -1 1 1 1 1 1 -1 -1 -1 1 -1 -1 -1 -1 -1 -1 -1 -1 -1 -1 -1 -1 -1 -1 -1 -1 -1 -1 -1 1 -1 -1 -1 -1 1 -1 -1 1 1 NA -1 -1 -1 -1 -1 -1 -1 -1 -1 -1 -1 1 -1 1 1 -1 1 -1 -1 -1 -1 1 -1 1 1 1 -1 1 -1 -1 -1 -1 -1 -1 -1 -1 -1 -1 1 1 -1 1 1 -1 -1 -1 -1 1 1 -1 -1 -1 -1 0 -1 -1 -1 -1 -1 -1 -1 1 1 -1 -1 1 -1 -1 -1 1 1 1 -1 -1 -1 -1 -1 -1 -1 -1 -1 -1 -1 -1 -1 -1 1 -1 -1 1 -1 -1 -1 1 1 -1 1 -1 1 -1 -1 NA -1 1 1 NA -1 1 1 1 -1 -1 -1 -1 -1 -1 -1 1 -1 -1 -1 -1 -1 -1 1 -1 -1 -1 -1 -1 -1 1 -1 -1 -1 1 -1 1 -1 -1 -1 -1 -1 -1 -1 -1 -1 -1 -1 -1 -1 1 1 -1 -1 -1 1 1 -1 1 1 1 -1 1 1 -1 -1 1 -1 -1 -1 -1 -1 -1 -1 -1 -1 -1 1 -1 -1 -1 -1 1 -1 -1 -1 -1 -1 -1 -1 -1 -1 -1 -1 -1 -1 -1 -1 -1 -1 -1 -1 1 1 1 1 1 -1 -1 -1 -1 1 -1 1 -1 -1 -1 -1 -1 -1 -1 -1 1 -1 -1 1 -1 -1 -1 -1 -1 1 -1 -1 -1 -1 -1 -1 -1 -1 1 -1 1 1 -1 -1 -1 -1 -1 1 -1 1 -1 1 -1 1 -1 -1 -1 -1 -1 -1 0 -1 -1 -1 1 1 -1 1 1 1 -1 1 -1 -1 -1 -1 -1 1 -1 -1 -1 1 -1 1 -1 -1 -1 -1 -1 1 -1 -1 -1 1 1 -1 -1 1 1 -1 -1 1 -1 -1 -1 -1 -1 1 -1 1 1 -1 -1 -1 -1 -1 -1 -1 -1 1 -1 -1 -1 1 1 -1 -1 -1 -1 -1 -1 -1 -1 -1 -1 -1 -1 1 -1 -1 -1 1 -1 1 -1 -1 1 -1 -1 -1 -1 -1 -1 1 1 -1 -1 -1 1 -1 1 -1 -1 -1 -1 1 1 -1 -1 -1 1 -1 1 1 1 -1 -1 -1 -1 -1 -1 1 -1 -1 -1 -1 1 -1 -1 1 -1 -1 -1 -1 1 -1 1 -1 -1 -1 -1 1 -1 -1 -1 -1 -1 -1 -1 1 -1 -1 -1 -1 1 -1 -1 1 -1 1 -1 -1 -1 -1 1 -1 -1 -1 -1 -1 1 -1 -1 NA -1 -1 1 -1 -1 -1 1 -1 -1 -1 1 1 1 -1 -1 1 -1 -1 -1 1 1 -1 -1 1 -1 -1 -1 -1 1 1 -1 -1 -1 -1 -1 -1 1 -1 1 -1 1 1 1 -1 -1 -1 -1 -1 -1 -1 1 -1 -1 -1 1 -1 -1 -1 1 -1 -1 -1 -1 -1 -1 1 -1 -1 -1 -1 -1 1 1 1 -1 -1 -1 -1 -1 -1 -1 1 -1 -1 -1 -1 -1 -1 -1 -1 -1 1 1 -1 1 -1 1 1 -1 1 -1 1 1 -1 -1 -1 1 -1 1 -1 -1 -1 -1 -1 -1 1 1 -1 1 -1 -1 -1 -1 -1 -1 -1 -1 -1 -1 -1 -1 -1 -1 1 -1 -1 1 1 1 -1 -1 -1 -1 1 -1 -1 -1 1 -1 1 -1 -1 1 1 -1 1 1 -1 -1 1 -1 1 -1 -1 -1 -1 -1 -1 -1 -1 -1 1 -1 -1 -1 -1 1 -1 -1 -1 -1 -1 -1 -1 -1 -1 -1 -1 1 -1 -1 -1 1 -1 1 -1 1 -1 1 -1 -1 -1 -1 1 -1 -1 -1 -1 -1 -1 -1 1 -1 1 -1 -1 -1 -1 -1 -1 -1 -1 1 -1 1 -1 -1 -1 -1 -1 -1 1 -1 1 -1 -1 1 -1 -1 -1 -1 -1 -1 1 -1 -1 -1 -1 -1 -1 -1 -1 1 1 1 -1 -1 1 1 1 -1 -1 -1 1 -1 -1 -1 -1 -1 -1 1 -1 -1 1 -1 -1 -1 1 1 -1 1 -1 1 -1 1 -1 -1 1 -1 -1 -1 -1 -1 -1 -1 -1 1 -1 1 1 -1 -1 -1 -1 -1 1 -1 -1 -1 -1 1 -1 -1 -1 1 -1 -1 -1 -1 -1 -1 -1 1 -1 1 -1 1 -1 1 1 1 -1 1 -1 -1 -1 -1 -1 -1 -1 -1 -1 1 -1 1 -1 1 -1 1 -1 -1 -1 -1 -1 -1 -1 1 -1 -1 -1 1 -1 -1 -1 -1 -1 -1 -1 -1 -1 1 -1 -1 1 -1 -1 -1 -1 -1 -1 -1 -1 -1 -1 -1 -1 1 1 -1 -1 -1 -1 -1 1 -1 -1 -1 1 1 -1 -1 -1 -1 -1 -1 -1 1 1 -1 -1 -1 1 -1 -1 -1 -1 -1 -1 1 -1 -1 -1 -1 -1 -1 1 1 1 -1 -1 1 -1 -1 -1 1 -1 1 -1 -1 -1 -1 -1 -1 -1 -1 -1 -1 -1 1 1 -1 -1 1 -1 -1 -1 -1 -1 -1 -1 -1 -1 -1 -1 -1 -1 -1 -1 -1 -1 -1 -1 -1 1 1 -1 1 -1 -1 -1 1 -1 -1 -1 -1 -1 -1 1 1 -1 1 -1 -1 1 -1 -1 -1 -1 -1 1 1 -1 -1 1 -1 -1 -1 -1 1 1 1 -1 -1 -1 -1 -1 -1 -1 1 -1 1 -1 1 -1 -1 -1 1 1 -1 -1 -1 -1 -1 -1 1 -1 -1 -1 -1 -1 -1 -1 -1 -1 1 1 1 1 1 -1 -1 -1 1 -1 -1 -1 1 -1 -1 1 -1 -1 -1 -1 1 -1 -1 -1 -1 -1 -1 -1 1 -1 1 1 -1 -1 -1 -1 -1 1 1 1 -1 -1 1 -1 -1 -1 -1 -1 -1 1 -1 -1 -1 1 -1 1 -1 1 -1 1 -1 -1 -1 -1 -1 -1 -1 1 1 -1 -1 -1 -1 -1 -1 -1 -1 -1 -1 -1 -1 -1 -1 -1 1 -1 -1 -1 -1 -1 -1 1 1 1 -1 -1 -1 -1 1 -1 -1 -1 -1 -1 1 -1 -1 1 1 -1 -1 -1 -1 -1 -1 -1 -1 -1 1 1 1 1 -1 -1 -1 1 -1 1 1 -1 1 -1 1 -1 -1 1 -1 -1 -1 1 -1 -1 -1 -1 -1 -1 -1 1 1 1 1 1 1 -1 1 -1 -1 -1 -1 -1 1 -1 -1 -1 -1 -1 1 -1 -1 -1 1 -1 -1 -1 -1 -1 -1 1 1 1 -1 -1 -1 1 1 -1 1 -1 1 -1 -1 -1 1 1 -1 -1 -1 -1 1 -1 1 -1 -1 -1 -1 1 -1 -1 -1 -1 -1 1 -1 -1 -1 -1 1 -1 -1 1 1 1 1 -1 1 -1 -1 1 1 -1 -1 -1 -1 -1 -1 -1 -1 -1 1 -1 -1 -1 -1 1 -1 -1 -1 -1 -1 1 -1 1 -1 -1 -1 -1 -1 1 1 -1 -1 -1 -1 -1 1 1 -1 -1 -1 1 -1 -1 -1 -1 -1 -1 -1 -1 -1 -1 -1 1 -1 -1 -1 -1 -1 1 1 -1 1 -1 -1 -1 -1 -1 1 -1 -1 1 0 1 -1 1 -1 -1 -1 -1 -1 -1 1 1 1 -1 -1 -1 -1 -1 -1 1 -1 1 -1 -1 1 -1 -1 -1 -1 -1 -1 -1 1 1 -1 -1 -1 1 1 1 -1 -1 -1 1 1 -1 -1 -1 1 1 -1 1 -1 -1 -1 -1 1 -1 -1 -1 1 -1 1 -1 1 -1 -1 -1 -1 -1 -1 -1 -1 -1 1 -1 -1 -1 -1 1 1 -1 -1 -1 1 1 -1 -1 -1 -1 -1 1 -1 -1 1 -1 -1 1 -1 -1 -1 -1 -1 -1 -1 -1 1 1 -1 -1 -1 -1 1 1 -1 -1 -1 -1 -1 -1 -1 -1 -1 1 -1 1 1 1 1 -1 -1 1 -1 1 -1 -1 1 -1 -1 -1 -1 1 -1 -1 -1 -1 1 1 -1 1 1 -1 1 1 -1 -1 -1 1 -1 -1 1 -1 1 -1 1 -1 -1 -1 1 1 -1 -1 -1 -1 -1 -1 1 -1 -1 -1 1 1 -1 -1 1 -1 1 -1 -1 1 -1 -1 -1 1 -1 -1 -1 -1 -1 -1 -1 -1 -1 1 -1 -1 -1 -1 -1 -1 -1 -1 1 1 1 1 -1 -1 -1 -1 1 1 1 -1 -1 1 -1 -1 -1 -1 -1 -1 NA -1 -1 -1 -1 -1 -1 1 -1 -1 1 -1 1 -1 -1 -1 -1 -1 -1 -1 -1 -1 -1 -1 -1 -1 -1 -1 -1 1 1 -1 1 -1 -1 1 -1 -1 -1 -1 -1 -1 1 -1 1 1 -1 -1 -1 -1 -1 1 -1 -1 -1 -1 -1 -1 1 -1 -1 -1 1 1 1 -1 1 -1 -1 -1 -1 1 1 -1 -1 -1 -1 -1 1 1 1 -1 -1 -1 1 1 1 -1 -1 -1 1 -1 -1 1 -1 -1 -1 -1 -1 -1 -1 1 -1 -1 1 -1 -1 1 -1 -1 -1 -1 -1 -1 -1 -1 -1 -1 1 -1 1 -1 -1 -1 -1 -1 -1 -1 1 1 1 -1 1 -1 -1 1 1 -1 -1 1 1 -1 1 -1 -1 -1 1 -1 1 -1 1 -1 -1 -1 -1 -1 -1 -1 -1 -1 1 -1 -1 -1 -1 1 -1 -1 -1 1 1 -1 1 -1 -1 -1 -1 1 -1 -1 -1 1 -1 -1 -1 1 1 -1 -1 1 1 -1 -1 -1 -1 -1 1 1 -1 -1 1 1 1 -1 -1 -1 -1 -1 -1 -1 -1 -1 -1 -1 -1 1 -1 -1 -1 -1 1 -1 1 -1 1 -1 -1 -1 -1 -1 -1 1 1 -1 1 -1 -1 -1 -1 -1 -1 -1 -1 -1 -1 -1 -1 -1 -1 -1 -1 -1 1 1 1 -1 -1 -1 -1 1 -1 -1 1 -1 -1 1 -1 -1 -1 -1 -1 -1 -1 -1 1 1 -1 -1 -1 1 1 1 -1 -1 -1 -1 -1 -1 -1 -1 -1 -1 -1 -1 -1 -1 1 -1 1 -1 1 -1 -1 -1 -1 -1 1 1 1 1 1 -1 -1 -1 -1 -1 -1 -1 1 1 -1 1 -1 -1 1 -1 -1 -1 1 1 -1 1 1 -1 -1 -1 -1 -1 -1 1 1 -1 1 -1 -1 1 1 -1 -1 -1 1 -1 -1 -1 -1 -1 -1 -1 1 -1 -1 -1 -1 -1 -1 -1 -1 -1 1 1 -1 1 -1 -1 -1 1 1 -1 -1 -1 -1 1 -1 1 -1 -1 1 -1 -1 -1 -1 -1 -1 -1 -1 -1 -1 -1 -1 -1 1 -1 1 -1 -1 -1 -1 1 -1 -1 1 -1 -1 -1 -1 -1 -1 -1 -1 -1 1 -1 -1 -1 1 -1 1 1 -1 1 -1 -1 -1 1 -1 -1 -1 1 -1 -1 -1 -1 -1 1 1 -1 -1 -1 -1 -1 1 1 -1 -1 -1 1 -1 -1 1 -1 1 1 -1 -1 -1 -1 1 -1 -1 -1 -1 -1 -1 -1 1 1 -1 -1 -1 -1 -1 -1 -1 1 -1 -1 -1 1 1 -1 -1 -1 -1 1 1 -1 -1 -1 -1 -1 1 1 -1 -1 1 1 -1 -1 1 -1 1 1 -1 -1 -1 1 -1 -1 -1 1 -1 -1 1 -1 -1 -1 -1 -1 -1 1 -1 -1 -1 -1 -1 -1 -1 -1 1 -1 -1 -1 -1 -1 -1 -1 -1 -1 1 -1 -1 1 -1 -1 -1 1 1 -1 1 -1 -1 -1 -1 -1 -1 -1 -1 -1 1 1 -1 -1 -1 1 -1 1 -1 -1 1 -1 -1 -1 -1 -1 1 -1 1 -1 -1 1 -1 1 -1 -1 -1 -1 1 -1 -1 -1 -1 -1 1 1 1 -1 1 1 -1 -1 1 1 -1 1 -1 -1 -1 -1 1 -1 -1 -1 -1 -1 1 -1 1 1 -1 -1 -1 -1 -1 -1 -1 -1 -1 1 -1 -1 -1 -1 -1 -1 1 1 -1 1 -1 -1 1 1 -1 -1 -1 -1 1 -1 -1 1 -1 -1 -1 -1 -1 1 1 -1 1 -1 -1 -1 -1 1 -1 -1 1 -1 1 -1 1 1 -1 -1 -1 -1 -1 -1 -1 -1 1 1 -1 1 1 1 -1 1 -1 -1 1 1 1 1 -1 -1 -1 -1 1 1 -1 -1 1 1 1 1 1 -1 -1 1 -1 -1 1 -1 1 -1 -1 -1 -1 1 -1 -1 -1 -1 1 -1 -1 -1 -1 -1 -1 -1 1 1 -1 1 -1 -1 1 -1 1 -1 -1 -1 -1 -1 1 -1 1 -1 -1 -1 1 -1 -1 -1 -1 1 -1 -1 -1 -1 -1 1 1 1 -1 -1 -1 -1 -1 -1 -1 -1 -1 -1 -1 -1 -1 1 -1 -1 1 -1 1 1 -1 1 -1 -1 -1 -1 -1 -1 -1 -1 1 1 -1 -1 1 -1 -1 -1 -1 -1 1 -1 1 1 -1 -1 -1 -1 1 -1 -1 -1 -1 -1 -1 1 -1 1 -1 -1 -1 -1 -1 -1 -1 -1 1 1 1 -1 1 -1 -1 -1 1 -1 -1 -1 -1 -1 -1 -1 -1 1 1 -1 -1 1 -1 -1 -1 -1 -1 -1 -1 -1 1 -1 1 -1 1 1 -1 -1 -1 -1 1 -1 -1 -1 -1 -1 -1 -1 -1 -1 -1 -1 1 -1 -1 1 -1 -1 -1 -1 -1 -1 -1 -1 1 -1 -1 -1 -1 -1 -1 -1 1 -1 -1 1 -1 -1 -1 1 -1 -1 1 1 -1 1 -1 -1 -1 1 -1 -1 -1 -1 -1 1 1 1 -1 1 -1 -1 -1 -1 1 -1 -1 1 -1 1 1 1 -1 -1 -1 -1 -1 1 -1 -1 -1 -1 -1 -1 -1 -1 1 -1 1 -1 -1 -1 -1 1 -1 -1 -1 -1 -1 -1 1 -1 -1 -1 -1 1 1 -1 -1 -1 1 1 -1 -1 1 -1 -1 -1 -1 -1 -1 -1 -1 -1 -1 1 -1 -1 -1 -1 -1 -1 -1 1 1 -1 1 1 1 -1 -1 -1 -1 -1 1 -1 1 -1 1 1 -1 -1 -1 1 1 -1 -1 -1
line7 -1 1 1 -1 -1 -1 -1 -1 -1 -1 -1 -1 1 -1 -1 1 -1 -1 -1 1 -1 -1 -1 1 -1 1 1 -1 -1 -1 -1 -1 -1 1 1 -1 1 -1 -1 -1 -1 -1 1 1 -1 -1 -1 -1 1 1 -1 1 -1 -1 -1 -1 -1 -1 -1 -1 1 -1 1 1 1 1 -1 -1 -1 -1 1 1 -1 -1 -1 -1 -1 -1 -1 1 -1 -1 1 -1 -1 -1 1 -1 1 1 -1 1 -1 -1 -1 -1 -1 -1 -1 1 -1 -1 -1 -1 -1 -1 1 -1 -1 1 -1 -1 1 -1 1 -1 -1 1 -1 -1 -1 -1 -1 1 1 -1 -1 -1 -1 -1 1 1 1 -1 -1 1 -1 -1 -1 -1 -1 -1 -1 1 -1 -1 -1 1 1 -1 1 -1 -1 -1 -1 -1 1 -1 1 -1 1 -1 1 -1 -1 1 -1 -1 -1 1 -1 1 1 -1 -1 -1 -1 -1 -1 1 -1 -1 1 -1 -1 -1 -1 -1 -1 1 -1 -1 1 1 -1 1 -1 -1 1 -1 -1 -1 1 1 1 -1 -1 -1 -1 -1 1 -1 1 -1 -1 -1 1 -1 -1 -1 -1 1 -1 -1 -1 1 -1 1 -1 1 -1 -1 -1 -1 -1 -1 -1 -1 1 -1 -1 1 -1 -1 -1 -1 -1 -1 -1 -1 -1 1 -1 -1 -1 -1 -1 -1 1 -1 -1 1 -1 -1 -1 1 1 -1 -1 -1 -1 -1 -1 1 1 -1 1 -1 -1 1 1 -1 -1 -1 1 -1 -1 -1 -1 -1 1 -1 -1 -1 -1 -1 -1 -1 1 -1 1 -1 -1 1 1 -1 -1 -1 1 -1 -1 -1 -1 -1 -1 -1 -1 -1 -1 -1 -1 -1 -1 1 -1 -1 -1 -1 -1 1 -1 -1 -1 -1 1 -1 -1 -1 -1 -1 1 -1 -1 -1 1 -1 -1 -1 -1 -1 -1 -1 -1 -1 1 1 -1 -1 -1 -1 -1 -1 -1 1 -1 -1 1 -1 -1 -1 -1 -1 -1 -1 1 -1 1 1 -1 1 -1 -1 -1 -1 -1 1 -1 -1 -1 1 -1 -1 -1 -1 -1 -1 -1 1 -1 -1 -1 1 -1 -1 1 1 -1 -1 -1 -1 1 -1 -1 1 1 1 -1 -1 1 -1 -1 -1 -1 1 -1 -1 1 -1 -1 -1 1 -1 -1 -1 1 1 -1 1 -1 -1 -1 -1 -1 1 1 -1 -1 -1 -1 -1 1 -1 -1 -1 -1 -1 1 1 -1 -1 -1 -1 -1 -1 -1 -1 -1 1 -1 -1 -1 1 1 -1 -1 -1 -1 -1 1 -1 -1 -1 -1 -1 -1 -1 1 1 -1 -1 1 -1 1 -1 -1 -1 1 -1 -1 1 -1 -1 -1 -1 1 -1 -1 -1 1 -1 -1 -1 -1 -1 -1 -1 -1 -1 -1 1 1 -1 -1 -1 -1 -1 -1 1 -1 -1 -1 -1 -1 -1 -1 -1 -1 -1 -1 -1 1 -1 1 -1 -1 -1 -1 -1 -1 1 -1 1 -1 -1 1 1 1 -1 -1 -1 -1 -1 1 -1 -1 1 1 1 -1 -1 -1 1 -1 1 -1 -1 1 -1 -1 -1 -1 1 -1 -1 -1 -1 -1 1 -1 -1 -1 1 -1 -1 -1 -1 -1 1 -1 -1 1 -1 -1 -1 -1 -1 1 1 -1 -1 -1 1 -1 -1 -1 -1 1 -1 -1 1 -1 -1 -1 -1 -1 -1 1 -1 -1 -1 1 -1 -1 1 1 -1 -1 -1 1 -1 1 -1 -1 -1 1 -1 -1 1 -1 -1 -1 -1 1 -1 1 -1 -1 -1 1 -1 -1 -1 -1 -1 -1 -1 1 -1 1 1 -1 -1 -1 1 -1 -1 -1 -1 -1 -1 -1 -1 -1 -1 -1 -1 -1 -1 -1 -1 -1 -1 -1 1 -1 1 1 -1 1 -1 -1 -1 1 -1 -1 -1 -1 -1 -1 -1 -1 -1 -1 -1 -1 -1 -1 1 -1 -1 -1 -1 -1 NA -1 -1 1 -1 1 1 -1 -1 -1 -1 -1 1 -1 -1 -1 -1 -1 -1 -1 -1 -1 -1 -1 -1 -1 -1 -1 -1 -1 1 -1 -1 -1 -1 -1 1 -1 -1 -1 -1 -1 -1 -1 -1 -1 -1 -1 -1 -1 1 -1 -1 1 -1 1 -1 -1 -1 -1 -1 -1 -1 -1 1 1 -1 -1 -1 -1 -1 1 -1 -1 1 -1 -1 -1 -1 -1 -1 -1 -1 -1 -1 -1 1 -1 1 -1 -1 -1 -1 -1 -1 -1 -1 -1 -1 -1 1 -1 1 -1 1 1 -1 -1 -1 -1 -1 -1 -1 1 -1 -1 1 1 -1 -1 -1 1 1 -1 -1 -1 -1 -1 1 -1 1 -1 1 1 -1 -1 -1 -1 -1 -1 -1 -1 -1 -1 -1 -1 1 1 -1 -1 -1 -1 -1 -1 -1 -1 1 -1 -1 -1 -1 -1 1 -1 -1 -1 1 -1 1 1 -1 -1 -1 -1 1 -1 -1 -1 -1 1 1 -1 -1 1 -1 -1 -1 1 -1 -1 -1 -1 -1 -1 -1 -1 -1 1 1 -1 -1 -1 -1 1 1 -1 -1 -1 -1 -1 -1 -1 -1 1 -1 -1 -1 -1 1 -1 1 -1 -1 -1 -1 -1 0 1 -1 -1 -1 -1 -1 -1 -1 -1 1 1 1 -1 0 -1 -1 -1 -1 -1 -1 -1 1 1 -1 1 -1 -1 -1 -1 1 -1 1 -1 -1 -1 -1 -1 1 1 -1 1 NA -1 1 -1 -1 -1 -1 -1 -1 -1 -1 1 1 1 -1 -1 1 -1 1 -1 -1 -1 -1 -1 -1 -1 -1 -1 -1 -1 1 1 -1 -1 -1 1 -1 -1 1 -1 -1 1 -1 -1 1 -1 -1 1 -1 -1 -1 1 1 1 -1 1 -1 1 -1 -1 1 -1 -1 1 -1 -1 -1 -1 1 1 -1 -1 -1 -1 1 -1 -1 1 -1 1 -1 1 1 -1 -1 1 1 -1 -1 1 -1 -1 -1 -1 -1 -1 1 -1 -1 -1 -1 -1 -1 -1 -1 -1 1 -1 1 1 1 -1 -1 1 1 -1 -1 1 -1 1 -1 -1 -1 -1 1 -1 -1 -1 -1 -1 1 1 -1 1 -1 -1 -1 -1 -1 -1 -1 -1 -1 -1 -1 1 -1 -1 -1 1 -1 1 -1 -1 -1 -1 -1 -1 -1 1 1 -1 -1 1 -1 -1 -1 -1 1 -1 -1 -1 -1 1 -1 1 1 1 -1 -1 -1 -1 -1 -1 -1 -1 -1 -1 -1 -1 -1 -1 -1 -1 -1 -1 -1 1 -1 1 -1 1 1 -1 -1 -1 -1 -1 -1 -1 1 -1 -1 1 -1 1 -1 -1 1 -1 -1 -1 -1 -1 1 -1 -1 NA -1 1 -1 -1 -1 1 -1 -1 1 -1 -1 1 1 1 1 -1 1 1 1 1 -1 -1 1 -1 -1 1 -1 -1 -1 1 1 -1 -1 1 1 -1 1 -1 -1 -1 -1 -1 1 -1 -1 -1 -1 -1 -1 1 -1 1 1 -1 -1 -1 -1 -1 1 -1 1 -1 -1 -1 -1 1 -1 1 -1 -1 -1 -1 -1 -1 -1 -1 -1 1 -1 -1 1 -1 -1 -1 1 -1 1 1 1 -1 1 1 -1 -1 -1 -1 -1 1 -1 1 -1 1 -1 -1 -1 1 1 -1 -1 1 -1 -1 NA 1 -1 -1 -1 1 1 -1 -1 1 -1 -1 -1 -1 1 -1 1 -1 -1 -1 -1 -1 -1 1 1 1 -1 -1 1 -1 -1 -1 -1 -1 -1 -1 -1 -1 -1 -1 -1 -1 -1 -1 1 1 -1 1 -1 1 -1 -1 1 -1 1 -1 -1 1 -1 -1 -1 -1 1 -1 -1 1 -1 1 NA -1 -1 1 -1 -1 -1 -1 1 -1 -1 -1 -1 1 -1 -1 -1 -1 -1 -1 1 -1 1 -1 -1 1 -1 1 1 -1 -1 -1 -1 -1 -1 -1 1 -1 1 1 -1 -1 -1 -1 1 -1 1 -1 -1 1 -1 1 -1 1 1 1 -1 -1 -1 1 -1 -1 1 -1 -1 1 1 1 1 1 -1 -1 -1 1 -1 -1 -1 -1 -1 -1 -1 -1 -1 -1 -1 -1 -1 -1 -1 -1 -1 -1 -1 1 -1 -1 1 -1 1 -1 -1 1 1 -1 -1 -1 -1 -1 -1 -1 -1 -1 -1 -1 -1 1 -1 -1 1 -1 1 -1 -1 -1 -1 1 -1 1 1 1 -1 1 -1 -1 -1 -1 -1 -1 -1 -1 -1 -1 1 1 -1 -1 1 -1 -1 -1 -1 1 1 -1 -1 -1 -1 NA -1 -1 -1 -1 -1 -1 -1 1 1 -1 -1 1 -1 -1 -1 1 1 1 -1 -1 -1 -1 -1 -1 -1 -1 -1 -1 -1 -1 -1 -1 1 -1 -1 1 -1 -1 -1 1 -1 -1 1 -1 1 -1 -1 -1 -1 1 1 NA -1 -1 1 1 -1 -1 -1 1 -1 -1 -1 1 -1 -1 -1 -1 -1 -1 1 -1 -1 1 -1 -1 -1 1 -1 -1 -1 1 -1 1 -1 -1 -1 -1 -1 -1 -1 1 -1 -1 -1 -1 -1 1 1 -1 -1 -1 1 -1 -1 1 1 1 -1 -1 1 -1 -1 1 -1 -1 -1 -1 -1 -1 -1 -1 -1 -1 -1 -1 -1 -1 -1 1 -1 -1 -1 -1 -1 -1 -1 -1 -1 -1 -1 -1 -1 -1 -1 -1 -1 -1 -1 1 1 1 1 1 -1 -1 -1 -1 1 -1 -1 -1 -1 -1 -1 -1 -1 -1 -1 1 -1 -1 1 -1 1 1 -1 -1 1 1 -1 -1 -1 -1 -1 -1 -1 1 -1 1 1 -1 -1 -1 -1 -1 1 -1 1 -1 1 -1 1 -1 -1 1 -1 -1 -1 NA -1 -1 -1 1 -1 -1 -1 1 1 -1 1 -1 -1 -1 -1 -1 1 -1 -1 -1 1 -1 1 -1 -1 1 -1 -1 1 -1 -1 -1 1 1 -1 -1 1 -1 -1 -1 1 -1 -1 -1 -1 -1 1 -1 1 1 -1 -1 -1 -1 -1 -1 -1 -1 -1 -1 -1 -1 1 1 -1 -1 -1 -1 -1 -1 -1 -1 -1 -1 -1 -1 1 -1 -1 -1 1 -1 1 -1 -1 1 -1 -1 -1 -1 -1 -1 1 1 -1 -1 -1 1 -1 1 -1 -1 -1 -1 1 1 -1 -1 -1 1 -1 1 1 1 -1 -1 -1 -1 -1 1 1 -1 -1 -1 -1 1 -1 -1 1 -1 -1 -1 -1 1 -1 1 -1 -1 1 -1 1 -1 -1 -1 -1 -1 -1 -1 -1 -1 -1 -1 -1 -1 -1 -1 -1 1 1 -1 -1 1 -1 1 -1 -1 1 -1 -1 1 -1 -1 -1 -1 -1 -1 -1 -1 -1 -1 -1 -1 -1 -1 1 1 -1 -1 1 -1 -1 -1 1 1 -1 -1 1 -1 -1 -1 -1 1 1 -1 -1 -1 -1 -1 -1 1 -1 1 -1 1 1 1 -1 -1 -1 -1 -1 -1 -1 1 -1 -1 -1 1 -1 -1 -1 1 -1 -1 -1 -1 -1 -1 1 -1 -1 -1 -1 -1 1 1 1 -1 -1 -1 -1 -1 -1 -1 1 -1 -1 -1 -1 -1 -1 -1 -1 -1 1 1 -1 1 -1 1 1 -1 -1 -1 1 1 -1 -1 -1 1 -1 1 -1 -1 -1 -1 -1 -1 1 1 -1 1 -1 -1 1 -1 -1 -1 -1 -1 -1 1 -1 -1 -1 -1 1 -1 -1 1 1 1 1 -1 1 -1 1 -1 -1 -1 -1 -1 1 -1 -1 1 -1 -1 1 1 -1 -1 1 -1 1 -1 -1 -1 -1 1 -1 -1 -1 1 1 -1 -1 -1 -1 1 -1 -1 -1 -1 -1 -1 -1 -1 -1 -1 -1 1 -1 -1 -1 1 -1 1 -1 1 -1 1 -1 1 -1 -1 1 -1 -1 -1 -1 -1 -1 -1 1 -1 1 1 -1 -1 -1 -1 -1 -1 -1 1 -1 1 -1 -1 -1 -1 -1 -1 -1 -1 1 -1 -1 1 -1 -1 -1 -1 -1 -1 -1 -1 -1 -1 1 -1 1 -1 -1 1 1 1 1 -1 1 1 1 -1 -1 -1 1 -1 -1 -1 -1 -1 -1 1 -1 -1 1 -1 -1 -1 1 -1 NA 1 -1 1 -1 -1 -1 -1 1 -1 -1 -1 -1 -1 -1 -1 -1 1 -1 1 1 -1 -1 -1 -1 1 1 -1 -1 -1 -1 1 -1 1 -1 -1 -1 -1 -1 -1 -1 -1 -1 1 -1 1 1 1 -1 -1 1 1 -1 1 -1 -1 -1 -1 -1 -1 -1 -1 -1 1 -1 1 1 1 1 1 -1 -1 -1 -1 -1 -1 -1 1 -1 -1 -1 1 -1 -1 -1 -1 -1 -1 -1 -1 -1 1 -1 1 1 -1 -1 -1 1 -1 -1 -1 -1 -1 -1 -1 -1 1 1 -1 -1 -1 -1 -1 1 -1 -1 -1 1 1 -1 -1 -1 -1 -1 -1 -1 -1 1 -1 -1 -1 1 -1 -1 -1 -1 -1 -1 1 -1 -1 -1 -1 -1 -1 -1 1 1 -1 -1 1 -1 -1 -1 1 -1 1 -1 -1 -1 -1 -1 -1 -1 -1 -1 -1 -1 -1 1 -1 -1 1 -1 -1 -1 -1 -1 -1 -1 -1 -1 1 -1 -1 -1 -1 -1 -1 1 -1 -1 -1 1 1 -1 1 -1 -1 -1 1 -1 -1 -1 -1 -1 -1 1 1 -1 -1 -1 -1 1 -1 -1 -1 1 -1 1 1 -1 -1 1 -1 -1 -1 -1 1 1 1 -1 -1 -1 -1 -1 -1 -1 1 -1 1 -1 1 -1 -1 -1 1 1 -1 -1 1 -1 -1 -1 1 -1 -1 -1 1 -1 -1 -1 -1 -1 1 1 1 1 1 -1 -1 -1 1 -1 -1 -1 1 -1 -1 1 -1 -1 1 -1 1 -1 -1 -1 -1 -1 -1 -1 1 1 1 1 -1 -1 -1 -1 -1 1 -1 -1 -1 -1 1 -1 -1 -1 -1 -1 -1 1 -1 -1 -1 1 -1 1 -1 1 -1 1 -1 -1 -1 -1 -1 -1 -1 1 1 -1 -1 -1 -1 -1 -1 -1 -1 -1 -1 -1 -1 -1 -1 -1 1 -1 -1 -1 -1 -1 -1 1 1 1 -1 -1 -1 -1 1 -1 -1 -1 -1 -1 1 -1 1 1 1 -1 -1 -1 -1 -1 -1 -1 -1 -1 -1 1 -1 1 -1 -1 -1 1 -1 -1 1 -1 -1 -1 1 -1 -1 1 -1 -1 -1 1 -1 -1 -1 -1 -1 -1 -1 1 1 -1 1 1 1 -1 1 -1 -1 -1 1 -1 -1 -1 -1 -1 -1 -1 1 -1 -1 -1 1 -1 -1 -1 -1 -1 -1 1 1 1 -1 -1 -1 1 1 -1 1 -1 -1 -1 -1 -1 -1 1 -1 -1 -1 -1 1 -1 1 -1 -1 -1 -1 1 1 -1 -1 1 -1 1 -1 -1 -1 1 1 -1 -1 1 1 -1 1 -1 1 -1 -1 1 -1 -1 -1 -1 -1 -1 1 -1 -1 -1 -1 -1 -1 -1 -1 1 -1 -1 -1 -1 -1 1 -1 1 -1 -1 -1 -1 -1 1 1 -1 -1 -1 -1 -1 1 -1 -1 -1 -1 1 -1 -1 -1 -1 -1 -1 -1 -1 -1 1 -1 1 -1 -1 -1 -1 -1 1 1 -1 1 -1 -1 -1 -1 -1 1 -1 -1 -1 0 1 -1 1 -1 -1 -1 -1 -1 -1 1 1 1 -1 -1 -1 -1 -1 -1 1 -1 1 -1 -1 1 -1 -1 -1 -1 -1 -1 -1 1 1 -1 -1 -1 1 1 1 -1 -1 -1 1 1 -1 -1 -1 1 1 -1 1 -1 -1 -1 -1 -1 -1 -1 -1 1 -1 1 -1 1 -1 1 -1 -1 1 -1 -1 -1 1 1 -1 -1 -1 -1 1 1 -1 -1 -1 -1 1 -1 -1 -1 -1 -1 1 -1 -1 1 -1 1 1 -1 -1 -1 -1 -1 1 -1 -1 1 1 -1 -1 -1 1 1 1 -1 -1 -1 -1 -1 -1 -1 -1 -1 -1 -1 1 1 1 1 -1 -1 1 -1 1 -1 -1 1 -1 -1 -1 -1 1 -1 -1 -1 -1 1 1 -1 1 1 -1 1 1 -1 -1 -1 1 -1 -1 1 -1 -1 -1 1 -1 -1 -1 1 1 -1 -1 -1 -1 -1 -1 1 -1 -1 -1 1 1 -1 -1 -1 -1 1 -1 -1 1 -1 -1 -1 1 -1 -1 -1 -1 -1 -1 -1 -1 -1 1 -1 -1 -1 -1 NA 1 -1 -1 1 1 1 -1 -1 -1 -1 -1 1 1 1 -1 -1 -1 -1 -1 -1 -1 -1 1 NA 1 -1 -1 -1 -1 -1 1 -1 -1 -1 -1 1 -1 -1 -1 -1 -1 -1 -1 -1 -1 -1 -1 -1 -1 -1 -1 -1 1 1 -1 1 -1 -1 1 -1 -1 -1 -1 -1 -1 1 -1 -1 1 -1 -1 -1 1 -1 1 -1 -1 -1 -1 -1 -1 1 -1 -1 1 1 1 1 -1 1 -1 -1 -1 -1 1 1 -1 -1 -1 -1 -1 1 1 1 -1 -1 -1 1 1 -1 -1 -1 -1 1 -1 -1 1 -1 -1 -1 -1 -1 -1 -1 1 -1 -1 1 -1 -1 1 -1 -1 -1 -1 -1 -1 -1 -1 -1 -1 1 -1 1 1 -1 -1 -1 -1 -1 -1 1 1 1 -1 1 -1 -1 1 1 -1 -1 -1 1 -1 1 -1 -1 -1 1 -1 1 -1 1 -1 -1 -1 -1 -1 -1 -1 -1 -1 1 -1 -1 -1 -1 1 -1 1 -1 -1 1 -1 1 -1 -1 1 -1 1 -1 -1 1 1 -1 -1 -1 -1 1 -1 -1 1 1 1 -1 -1 1 -1 -1 1 -1 1 -1 1 -1 -1 -1 -1 1 -1 -1 -1 -1 -1 -1 -1 -1 1 -1 -1 -1 -1 -1 -1 -1 -1 1 -1 -1 -1 -1 -1 -1 1 1 -1 1 1 -1 -1 -1 -1 -1 -1 -1 -1 -1 -1 -1 -1 -1 -1 -1 -1 1 1 1 -1 -1 -1 1 -1 -1 -1 -1 -1 -1 1 -1 -1 -1 -1 -1 -1 -1 -1 1 1 -1 -1 -1 1 1 1 -1 -1 -1 -1 -1 -1 -1 -1 -1 -1 1 -1 -1 -1 1 -1 1 -1 -1 -1 -1 -1 -1 -1 -1 1 1 -1 1 -1 -1 -1 -1 -1 -1 -1 -1 1 1 1 -1 -1 1 -1 -1 -1 1 1 -1 1 1 -1 -1 -1 -1 -1 -1 1 1 1 1 -1 -1 1 1 -1 -1 -1 1 1 -1 -1 -1 -1 -1 -1 1 -1 -1 -1 -1 -1 -1 -1 -1 -1 1 1 -1 1 -1 -1 -1 1 1 -1 -1 -1 -1 1 -1 1 -1 -1 1 -1 -1 -1 -1 -1 -1 -1 -1 -1 -1 -1 -1 -1 -1 -1 1 -1 -1 1 1 1 -1 -1 1 -1 -1 -1 -1 -1 -1 -1 -1 -1 1 -1 -1 -1 1 -1 1 1 -1 1 -1 -1 -1 1 -1 -1 1 1 -1 -1 -1 -1 -1 1 1 -1 -1 -1 -1 -1 1 1 -1 -1 -1 1 1 -1 1 -1 1 1 -1 -1 -1 -1 1 -1 -1 -1 -1 -1 -1 -1 1 1 -1 -1 -1 -1 -1 1 -1 1 -1 -1 -1 1 1 -1 -1 -1 -1 -1 1 1 -1 -1 -1 -1 1 -1 -1 -1 1 1 -1 -1 1 -1 1 -1 -1 -1 -1 1 -1 -1 -1 1 -1 -1 1 -1 -1 -1 -1 -1 -1 1 -1 -1 -1 -1 -1 -1 -1 -1 1 -1 -1 -1 -1 -1 -1 -1 -1 -1 1 -1 -1 1 -1 -1 -1 1 1 -1 -1 -1 -1 -1 -1 -1 -1 -1 -1 -1 1 1 -1 -1 -1 1 -1 -1 -1 -1 1 -1 -1 -1 -1 -1 1 -1 1 -1 -1 1 -1 1 -1 -1 -1 -1 1 -1 -1 -1 -1 1 1 1 -1 -1 -1 -1 -1 -1 1 1 -1 1 -1 -1 -1 -1 1 -1 -1 -1 -1 -1 -1 -1 1 1 1 -1 -1 -1 -1 -1 -1 -1 -1 1 -1 -1 -1 -1 -1 -1 1 1 -1 1 -1 -1 1 1 -1 -1 -1 -1 1 -1 -1 1 -1 -1 -1 -1 -1 -1 -1 -1 1 -1 -1 1 -1 1 -1 -1 -1 -1 1 -1 -1 1 -1 -1 -1 -1 -1 -1 -1 -1 1 1 -1 1 1 1 -1 -1 -1 -1 1 1 1 1 -1 -1 -1 -1 -1 1 -1 -1 1 1 1 1 1 -1 -1 1 -1 -1 1 -1 1 -1 -1 -1 -1 1 -1 -1 -1 -1 1 -1 -1 -1 -1 -1 -1 -1 1 1 -1 1 -1 -1 1 -1 1 -1 -1 NA -1 -1 1 -1 1 -1 -1 -1 -1 -1 -1 -1 -1 1 -1 -1 -1 -1 -1 -1 1 -1 -1 -1 -1 -1 -1 -1 -1 -1 -1 -1 -1 -1 -1 1 -1 -1 1 -1 1 1 -1 1 -1 -1 -1 -1 1 -1 -1 -1 1 1 1 -1 1 -1 -1 -1 -1 -1 1 -1 1 1 -1 -1 -1 -1 -1 -1 -1 -1 -1 1 -1 1 -1 1 -1 -1 -1 -1 -1 -1 -1 -1 1 1 1 -1 -1 -1 -1 -1 1 -1 -1 -1 -1 -1 -1 -1 -1 1 1 -1 -1 1 -1 -1 -1 -1 -1 -1 -1 -1 1 -1 1 -1 1 1 -1 -1 -1 -1 1 1 -1 -1 -1 -1 -1 -1 -1 -1 -1 -1 1 -1 -1 1 -1 -1 -1 -1 -1 -1 -1 -1 1 -1 -1 -1 -1 -1 -1 -1 1 -1 -1 1 -1 -1 -1 1 -1 -1 1 1 -1 1 -1 -1 -1 1 1 -1 -1 -1 -1 1 -1 1 1 1 -1 -1 -1 -1 1 -1 -1 1 -1 1 -1 1 -1 -1 -1 -1 -1 1 -1 -1 -1 -1 -1 -1 -1 -1 1 -1 1 -1 -1 -1 -1 1 -1 -1 -1 -1 -1 1 1 -1 -1 -1 -1 -1 1 -1 -1 -1 1 1 -1 -1 1 -1 -1 -1 1 -1 -1 -1 -1 -1 -1 1 -1 -1 -1 -1 -1 -1 -1 1 1 -1 -1 1 1 -1 -1 -1 -1 -1 1 -1 -1 -1 1 1 -1 -1 1 1 -1 -1 -1 -1
line8 -1 1 1 -1 1 1 -1 -1 -1 -1 -1 -1 1 1 -1 1 -1 -1 -1 1 -1 -1 1 1 -1 1 1 -1 -1 -1 -1 -1 -1 -1 1 -1 1 -1 -1 -1 -1 -1 1 -1 1 -1 -1 -1 -1 1 -1 -1 -1 -1 -1 -1 -1 -1 -1 -1 1 -1 1 -1 1 -1 -1 1 -1 1 1 -1 -1 1 -1 -1 -1 -1 -1 1 -1 -1 -1 -1 -1 -1 1 -1 -1 -1 -1 1 -1 -1 -1 -1 -1 -1 1 -1 -1 -1 -1 -1 -1 -1 1 -1 1 1 -1 -1 -1 -1 1 1 1 -1 -1 -1 1 -1 -1 1 1 1 -1 -1 1 1 -1 1 1 -1 -1 1 -1 -1 1 -1 1 -1 -1 1 -1 -1 -1 1 -1 -1 1 -1 -1 1 -1 -1 1 1 -1 1 1 -1 1 -1 -1 -1 1 -1 -1 1 -1 1 1 -1 -1 -1 -1 -1 -1 -1 -1 -1 1 -1 -1 -1 -1 -1 -1 1 -1 1 1 1 -1 1 -1 -1 -1 1 -1 1 1 1 1 -1 -1 -1 -1 -1 1 -1 1 -1 -1 -1 1 -1 -1 -1 -1 1 -1 -1 -1 1 -1 1 -1 1 -1 -1 -1 1 -1 -1 1 -1 -1 -1 -1 1 1 -1 -1 -1 1 -1 -1 -1 -1 -1 -1 -1 -1 1 1 -1 -1 -1 -1 1 -1 -1 -1 1 -1 -1 -1 -1 -1 -1 1 -1 -1 1 1 -1 -1 1 1 -1 -1 -1 -1 1 -1 -1 -1 -1 1 -1 1 -1 -1 -1 -1 1 -1 -1 -1 -1 -1 1 -1 -1 -1 -1 1 -1 -1 -1 -1 -1 -1 -1 1 -1 -1 1 -1 -1 -1 1 -1 1 -1 -1 -1 1 1 -1 1 -1 1 -1 -1 -1 -1 -1 1 -1 -1 -1 1 -1 -1 -1 -1 -1 1 -1 -1 -1 1 1 -1 -1 -1 1 -1 -1 -1 1 -1 -1 1 -1 -1 -1 -1 -1 1 -1 -1 -1 1 1 1 1 -1 -1 1 -1 -1 1 -1 -1 -1 1 -1 -1 -1 -1 1 -1 -1 1 -1 -1 1 1 -1 -1 1 1 -1 -1 -1 -1 1 -1 -1 1 1 1 -1 NA 1 -1 -1 -1 1 -1 -1 1 -1 -1 -1 -1 -1 -1 -1 -1 1 1 -1 1 -1 -1 -1 -1 1 1 1 -1 -1 -1 -1 -1 1 -1 1 -1 -1 -1 1 -1 -1 -1 1 -1 -1 -1 -1 -1 -1 1 -1 1 -1 1 1 -1 -1 -1 -1 -1 1 -1 1 -1 1 -1 -1 -1 1 1 -1 -1 -1 -1 1 -1 -1 -1 1 -1 1 1 -1 -1 -1 -1 1 -1 -1 -1 1 -1 -1 -1 -1 -1 -1 -1 -1 -1 -1 1 1 -1 1 -1 -1 -1 -1 -1 -1 -1 1 -1 -1 -1 -1 -1 -1 -1 -1 -1 1 -1 1 -1 -1 -1 -1 -1 -1 1 -1 1 -1 1 1 1 1 -1 1 -1 1 -1 1 1 -1 1 1 -1 1 -1 -1 -1 -1 1 1 -1 1 -1 1 -1 -1 1 -1 -1 -1 -1 -1 1 -1 -1 -1 1 1 1 -1 -1 1 1 1 -1 -1 -1 -1 -1 -1 -1 1 1 -1 -1 1 1 -1 -1 -1 1 1 -1 -1 1 -1 -1 -1 -1 -1 -1 1 -1 -1 -1 1 -1 -1 1 1 -1 -1 -1 1 -1 1 -1 -1 -1 1 -1 -1 -1 0 1 -1 -1 -1 -1 1 -1 -1 -1 1 -1 1 -1 -1 1 -1 -1 -1 -1 1 1 -1 -1 -1 -1 -1 -1 1 -1 -1 -1 -1 -1 1 -1 -1 -1 -1 -1 1 -1 -1 -1 -1 1 -1 1 1 1 1 -1 1 -1 1 -1 -1 -1 -1 -1 1 -1 -1 -1 -1 -1 -1 -1 -1 1 -1 -1 -1 -1 -1 NA -1 1 1 -1 1 1 -1 -1 -1 -1 -1 -1 -1 -1 -1 -1 -1 -1 -1 -1 -1 -1 -1 -1 -1 -1 -1 -1 -1 1 1 -1 -1 -1 -1 1 -1 -1 -1 1 -1 1 -1 -1 -1 -1 1 -1 -1 -1 -1 -1 1 -1 1 1 -1 1 -1 -1 -1 -1 -1 -1 1 1 -1 -1 -1 -1 1 -1 -1 1 -1 -1 1 -1 -1 -1 -1 -1 -1 -1 -1 1 1 1 -1 -1 -1 1 -1 1 -1 -1 -1 -1 1 1 -1 -1 -1 -1 1 -1 1 1 -1 1 -1 1 1 -1 -1 -1 1 -1 -1 1 1 1 -1 -1 1 -1 -1 1 1 1 -1 1 1 -1 -1 -1 -1 -1 -1 -1 -1 -1 -1 -1 -1 1 1 -1 1 -1 1 -1 -1 -1 -1 -1 -1 -1 -1 -1 -1 1 -1 -1 1 1 -1 -1 -1 1 -1 -1 -1 1 -1 -1 -1 -1 1 -1 -1 1 1 -1 -1 -1 1 -1 1 1 1 -1 1 -1 -1 -1 1 1 -1 -1 -1 1 1 1 -1 -1 1 -1 -1 -1 1 1 -1 -1 -1 -1 -1 1 -1 1 -1 -1 -1 -1 -1 0 1 1 1 -1 -1 -1 -1 -1 -1 1 1 1 1 0 -1 1 -1 -1 -1 1 -1 1 1 -1 1 -1 -1 -1 -1 1 1 1 -1 -1 -1 -1 1 1 1 1 1 1 -1 1 -1 -1 -1 1 -1 -1 -1 -1 1 1 1 1 1 -1 -1 -1 -1 -1 1 -1 1 -1 -1 -1 -1 -1 -1 -1 -1 -1 -1 -1 1 -1 -1 1 -1 -1 1 -1 -1 1 -1 -1 1 -1 -1 -1 -1 1 1 1 1 -1 1 -1 -1 1 1 -1 1 -1 -1 1 -1 -1 1 -1 -1 -1 -1 -1 -1 -1 -1 -1 -1 -1 1 -1 -1 -1 -1 1 -1 1 -1 -1 -1 -1 -1 -1 -1 1 -1 -1 -1 -1 -1 -1 -1 -1 -1 -1 1 1 1 1 1 1 -1 1 -1 -1 -1 -1 1 -1 -1 1 1 -1 -1 -1 -1 1 -1 1 1 -1 1 -1 -1 -1 -1 1 1 -1 -1 -1 -1 -1 1 -1 1 -1 1 -1 -1 -1 -1 -1 -1 -1 -1 1 1 1 -1 -1 1 -1 -1 -1 -1 1 1 1 1 -1 1 -1 -1 1 1 -1 -1 -1 -1 -1 -1 -1 -1 -1 -1 -1 -1 -1 -1 -1 -1 -1 -1 -1 1 1 1 -1 -1 -1 -1 -1 -1 -1 -1 -1 -1 -1 -1 1 -1 -1 1 1 -1 1 -1 NA -1 1 -1 1 -1 -1 -1 1 1 -1 -1 -1 -1 -1 -1 1 -1 -1 -1 1 1 1 -1 1 -1 1 1 1 -1 1 -1 -1 -1 1 -1 -1 -1 1 1 -1 -1 -1 -1 1 -1 -1 -1 -1 -1 -1 -1 -1 1 -1 -1 -1 1 -1 1 1 -1 -1 -1 -1 -1 1 -1 1 1 1 1 -1 1 -1 -1 1 1 -1 -1 1 -1 -1 -1 -1 1 -1 1 -1 1 -1 -1 1 1 1 1 1 -1 -1 1 -1 1 1 1 1 1 -1 1 -1 1 -1 1 -1 1 1 -1 -1 1 -1 -1 -1 1 1 -1 -1 -1 1 -1 -1 1 -1 -1 -1 -1 1 -1 1 -1 -1 -1 1 -1 -1 1 1 -1 -1 1 -1 -1 -1 -1 -1 -1 -1 -1 -1 -1 -1 -1 -1 -1 -1 -1 1 1 1 1 -1 -1 -1 -1 1 -1 1 -1 1 1 -1 1 1 -1 -1 -1 -1 1 -1 -1 NA -1 -1 -1 -1 -1 1 1 1 -1 -1 -1 -1 -1 -1 -1 -1 1 -1 -1 1 -1 1 -1 -1 -1 -1 1 -1 -1 -1 -1 1 -1 -1 -1 -1 -1 -1 1 -1 1 -1 -1 1 -1 1 1 -1 1 -1 1 -1 1 1 1 -1 1 -1 1 -1 -1 1 -1 -1 1 1 1 1 1 1 -1 -1 1 -1 -1 -1 -1 -1 -1 -1 -1 1 -1 -1 1 1 -1 -1 -1 -1 -1 1 1 -1 -1 -1 -1 1 -1 1 1 1 -1 1 -1 -1 -1 -1 -1 1 -1 -1 -1 -1 1 -1 1 1 -1 1 -1 -1 -1 1 1 -1 1 -1 1 -1 1 -1 -1 1 -1 -1 -1 -1 -1 -1 -1 -1 1 -1 1 1 1 -1 1 -1 -1 1 -1 -1 -1 -1 NA -1 -1 -1 -1 -1 -1 -1 1 1 1 -1 1 -1 -1 -1 -1 1 1 -1 -1 -1 -1 -1 -1 1 -1 -1 -1 -1 1 -1 -1 1 -1 -1 1 -1 -1 -1 -1 -1 -1 1 1 -1 -1 -1 -1 1 -1 1 -1 -1 -1 1 1 -1 -1 -1 1 -1 -1 -1 -1 -1 -1 -1 -1 -1 -1 1 -1 1 -1 -1 -1 -1 1 -1 -1 -1 1 -1 1 -1 -1 -1 1 -1 -1 1 1 -1 1 1 -1 -1 1 -1 -1 -1 -1 -1 1 -1 1 1 1 -1 1 1 -1 -1 1 1 1 -1 -1 -1 1 1 -1 -1 -1 -1 -1 -1 -1 -1 1 -1 -1 -1 -1 1 -1 -1 1 -1 -1 1 -1 -1 -1 -1 1 -1 -1 -1 1 1 1 1 1 -1 -1 -1 1 1 -1 1 1 -1 -1 -1 1 -1 -1 -1 1 -1 1 1 -1 -1 -1 -1 -1 1 -1 -1 -1 -1 -1 -1 -1 -1 1 -1 1 1 -1 1 -1 -1 -1 1 -1 1 -1 -1 1 1 -1 -1 -1 -1 -1 -1 NA -1 -1 -1 1 -1 1 1 -1 1 -1 1 -1 -1 -1 -1 -1 1 -1 -1 -1 1 -1 1 -1 -1 -1 -1 -1 1 -1 1 1 1 1 1 -1 1 1 -1 -1 1 -1 -1 -1 -1 -1 1 -1 1 1 -1 -1 -1 -1 -1 1 -1 -1 1 1 -1 -1 1 -1 -1 -1 1 -1 -1 1 -1 -1 -1 -1 -1 -1 1 1 -1 -1 1 -1 1 -1 -1 1 -1 -1 -1 -1 -1 1 1 -1 -1 -1 -1 -1 -1 1 -1 -1 -1 -1 1 1 -1 -1 -1 1 1 1 1 -1 -1 -1 -1 -1 -1 -1 1 -1 -1 -1 -1 1 -1 1 -1 -1 -1 -1 -1 1 -1 1 -1 -1 -1 -1 1 -1 -1 -1 -1 -1 1 -1 1 -1 1 1 -1 1 -1 -1 1 1 1 -1 -1 -1 -1 1 -1 -1 -1 1 -1 1 -1 -1 -1 -1 -1 1 -1 -1 NA 1 1 -1 -1 1 1 1 -1 -1 1 1 -1 -1 -1 1 1 -1 -1 -1 -1 -1 -1 1 1 -1 1 -1 -1 -1 -1 1 -1 -1 -1 1 1 -1 -1 -1 -1 -1 -1 -1 -1 -1 -1 1 -1 1 -1 -1 -1 -1 -1 -1 -1 -1 -1 -1 1 -1 -1 -1 -1 -1 1 1 1 1 -1 -1 -1 -1 -1 -1 1 -1 -1 -1 -1 -1 -1 -1 -1 -1 1 1 -1 1 1 -1 1 -1 1 -1 -1 -1 1 -1 -1 1 -1 1 -1 -1 -1 -1 -1 -1 -1 1 1 1 -1 -1 -1 -1 -1 -1 -1 -1 -1 1 -1 -1 1 -1 1 -1 -1 -1 1 1 -1 -1 1 -1 1 -1 -1 -1 1 1 1 1 -1 1 1 -1 1 1 -1 -1 1 -1 1 -1 -1 -1 -1 -1 -1 -1 -1 -1 1 -1 -1 -1 -1 1 -1 -1 -1 -1 -1 1 -1 -1 1 -1 -1 -1 -1 -1 -1 1 -1 1 -1 1 1 1 -1 1 -1 -1 1 -1 -1 -1 -1 -1 1 -1 1 -1 -1 -1 -1 -1 -1 -1 -1 -1 1 1 -1 1 -1 -1 -1 -1 -1 -1 1 -1 1 -1 -1 1 -1 -1 -1 -1 -1 -1 -1 -1 -1 -1 -1 -1 -1 -1 -1 1 1 1 1 -1 1 1 1 1 -1 1 1 -1 -1 -1 -1 -1 -1 1 -1 -1 1 -1 -1 1 1 1 -1 -1 -1 -1 1 1 -1 1 -1 -1 -1 -1 1 1 1 -1 -1 -1 -1 -1 1 1 -1 1 -1 1 1 -1 1 -1 -1 1 -1 1 -1 1 -1 -1 -1 -1 -1 -1 -1 1 1 1 1 1 -1 1 1 1 -1 1 -1 1 -1 1 -1 -1 -1 -1 -1 1 -1 1 -1 1 -1 1 -1 -1 -1 -1 1 -1 -1 1 1 -1 -1 -1 -1 -1 -1 -1 -1 -1 -1 -1 1 1 1 1 -1 -1 1 -1 -1 -1 -1 -1 -1 -1 -1 -1 -1 1 1 -1 -1 1 -1 1 1 -1 -1 1 1 -1 -1 -1 -1 -1 -1 -1 -1 -1 1 -1 -1 1 1 -1 -1 -1 -1 -1 1 1 -1 -1 -1 -1 -1 1 1 1 1 -1 -1 1 -1 1 -1 1 -1 -1 -1 -1 -1 -1 -1 -1 -1 -1 -1 1 -1 -1 1 1 -1 1 -1 -1 -1 -1 1 -1 -1 -1 -1 1 -1 -1 -1 1 -1 -1 1 -1 1 -1 1 1 1 1 -1 -1 -1 1 -1 -1 -1 -1 -1 -1 1 1 1 -1 -1 -1 -1 -1 -1 -1 1 -1 1 1 -1 -1 1 -1 -1 -1 -1 1 1 1 1 1 -1 -1 -1 -1 -1 -1 -1 1 1 1 -1 -1 -1 -1 1 -1 -1 1 -1 1 -1 -1 1 -1 -1 -1 1 1 -1 -1 -1 -1 1 1 1 1 1 -1 -1 1 1 -1 -1 1 -1 -1 1 1 -1 -1 -1 -1 -1 -1 -1 -1 1 1 1 1 1 1 -1 -1 -1 -1 -1 -1 1 -1 1 -1 1 1 -1 1 -1 -1 -1 -1 -1 -1 -1 -1 -1 -1 1 -1 1 -1 1 -1 -1 -1 1 -1 -1 -1 -1 1 -1 -1 -1 -1 -1 -1 -1 -1 1 -1 -1 -1 -1 -1 -1 1 -1 -1 -1 -1 -1 -1 1 1 1 -1 -1 -1 -1 1 -1 -1 -1 -1 -1 -1 -1 -1 1 -1 -1 -1 -1 -1 -1 -1 -1 -1 1 1 1 1 1 1 -1 -1 1 1 1 -1 -1 -1 -1 1 -1 -1 1 -1 -1 -1 1 -1 -1 -1 -1 -1 -1 -1 1 1 -1 1 -1 1 -1 1 -1 -1 1 1 -1 -1 -1 -1 -1 -1 -1 1 -1 -1 -1 1 -1 -1 -1 -1 -1 -1 -1 1 1 -1 1 -1 1 1 -1 1 -1 -1 -1 -1 1 -1 1 1 -1 -1 -1 1 1 1 -1 -1 -1 -1 1 -1 -1 -1 -1 -1 1 -1 -1 -1 -1 1 -1 -1 1 -1 1 1 1 1 -1 -1 1 1 -1 -1 -1 -1 -1 -1 -1 -1 -1 1 -1 -1 -1 1 1 -1 -1 -1 -1 1 1 -1 1 -1 -1 1 -1 -1 1 1 1 -1 -1 -1 -1 -1 1 -1 -1 -1 1 -1 1 1 -1 -1 -1 -1 -1 -1 -1 1 1 -1 -1 -1 -1 -1 1 1 -1 1 -1 -1 -1 1 -1 1 1 -1 1 0 1 -1 1 -1 -1 1 1 -1 -1 1 1 -1 -1 -1 -1 -1 -1 -1 -1 -1 1 -1 -1 1 -1 -1 -1 -1 -1 -1 1 1 1 1 -1 -1 1 1 -1 -1 1 -1 -1 1 -1 -1 -1 -1 1 -1 1 -1 -1 -1 -1 1 -1 1 -1 1 1 1 -1 1 -1 1 -1 1 -1 -1 1 -1 -1 1 -1 -1 -1 1 1 1 -1 1 1 1 1 -1 -1 -1 1 1 1 -1 1 1 -1 -1 1 -1 -1 1 -1 -1 1 -1 -1 1 1 -1 1 -1 -1 1 -1 -1 -1 -1 -1 -1 -1 -1 -1 -1 1 -1 1 1 1 1 -1 -1 1 -1 1 -1 1 1 -1 -1 -1 -1 1 -1 -1 -1 1 1 1 -1 1 1 -1 1 1 -1 -1 1 1 -1 -1 1 -1 -1 -1 1 -1 -1 -1 1 1 -1 -1 -1 1 1 -1 -1 -1 -1 1 1 1 -1 -1 1 -1 1 -1 -1 1 -1 -1 -1 1 -1 -1 -1 -1 1 -1 -1 -1 -1 1 -1 -1 -1 -1 -1 -1 -1 -1 1 1 1 1 -1 -1 -1 -1 1 1 -1 -1 -1 1 -1 -1 -1 -1 -1 1 -1 1 1 -1 1 -1 -1 1 -1 -1 1 -1 1 -1 -1 1 -1 -1 -1 -1 -1 1 -1 -1 -1 1 -1 1 -1 1 -1 -1 1 -1 -1 1 -1 -1 -1 -1 -1 -1 -1 -1 1 1 -1 -1 -1 1 -1 1 -1 -1 -1 -1 -1 1 -1 -1 1 1 1 1 1 1 1 1 -1 -1 NA 1 1 -1 -1 -1 -1 -1 1 -1 -1 -1 -1 -1 1 1 1 -1 -1 1 1 -1 -1 1 -1 -1 -1 -1 -1 -1 -1 1 -1 -1 1 -1 1 1 -1 -1 -1 -1 -1 -1 -1 -1 -1 -1 1 -1 -1 -1 -1 -1 1 -1 -1 -1 1 1 1 -1 1 -1 -1 1 1 -1 -1 -1 1 -1 -1 -1 -1 -1 1 -1 1 -1 1 -1 -1 -1 -1 -1 -1 -1 -1 -1 1 -1 -1 1 -1 1 -1 1 -1 -1 1 -1 1 -1 -1 -1 -1 -1 -1 -1 1 1 -1 1 -1 -1 1 -1 -1 -1 -1 -1 -1 -1 -1 -1 1 1 -1 -1 1 1 1 -1 1 -1 1 1 -1 -1 -1 -1 -1 -1 -1 1 -1 -1 -1 -1 -1 -1 -1 1 -1 -1 -1 1 -1 -1 -1 1 1 -1 1 -1 -1 -1 -1 -1 -1 -1 -1 -1 -1 -1 -1 -1 -1 -1 1 1 -1 1 1 -1 -1 -1 -1 1 -1 -1 -1 -1 -1 1 1 1 1 -1 -1 -1 -1 1 1 1 -1 1 -1 1 1 1 -1 -1 -1 -1 -1 -1 -1 -1 -1 -1 -1 -1 -1 -1 1 -1 -1 1 -1 -1 -1 1 -1 -1 -1 1 1 1 1 -1 -1 -1 -1 -1 -1 -1 -1 1 1 1 -1 -1 1 -1 -1 -1 -1 1 1 1 1 -1 -1 1 1 -1 -1 1 1 -1 1 1 -1 1 1 -1 -1 -1 1 -1 1 -1 -1 1 -1 -1 1 -1 1 -1 -1 1 1 -1 -1 -1 -1 1 -1 1 -1 -1 -1 1 1 -1 -1 -1 -1 1 -1 -1 -1 -1 1 -1 -1 -1 -1 -1 -1 -1 -1 -1 1 -1 -1 -1 -1 -1 1 -1 1 -1 -1 1 -1 -1 1 -1 -1 1 -1 -1 -1 -1 1 -1 1 -1 -1 -1 1 -1 -1 1 -1 1 -1 1 -1 1 -1 1 -1 1 -1 1 -1 1 -1 -1 -1 -1 -1 -1 -1 -1 1 1 -1 1 -1 1 -1 -1 1 -1 1 1 1 -1 -1 1 1 -1 1 -1 -1 -1 -1 -1 1 -1 1 -1 -1 1 -1 1 1 1 -1 -1 -1 1 -1 -1 -1 1 -1 1 -1 -1 -1 1 -1 -1 1 1 -1 -1 -1 1 -1 -1 1 -1 1 1 -1 1 -1 1 1 -1 -1 -1 -1 -1 1 1 -1 1 -1 1 -1 1 1 -1 -1 -1 -1 -1 -1 -1 -1 -1 1 -1 -1 -1 1 -1 -1 -1 1 -1 -1 1 -1 -1 1 -1 1 -1 1 -1 -1 1 1 -1 -1 -1 -1 -1 1 1 -1 -1 -1 1 -1 1 1 -1 1 -1 -1 -1 -1 -1 -1 -1 1 1 -1 1 -1 1 -1 -1 -1 -1 1 -1 -1 1 -1 -1 1 1 1 -1 -1 1 -1 -1 1 1 -1 1 -1 -1 -1 -1 1 -1 -1 -1 -1 -1 1 -1 1 1 1 -1 -1 -1 -1 -1 -1 -1 -1 -1 -1 -1 -1 -1 -1 -1 -1 1 1 1 -1 -1 1 1 1 -1 -1 -1 -1 -1 1 1 -1 -1 -1 -1 1 -1 1 1 1 -1 1 1 -1 1 -1 -1 1 -1 1 -1 1 1 -1 -1 -1 -1 -1 -1 -1 -1 1 1 -1 1 1 1 -1 1 1 1 1 1 1 1 -1 -1 -1 -1 -1 -1 -1 -1 1 1 1 1 1 1 -1 1 -1 -1 1 -1 -1 -1 -1 1 -1 1 1 -1 -1 -1 1 -1 -1 -1 1 -1 -1 1 1 1 NA 1 -1 1 1 -1 1 1 -1 -1 -1 -1 1 1 1 -1 -1 -1 -1 -1 -1 -1 -1 1 -1 -1 -1 -1 -1 -1 1 1 1 -1 -1 1 -1 -1 -1 -1 1 -1 -1 -1 -1 1 -1 1 1 -1 1 1 -1 1 -1 -1 1 -1 -1 -1 -1 -1 1 1 -1 -1 1 -1 1 -1 -1 -1 1 1 1 1 -1 -1 -1 -1 1 -1 1 -1 -1 1 1 1 -1 1 -1 -1 -1 -1 -1 1 -1 -1 1 1 1 1 1 -1 1 -1 1 -1 -1 -1 -1 -1 -1 -1 -1 1 1 -1 -1 1 -1 -1 1 1 -1 1 -1 -1 1 -1 1 -1 1 1 -1 -1 -1 -1 1 1 -1 -1 -1 -1 -1 -1 -1 -1 -1 -1 1 -1 -1 1 -1 -1 1 -1 -1 -1 -1 -1 -1 -1 -1 -1 -1 -1 -1 -1 1 -1 1 1 -1 -1 -1 1 -1 -1 1 -1 -1 1 -1 -1 -1 1 1 -1 -1 -1 1 1 -1 -1 -1 1 -1 -1 -1 -1 1 -1 -1 1 1 1 1 1 -1 -1 -1 -1 -1 1 -1 1 -1 1 -1 1 -1 -1 1 1 1 -1 -1 -1 1 1 -1 1 -1 -1 -1 -1 -1 -1 -1 -1 -1 -1 1 -1 -1 -1 1 1 -1 -1 1 -1 -1 -1 -1 -1 -1 -1 -1 -1 1 1 1 -1 -1 1 -1 -1 -1 1 1 -1 1 -1 1 -1 -1 -1 -1 -1 1 -1 1 -1 1 1 -1 1 1 1 1 -1 -1 -1
line9 0 1 1 -1 1 -1 -1 -1 -1 -1 -1 -1 1 -1 -1 1 -1 -1 -1 1 -1 -1 -1 1 -1 1 -1 -1 -1 -1 -1 -1 -1 -1 1 -1 1 -1 -1 -1 -1 -1 1 NA -1 -1 -1 -1 1 1 -1 1 -1 -1 -1 -1 -1 -1 -1 -1 1 -1 1 -1 1 1 -1 -1 -1 1 1 -1 -1 -1 -1 -1 -1 -1 -1 1 -1 -1 -1 -1 -1 -1 1 -1 -1 -1 -1 1 -1 -1 -1 -1 -1 -1 -1 -1 -1 -1 -1 -1 -1 -1 1 -1 1 1 -1 -1 -1 -1 1 1 1 -1 -1 -1 1 -1 -1 -1 1 1 -1 -1 -1 1 -1 1 1 -1 -1 1 -1 -1 1 -1 1 -1 -1 1 -1 -1 -1 1 1 -1 1 -1 -1 -1 -1 -1 1 1 -1 1 1 -1 -1 -1 -1 1 1 -1 -1 1 -1 -1 1 -1 -1 -1 -1 -1 -1 1 -1 -1 1 -1 -1 -1 -1 -1 -1 -1 -1 -1 1 1 -1 1 -1 -1 -1 1 -1 -1 1 1 1 -1 -1 -1 -1 -1 1 -1 1 -1 -1 -1 1 -1 -1 -1 -1 1 -1 -1 -1 1 -1 1 -1 1 -1 -1 -1 1 -1 -1 1 -1 1 -1 -1 1 1 -1 -1 -1 1 -1 -1 -1 -1 -1 -1 -1 -1 1 1 -1 -1 1 -1 1 -1 -1 -1 1 -1 -1 -1 -1 -1 -1 -1 1 -1 -1 1 -1 -1 1 1 -1 -1 -1 1 1 -1 -1 -1 -1 -1 -1 1 -1 -1 -1 -1 1 1 -1 1 -1 -1 -1 1 -1 -1 -1 1 -1 -1 -1 -1 1 -1 -1 1 -1 -1 -1 -1 -1 -1 -1 -1 -1 -1 -1 -1 1 1 -1 1 -1 1 -1 -1 -1 -1 -1 1 -1 -1 -1 1 -1 -1 -1 -1 -1 1 -1 1 -1 1 1 -1 -1 -1 1 -1 -1 -1 1 1 -1 1 -1 -1 -1 -1 -1 1 -1 -1 -1 -1 -1 -1 1 -1 -1 1 -1 -1 1 -1 -1 -1 1 -1 -1 -1 -1 1 -1 -1 1 -1 -1 1 -1 -1 -1 -1 1 -1 1 -1 -1 1 -1 -1 1 1 -1 -1 0 1 -1 -1 -1 1 1 -1 -1 -1 -1 -1 -1 -1 -1 -1 -1 1 1 -1 1 -1 -1 -1 -1 1 1 1 -1 -1 -1 -1 -1 1 -1 1 -1 -1 -1 1 -1 -1 -1 -1 -1 -1 -1 -1 -1 -1 1 -1 -1 -1 1 1 -1 -1 -1 -1 -1 1 -1 1 -1 1 -1 -1 -1 1 1 -1 -1 -1 -1 NA -1 -1 -1 -1 -1 1 1 -1 -1 -1 -1 1 -1 -1 -1 1 -1 0 -1 -1 -1 -1 -1 -1 -1 -1 1 1 -1 1 0 -1 -1 1 -1 -1 -1 1 -1 -1 -1 -1 -1 -1 -1 -1 -1 1 -1 1 -1 -1 -1 -1 -1 -1 1 -1 1 -1 1 1 1 1 -1 1 -1 1 -1 1 1 -1 1 1 1 1 -1 -1 -1 -1 1 -1 -1 1 -1 1 -1 -1 1 -1 -1 -1 -1 -1 1 -1 -1 -1 1 -1 1 -1 -1 -1 -1 -1 -1 1 -1 -1 1 -1 -1 -1 1 -1 -1 1 1 -1 -1 -1 1 1 -1 -1 1 -1 -1 -1 -1 -1 -1 1 -1 -1 -1 1 -1 -1 1 1 -1 -1 -1 1 -1 -1 -1 -1 -1 1 -1 -1 1 0 1 -1 -1 1 -1 1 -1 -1 -1 1 -1 -1 -1 1 -1 -1 -1 -1 -1 1 -1 -1 -1 -1 -1 -1 -1 1 1 -1 -1 -1 -1 1 -1 -1 -1 -1 -1 -1 -1 -1 -1 -1 -1 -1 1 1 1 1 1 -1 -1 1 -1 -1 -1 -1 -1 1 -1 -1 -1 -1 -1 -1 -1 -1 1 -1 1 -1 -1 -1 NA -1 1 1 -1 1 1 -1 -1 -1 -1 -1 1 -1 1 -1 -1 -1 -1 -1 -1 -1 -1 -1 -1 -1 -1 -1 -1 -1 -1 -1 -1 -1 -1 -1 -1 -1 -1 -1 -1 1 1 -1 -1 -1 -1 -1 -1 -1 1 -1 -1 1 -1 1 -1 -1 1 -1 -1 -1 -1 -1 1 NA 1 1 -1 -1 -1 1 -1 -1 1 -1 -1 -1 -1 -1 -1 -1 -1 -1 -1 -1 1 1 1 -1 -1 -1 1 -1 1 -1 -1 -1 -1 1 1 -1 -1 -1 1 1 -1 1 1 -1 1 -1 -1 1 -1 -1 -1 1 -1 -1 1 1 1 1 -1 1 -1 -1 1 1 1 -1 1 1 -1 -1 -1 -1 -1 -1 -1 -1 -1 -1 -1 -1 -1 1 -1 1 -1 1 -1 -1 -1 -1 -1 -1 -1 -1 -1 -1 1 -1 -1 1 1 -1 1 -1 1 -1 NA -1 1 NA -1 -1 -1 -1 -1 -1 1 1 -1 -1 -1 -1 -1 1 1 1 -1 1 1 -1 -1 1 1 -1 -1 -1 1 1 1 -1 -1 1 1 -1 -1 1 1 NA -1 1 -1 -1 -1 -1 1 -1 -1 -1 -1 -1 1 1 NA 1 -1 -1 -1 -1 -1 -1 1 1 1 1 0 -1 1 -1 -1 -1 1 -1 1 1 -1 1 -1 -1 -1 -1 1 1 1 -1 -1 -1 -1 -1 1 1 1 1 1 -1 1 -1 -1 -1 -1 -1 -1 -1 -1 1 1 -1 1 1 1 -1 -1 -1 -1 -1 -1 1 -1 -1 -1 -1 -1 -1 -1 1 -1 -1 -1 1 -1 1 1 -1 -1 1 1 -1 1 -1 -1 1 -1 -1 -1 -1 1 1 -1 1 1 1 -1 -1 1 1 -1 1 -1 -1 1 -1 1 1 -1 -1 -1 -1 1 -1 -1 -1 -1 1 -1 1 -1 -1 1 -1 1 -1 -1 -1 -1 1 -1 -1 -1 -1 1 -1 -1 -1 -1 -1 -1 -1 -1 -1 -1 -1 1 1 1 1 1 -1 1 -1 -1 -1 -1 1 -1 -1 -1 1 1 -1 -1 -1 1 -1 -1 1 -1 1 -1 -1 -1 -1 1 -1 -1 -1 -1 -1 -1 1 -1 1 -1 1 -1 1 -1 -1 -1 -1 -1 -1 1 1 1 -1 -1 1 1 -1 -1 -1 1 -1 1 1 -1 1 -1 1 1 1 -1 -1 -1 -1 -1 -1 -1 -1 -1 -1 -1 -1 -1 -1 -1 -1 -1 -1 -1 1 1 1 -1 1 1 -1 -1 -1 -1 -1 -1 -1 -1 -1 1 -1 -1 1 -1 -1 -1 -1 1 -1 1 1 1 -1 -1 NA -1 1 -1 -1 -1 -1 -1 -1 1 -1 -1 1 1 1 1 -1 1 -1 1 1 -1 -1 1 -1 -1 1 1 -1 -1 -1 1 1 -1 -1 1 -1 1 -1 -1 -1 -1 -1 -1 -1 -1 1 -1 -1 -1 1 -1 1 1 -1 -1 -1 -1 -1 1 -1 1 1 1 1 -1 -1 -1 1 1 1 -1 -1 -1 -1 -1 -1 1 -1 -1 -1 -1 1 -1 -1 1 -1 1 1 1 -1 -1 1 -1 1 1 1 1 1 -1 1 -1 1 -1 1 -1 -1 1 -1 -1 1 -1 -1 -1 1 1 -1 -1 -1 -1 -1 -1 1 -1 -1 -1 -1 1 -1 1 -1 -1 -1 1 -1 -1 1 -1 1 -1 1 -1 -1 -1 -1 -1 1 -1 -1 -1 -1 -1 -1 -1 -1 -1 -1 -1 -1 1 1 -1 1 -1 -1 1 -1 1 -1 NA 1 -1 1 1 -1 1 -1 -1 1 -1 1 0 -1 -1 -1 -1 -1 1 1 1 -1 -1 -1 -1 -1 -1 -1 -1 1 -1 -1 1 -1 1 -1 -1 -1 -1 1 1 -1 -1 -1 1 -1 -1 -1 1 -1 -1 1 -1 1 -1 -1 1 1 1 -1 -1 1 -1 1 -1 -1 1 1 -1 -1 -1 1 -1 -1 -1 -1 -1 1 1 1 1 1 1 -1 -1 1 -1 -1 -1 -1 -1 -1 -1 -1 1 -1 -1 1 -1 -1 -1 -1 -1 -1 1 1 -1 -1 -1 1 -1 -1 1 1 1 -1 1 -1 -1 -1 -1 -1 1 -1 -1 -1 -1 1 -1 1 -1 1 1 -1 -1 -1 1 1 -1 1 -1 1 -1 1 -1 -1 1 -1 -1 -1 -1 -1 -1 -1 1 1 -1 1 1 -1 -1 1 -1 -1 1 -1 -1 -1 -1 0 -1 -1 -1 -1 -1 -1 -1 1 1 -1 -1 1 -1 -1 -1 1 1 1 -1 -1 -1 -1 -1 -1 1 -1 -1 -1 -1 -1 -1 -1 1 -1 -1 1 -1 -1 -1 -1 -1 -1 1 1 1 -1 -1 0 1 1 1 NA -1 1 1 1 -1 -1 -1 -1 -1 -1 -1 1 -1 -1 -1 -1 -1 -1 1 -1 -1 -1 -1 -1 NA 1 -1 -1 -1 1 -1 1 -1 -1 -1 1 -1 -1 -1 1 -1 1 1 -1 -1 1 -1 -1 -1 -1 1 -1 -1 1 1 1 -1 1 1 -1 -1 1 1 1 -1 -1 -1 -1 -1 -1 -1 -1 1 -1 -1 -1 -1 1 -1 -1 -1 -1 1 -1 -1 1 -1 -1 -1 -1 -1 -1 -1 1 -1 -1 -1 1 1 1 1 1 -1 -1 -1 1 1 -1 1 1 -1 -1 -1 1 -1 -1 -1 1 -1 1 1 -1 -1 -1 -1 -1 1 -1 -1 -1 -1 -1 -1 -1 -1 1 -1 1 1 -1 1 -1 -1 -1 1 -1 1 -1 -1 1 1 -1 -1 1 -1 -1 -1 0 -1 -1 -1 1 1 -1 -1 -1 -1 -1 1 -1 -1 -1 -1 -1 1 -1 -1 -1 1 -1 1 -1 -1 -1 -1 -1 1 -1 1 1 1 1 1 -1 1 1 -1 1 1 -1 -1 -1 -1 -1 1 -1 1 1 -1 -1 -1 -1 -1 -1 -1 -1 -1 1 -1 -1 1 -1 -1 -1 -1 -1 -1 1 -1 -1 -1 -1 -1 -1 1 1 -1 -1 NA -1 1 -1 -1 1 -1 -1 -1 -1 -1 1 1 1 -1 -1 -1 -1 -1 -1 -1 -1 -1 -1 1 1 -1 -1 -1 1 1 1 -1 1 -1 -1 -1 -1 -1 -1 1 -1 -1 -1 -1 1 -1 -1 1 -1 -1 -1 -1 1 -1 1 -1 -1 -1 -1 1 -1 -1 -1 -1 -1 1 -1 1 -1 -1 1 -1 -1 1 -1 1 1 1 -1 -1 1 -1 1 -1 -1 -1 1 -1 1 -1 -1 -1 -1 -1 1 -1 -1 0 1 -1 -1 -1 1 -1 1 -1 -1 1 1 -1 -1 1 1 1 -1 1 -1 -1 -1 -1 1 1 -1 1 -1 -1 NA -1 1 -1 1 -1 1 1 -1 -1 -1 -1 -1 -1 -1 -1 -1 -1 -1 -1 -1 -1 -1 -1 -1 -1 -1 -1 -1 -1 -1 1 -1 -1 -1 -1 -1 1 1 1 1 -1 -1 -1 -1 -1 -1 1 -1 -1 -1 -1 -1 -1 1 -1 -1 1 1 -1 1 -1 -1 1 -1 -1 -1 1 1 1 -1 -1 -1 -1 1 -1 -1 -1 -1 -1 -1 1 1 1 1 -1 -1 -1 -1 -1 -1 -1 -1 -1 -1 -1 -1 -1 -1 1 -1 -1 -1 1 1 -1 -1 1 -1 1 -1 -1 -1 1 -1 1 1 -1 1 -1 -1 1 1 -1 -1 1 -1 1 -1 -1 -1 -1 -1 -1 -1 -1 -1 1 -1 -1 -1 -1 1 -1 -1 -1 -1 -1 1 -1 -1 -1 -1 -1 -1 -1 -1 -1 1 -1 1 -1 1 1 1 -1 -1 -1 -1 -1 -1 -1 -1 -1 -1 1 -1 1 -1 -1 -1 -1 -1 -1 -1 -1 -1 -1 1 -1 1 -1 -1 -1 -1 -1 -1 -1 -1 1 -1 -1 1 -1 -1 -1 -1 -1 -1 1 -1 -1 -1 -1 -1 -1 -1 -1 1 1 1 1 -1 1 1 1 1 -1 1 1 -1 -1 -1 -1 -1 -1 1 -1 -1 1 -1 -1 1 1 -1 -1 1 -1 1 1 -1 -1 -1 -1 -1 -1 -1 1 1 1 -1 -1 -1 -1 -1 1 -1 -1 -1 -1 -1 1 -1 1 1 -1 1 -1 1 -1 -1 -1 -1 -1 -1 -1 -1 -1 1 1 -1 -1 1 -1 -1 1 1 -1 1 NA 1 -1 1 -1 -1 -1 -1 -1 1 -1 1 -1 1 -1 1 -1 -1 -1 -1 1 -1 -1 1 1 -1 -1 1 -1 -1 -1 -1 -1 -1 -1 -1 1 1 -1 -1 1 -1 -1 -1 -1 -1 NA -1 -1 -1 -1 -1 -1 1 1 -1 -1 -1 -1 1 -1 -1 -1 -1 1 1 -1 -1 -1 -1 -1 -1 -1 -1 1 -1 -1 1 1 -1 -1 -1 -1 1 1 1 -1 -1 -1 -1 -1 -1 1 -1 1 -1 -1 1 -1 1 -1 1 -1 -1 -1 -1 -1 -1 -1 -1 -1 -1 -1 1 -1 1 1 1 -1 1 -1 -1 -1 -1 1 -1 -1 -1 -1 -1 -1 -1 -1 1 -1 -1 -1 -1 -1 NA 1 1 1 1 -1 -1 -1 1 -1 -1 -1 -1 -1 -1 1 1 1 1 -1 -1 1 -1 NA -1 -1 -1 1 1 -1 -1 1 -1 -1 -1 -1 1 1 1 1 1 -1 -1 -1 -1 1 1 -1 1 1 -1 -1 -1 -1 1 1 -1 -1 1 -1 1 -1 1 1 -1 -1 -1 1 1 -1 -1 -1 -1 1 1 1 1 1 -1 -1 1 1 -1 -1 -1 -1 -1 1 1 -1 -1 -1 1 -1 -1 -1 -1 -1 1 -1 1 -1 1 1 -1 -1 -1 -1 -1 1 1 1 -1 1 1 1 1 -1 -1 -1 -1 1 -1 -1 -1 -1 -1 1 -1 1 -1 1 -1 -1 -1 1 -1 -1 -1 -1 1 -1 -1 -1 -1 -1 -1 -1 -1 -1 -1 -1 -1 -1 -1 -1 1 -1 -1 -1 -1 -1 -1 1 1 1 -1 -1 -1 -1 1 -1 -1 -1 -1 -1 -1 -1 -1 1 -1 -1 -1 -1 -1 -1 -1 -1 -1 1 -1 1 -1 1 -1 -1 -1 1 1 -1 -1 -1 1 -1 1 -1 -1 1 -1 -1 -1 1 -1 -1 -1 -1 -1 -1 -1 1 1 1 1 1 1 -1 -1 -1 -1 1 -1 -1 1 -1 -1 -1 -1 -1 1 -1 -1 -1 1 -1 -1 -1 -1 -1 -1 -1 1 1 -1 -1 -1 1 1 -1 1 -1 1 -1 -1 -1 1 1 1 -1 -1 -1 1 1 1 -1 -1 -1 -1 1 -1 -1 -1 -1 -1 1 -1 -1 -1 -1 1 -1 -1 1 -1 1 1 1 1 -1 -1 1 -1 -1 -1 NA -1 -1 -1 -1 -1 -1 1 -1 -1 -1 -1 1 -1 -1 -1 -1 NA 1 -1 1 -1 -1 1 -1 -1 1 1 -1 -1 -1 -1 -1 1 1 -1 -1 -1 1 -1 1 -1 -1 -1 1 -1 -1 -1 1 1 1 -1 -1 -1 -1 -1 1 1 -1 1 -1 -1 -1 1 -1 1 1 -1 1 -1 1 -1 NA -1 -1 1 1 -1 -1 1 1 1 -1 -1 -1 -1 -1 -1 1 -1 1 -1 -1 1 NA -1 -1 -1 -1 -1 1 -1 1 1 -1 -1 1 1 1 -1 -1 -1 1 1 -1 -1 -1 -1 0 -1 1 -1 -1 NA -1 1 -1 1 -1 1 1 1 -1 1 -1 1 -1 1 -1 -1 1 -1 -1 1 -1 -1 -1 1 1 1 -1 1 1 -1 1 -1 -1 -1 1 1 1 -1 1 1 -1 -1 1 -1 -1 -1 -1 -1 -1 -1 -1 1 1 -1 -1 -1 -1 1 1 -1 -1 -1 -1 -1 -1 -1 -1 -1 1 -1 1 1 1 1 -1 -1 -1 -1 -1 -1 1 1 -1 -1 -1 -1 1 -1 -1 -1 1 1 1 -1 1 1 -1 1 1 -1 -1 1 1 -1 -1 1 -1 NA -1 1 -1 -1 -1 1 1 -1 -1 -1 1 1 -1 -1 -1 -1 1 1 1 -1 -1 1 -1 1 -1 -1 1 -1 -1 -1 1 -1 -1 -1 -1 1 -1 -1 -1 -1 1 -1 -1 -1 -1 -1 -1 -1 -1 1 1 1 -1 -1 -1 -1 -1 1 1 -1 -1 -1 1 -1 -1 -1 -1 -1 1 0 1 -1 -1 1 -1 -1 1 -1 -1 1 -1 1 -1 -1 1 -1 -1 -1 -1 -1 1 -1 -1 -1 1 -1 -1 -1 1 1 -1 1 -1 -1 -1 -1 NA -1 -1 -1 -1 -1 -1 1 1 -1 -1 -1 -1 -1 1 -1 -1 -1 -1 -1 -1 1 -1 1 -1 1 1 1 1 1 -1 -1 -1 NA 1 1 -1 -1 -1 -1 -1 1 -1 -1 -1 -1 -1 1 1 1 -1 -1 -1 1 -1 -1 1 -1 -1 -1 -1 -1 -1 -1 1 -1 1 1 -1 1 1 -1 -1 1 -1 -1 -1 -1 -1 -1 -1 1 -1 -1 -1 -1 -1 1 -1 1 -1 1 1 -1 -1 1 -1 -1 1 1 -1 -1 -1 1 -1 1 -1 -1 -1 1 -1 1 -1 1 -1 -1 -1 -1 -1 -1 -1 -1 -1 1 -1 -1 1 -1 1 -1 -1 -1 -1 1 -1 1 -1 -1 1 -1 -1 -1 -1 1 1 -1 1 -1 1 1 -1 -1 1 1 -1 -1 -1 -1 -1 -1 1 -1 -1 1 1 0 -1 1 -1 -1 1 -1 -1 -1 -1 -1 -1 -1 -1 -1 -1 -1 -1 1 -1 1 1 1 -1 -1 -1 -1 -1 -1 1 1 -1 1 -1 -1 -1 -1 -1 -1 -1 -1 -1 -1 NA -1 -1 -1 -1 1 1 -1 1 1 -1 -1 -1 -1 -1 -1 -1 1 -1 -1 1 1 1 -1 -1 -1 -1 -1 1 1 1 -1 1 -1 1 1 1 -1 -1 -1 -1 -1 -1 -1 -1 -1 -1 -1 -1 -1 -1 1 -1 1 1 1 -1 -1 1 -1 -1 1 1 1 1 1 -1 -1 -1 -1 -1 -1 -1 1 1 1 1 -1 -1 1 -1 -1 -1 1 1 1 1 1 -1 -1 1 1 -1 -1 1 1 -1 1 NA -1 1 1 -1 -1 -1 1 -1 -1 -1 -1 -1 -1 -1 1 -1 1 -1 -1 1 1 -1 -1 -1 1 1 -1 1 -1 -1 -1 1 1 -1 -1 -1 -1 1 -1 -1 -1 -1 1 -1 -1 -1 -1 -1 -1 -1 -1 -1 1 -1 -1 -1 1 -1 1 -1 1 -1 -1 1 -1 -1 -1 -1 -1 1 -1 -1 -1 -1 -1 -1 1 -1 -1 -1 1 -1 1 1 -1 1 -1 -1 -1 1 -1 1 -1 1 -1 -1 -1 1 -1 -1 1 -1 -1 -1 -1 NA 1 1 -1 1 -1 1 -1 -1 1 -1 1 1 1 -1 -1 -1 1 -1 1 -1 -1 -1 -1 -1 1 1 1 -1 -1 1 -1 -1 1 1 -1 -1 -1 -1 -1 -1 -1 1 -1 1 -1 -1 -1 -1 -1 -1 1 1 -1 -1 -1 1 -1 -1 1 -1 1 -1 -1 1 -1 1 -1 -1 -1 1 NA -1 1 -1 -1 1 -1 -1 -1 1 1 -1 -1 -1 -1 -1 -1 -1 1 -1 1 -1 -1 -1 -1 -1 -1 -1 1 -1 -1 1 NA -1 1 1 1 -1 -1 -1 -1 1 1 -1 -1 -1 -1 -1 1 1 -1 -1 -1 1 -1 1 -1 -1 1 -1 -1 -1 -1 -1 1 -1 1 1 -1 1 -1 1 -1 -1 -1 1 NA -1 -1 1 -1 -1 1 1 -1 -1 1 1 -1 -1 1 1 -1 1 -1 -1 -1 -1 1 -1 -1 -1 -1 -1 1 -1 1 1 -1 -1 -1 -1 -1 -1 -1 -1 -1 -1 -1 -1 -1 -1 -1 -1 1 1 1 1 -1 -1 1 1 1 -1 -1 -1 -1 -1 -1 1 -1 -1 -1 -1 1 1 -1 -1 1 -1 1 -1 -1 1 -1 -1 -1 -1 1 -1 -1 1 -1 -1 -1 -1 -1 -1 -1 -1 1 1 -1 1 1 1 -1 1 -1 1 1 1 1 1 -1 -1 -1 -1 -1 1 -1 -1 1 1 1 1 1 1 -1 1 -1 -1 1 -1 1 -1 -1 1 -1 1 -1 -1 -1 -1 1 -1 NA -1 1 -1 -1 1 1 1 0 1 -1 1 1 -1 1 1 -1 0 -1 -1 1 1 1 -1 -1 -1 1 -1 -1 -1 -1 1 -1 -1 -1 -1 -1 1 1 -1 1 -1 -1 -1 -1 -1 -1 -1 -1 -1 -1 -1 -1 1 -1 -1 1 -1 1 1 -1 1 -1 -1 1 -1 -1 -1 -1 -1 1 1 -1 -1 1 -1 1 -1 -1 -1 1 -1 1 1 -1 -1 -1 -1 -1 -1 1 -1 -1 -1 -1 1 -1 1 -1 -1 -1 -1 -1 -1 -1 -1 1 -1 1 1 -1 -1 -1 -1 1 -1 -1 -1 -1 -1 -1 -1 -1 1 -1 -1 -1 1 -1 -1 -1 1 -1 1 -1 -1 1 -1 1 -1 -1 -1 -1 -1 -1 -1 1 1 -1 -1 -1 -1 -1 -1 -1 -1 -1 -1 1 -1 -1 1 -1 -1 1 -1 -1 -1 -1 -1 1 -1 -1 -1 -1 -1 -1 -1 1 -1 1 1 -1 -1 -1 -1 -1 -1 1 -1 -1 1 -1 -1 -1 1 -1 -1 -1 -1 1 1 -1 1 -1 1 -1 -1 -1 -1 1 -1 -1 1 -1 1 1 1 -1 -1 -1 -1 -1 1 -1 1 -1 1 -1 1 -1 -1 1 1 -1 -1 -1 -1 -1 1 -1 1 -1 -1 -1 -1 1 -1 -1 NA -1 -1 NA -1 -1 -1 1 1 -1 -1 1 -1 -1 -1 -1 -1 -1 -1 -1 -1 1 1 1 -1 -1 -1 -1 -1 -1 1 -1 -1 1 -1 1 -1 -1 -1 -1 -1 1 -1 -1 -1 1 1 -1 1 1 1 1 -1 -1 -1
line10 NA 1 -1 -1 1 -1 -1 -1 -1 -1 -1 -1 1 -1 -1 1 -1 -1 -1 1 -1 -1 -1 1 -1 1 -1 -1 -1 -1 -1 -1 -1 -1 1 -1 1 -1 -1 -1 -1 -1 1 1 1 -1 -1 -1 -1 1 -1 1 -1 -1 -1 -1 -1 -1 -1 -1 1 -1 1 1 -1 -1 -1 1 -1 1 1 1 -1 1 -1 -1 -1 -1 -1 1 -1 -1 1 -1 -1 -1 1 -1 -1 -1 -1 1 -1 -1 -1 -1 -1 -1 1 -1 -1 -1 -1 -1 -1 -1 1 -1 0 1 -1 -1 1 -1 1 1 -1 1 -1 -1 -1 -1 -1 -1 1 -1 -1 -1 -1 -1 -1 1 1 -1 -1 1 -1 -1 -1 -1 -1 -1 -1 1 -1 -1 -1 -1 -1 -1 1 -1 -1 1 -1 -1 1 1 1 -1 1 -1 1 -1 -1 -1 -1 -1 -1 1 -1 -1 1 -1 -1 -1 -1 -1 -1 -1 -1 -1 1 -1 -1 -1 -1 -1 -1 -1 -1 1 1 1 -1 1 -1 -1 1 -1 -1 -1 1 1 1 -1 -1 -1 -1 -1 1 -1 1 -1 -1 -1 1 -1 -1 -1 -1 1 -1 -1 -1 1 -1 1 -1 1 -1 -1 -1 1 -1 -1 -1 -1 -1 -1 -1 -1 1 -1 -1 -1 -1 -1 -1 -1 -1 -1 -1 -1 -1 -1 -1 -1 -1 -1 -1 -1 -1 -1 -1 1 -1 -1 -1 -1 -1 -1 1 1 -1 -1 NA -1 -1 -1 1 -1 -1 -1 -1 -1 -1 -1 -1 -1 1 -1 1 -1 -1 -1 -1 1 -1 -1 -1 -1 -1 1 1 -1 -1 -1 1 -1 -1 -1 -1 1 -1 -1 -1 -1 -1 1 -1 -1 -1 1 -1 1 -1 -1 -1 -1 -1 -1 1 -1 1 -1 -1 -1 -1 -1 1 -1 -1 -1 1 -1 1 -1 -1 -1 -1 -1 1 -1 1 1 -1 -1 -1 -1 -1 -1 -1 1 -1 -1 1 -1 -1 -1 -1 -1 -1 -1 1 -1 1 1 1 1 -1 -1 -1 -1 -1 -1 -1 -1 -1 1 -1 -1 -1 -1 -1 -1 -1 1 -1 -1 -1 1 -1 -1 1 1 -1 1 -1 -1 1 -1 -1 1 1 1 -1 -1 1 -1 -1 -1 1 1 -1 1 1 -1 -1 -1 -1 -1 -1 -1 1 1 -1 1 -1 -1 -1 -1 -1 1 1 -1 -1 -1 -1 -1 -1 -1 1 -1 -1 -1 1 1 -1 -1 1 -1 -1 -1 -1 -1 -1 1 -1 -1 -1 1 -1 -1 -1 -1 -1 -1 -1 -1 -1 -1 1 -1 -1 -1 1 -1 -1 -1 -1 -1 NA -1 -1 -1 1 -1 -1 1 NA -1 -1 -1 1 -1 -1 -1 1 -1 0 -1 -1 -1 -1 -1 NA -1 -1 1 1 -1 -1 0 -1 -1 1 1 -1 -1 -1 -1 -1 -1 -1 -1 -1 -1 -1 -1 1 -1 1 -1 -1 -1 -1 -1 -1 1 -1 1 -1 -1 1 1 1 -1 -1 -1 -1 -1 1 -1 -1 1 1 -1 -1 -1 -1 -1 -1 -1 1 -1 1 -1 1 -1 -1 1 -1 -1 -1 -1 -1 1 -1 -1 -1 1 1 -1 -1 -1 -1 -1 -1 -1 -1 -1 -1 1 -1 -1 -1 1 -1 -1 -1 1 -1 -1 -1 -1 -1 -1 -1 1 -1 -1 -1 -1 -1 -1 1 -1 -1 -1 1 -1 -1 1 1 -1 -1 -1 1 -1 -1 -1 -1 -1 1 -1 -1 -1 NA -1 -1 -1 -1 -1 1 -1 -1 -1 1 -1 -1 -1 -1 -1 -1 -1 -1 -1 1 1 -1 -1 -1 -1 -1 -1 -1 -1 -1 -1 -1 -1 1 -1 -1 -1 -1 -1 -1 -1 -1 -1 -1 1 -1 -1 1 1 1 1 1 -1 -1 -1 -1 -1 -1 -1 -1 -1 -1 -1 -1 -1 -1 -1 -1 1 -1 -1 -1 -1 -1 -1 -1 1 -1 -1 -1 1 -1 -1 -1 -1 -1 1 -1 1 -1 -1 -1 -1 -1 -1 -1 -1 -1 -1 -1 -1 -1 -1 -1 -1 1 -1 -1 -1 -1 -1 -1 -1 -1 -1 1 -1 -1 -1 -1 -1 1 -1 -1 -1 -1 -1 1 -1 1 1 -1 1 -1 -1 -1 -1 -1 -1 NA -1 -1 -1 -1 -1 1 -1 -1 1 -1 -1 1 -1 -1 -1 -1 -1 -1 -1 -1 1 1 1 -1 -1 -1 -1 -1 -1 -1 -1 -1 -1 -1 1 -1 -1 -1 -1 1 -1 -1 -1 -1 -1 -1 -1 1 -1 -1 1 1 -1 -1 1 -1 1 -1 -1 1 -1 -1 1 -1 1 -1 1 -1 -1 -1 -1 -1 -1 -1 -1 -1 -1 -1 -1 -1 1 1 -1 -1 -1 1 -1 -1 -1 -1 -1 -1 -1 -1 -1 -1 1 -1 -1 -1 1 -1 1 1 -1 -1 NA -1 -1 -1 -1 -1 -1 -1 -1 -1 -1 1 -1 -1 -1 -1 -1 -1 -1 1 -1 1 1 NA -1 -1 -1 -1 -1 -1 -1 1 1 -1 -1 1 1 -1 -1 -1 -1 -1 -1 1 -1 -1 -1 -1 1 -1 -1 -1 -1 -1 0 1 -1 -1 -1 -1 -1 -1 -1 -1 1 1 1 1 0 -1 -1 -1 -1 -1 -1 -1 -1 1 -1 1 -1 -1 -1 -1 1 1 1 -1 -1 -1 -1 1 1 1 1 -1 1 -1 1 -1 -1 -1 1 -1 -1 -1 -1 1 1 1 -1 -1 -1 -1 -1 -1 -1 -1 -1 1 -1 -1 -1 -1 -1 -1 1 1 -1 -1 -1 1 -1 1 1 -1 -1 1 -1 -1 1 -1 -1 1 -1 -1 -1 -1 1 1 -1 -1 -1 -1 -1 -1 1 1 -1 1 -1 -1 -1 -1 1 1 -1 -1 -1 -1 -1 -1 -1 -1 -1 -1 -1 1 -1 -1 -1 1 1 -1 1 -1 -1 1 -1 -1 -1 -1 1 -1 1 -1 -1 -1 -1 -1 -1 -1 -1 -1 1 1 1 1 1 1 1 -1 -1 -1 -1 1 -1 -1 1 -1 -1 -1 -1 -1 -1 -1 1 1 -1 1 -1 -1 -1 -1 -1 1 -1 -1 -1 -1 -1 1 -1 -1 -1 -1 -1 -1 -1 -1 -1 -1 -1 -1 -1 1 -1 -1 -1 -1 -1 -1 -1 -1 1 1 -1 -1 -1 1 -1 -1 -1 1 -1 -1 -1 -1 -1 -1 -1 -1 -1 -1 -1 -1 -1 -1 -1 -1 -1 -1 -1 1 -1 1 -1 1 1 -1 -1 -1 -1 -1 -1 -1 -1 -1 -1 -1 -1 1 1 -1 -1 -1 -1 -1 -1 -1 -1 -1 -1 NA -1 NA -1 -1 -1 1 -1 -1 1 -1 -1 1 1 1 1 -1 1 1 1 1 -1 -1 1 -1 -1 1 -1 -1 -1 -1 1 -1 -1 -1 -1 -1 1 -1 -1 -1 -1 -1 -1 -1 -1 1 -1 -1 -1 1 -1 1 1 -1 -1 -1 -1 -1 1 -1 1 -1 -1 -1 -1 -1 -1 1 1 1 -1 -1 1 -1 -1 -1 -1 -1 -1 1 -1 -1 -1 -1 1 -1 1 -1 -1 -1 -1 1 -1 -1 1 -1 1 1 -1 1 -1 1 -1 -1 -1 1 1 -1 -1 1 -1 -1 0 -1 -1 -1 -1 -1 -1 -1 -1 1 -1 -1 -1 -1 1 -1 1 -1 -1 -1 -1 -1 -1 -1 1 -1 -1 -1 -1 -1 -1 -1 -1 1 -1 -1 -1 -1 -1 -1 -1 -1 -1 -1 -1 -1 -1 1 -1 1 -1 -1 1 -1 1 -1 1 1 -1 -1 -1 -1 -1 -1 -1 1 -1 1 0 -1 -1 -1 -1 -1 1 -1 1 -1 -1 -1 -1 -1 -1 -1 -1 -1 -1 -1 1 -1 1 -1 -1 -1 -1 1 -1 -1 -1 -1 -1 -1 -1 -1 -1 -1 1 -1 -1 -1 -1 -1 1 1 1 -1 -1 1 -1 1 -1 1 1 1 -1 -1 -1 1 -1 -1 -1 -1 -1 1 1 1 -1 1 NA -1 -1 1 -1 -1 -1 -1 -1 -1 -1 -1 -1 -1 -1 -1 -1 -1 -1 -1 -1 -1 -1 1 -1 -1 -1 1 1 -1 -1 -1 1 0 -1 -1 -1 -1 -1 -1 -1 -1 -1 -1 -1 1 -1 1 -1 -1 1 -1 -1 -1 -1 1 -1 1 -1 1 -1 -1 -1 -1 -1 -1 -1 -1 -1 -1 -1 -1 -1 1 -1 1 1 -1 -1 1 -1 -1 1 -1 -1 -1 -1 0 -1 -1 -1 -1 -1 -1 -1 1 1 -1 -1 1 -1 -1 -1 -1 1 1 -1 -1 -1 -1 -1 -1 -1 -1 -1 -1 -1 -1 -1 -1 1 -1 -1 1 -1 -1 -1 -1 -1 -1 1 -1 1 -1 -1 0 1 -1 1 0 -1 -1 -1 1 -1 -1 -1 1 -1 -1 -1 1 -1 -1 -1 -1 -1 -1 1 -1 1 -1 -1 -1 0 1 -1 -1 -1 1 -1 1 -1 -1 -1 -1 -1 -1 -1 1 -1 -1 -1 -1 -1 1 -1 -1 -1 -1 -1 1 -1 1 1 1 -1 1 1 -1 -1 1 -1 -1 -1 -1 -1 -1 -1 -1 -1 -1 -1 -1 -1 -1 -1 1 -1 -1 -1 -1 -1 -1 -1 -1 -1 -1 1 -1 -1 -1 -1 -1 -1 -1 -1 1 1 1 1 1 -1 -1 -1 -1 1 -1 1 -1 -1 -1 -1 -1 -1 -1 -1 1 -1 -1 1 -1 -1 -1 -1 -1 1 -1 -1 -1 -1 -1 -1 -1 -1 1 -1 1 1 -1 1 -1 -1 -1 1 -1 1 -1 1 -1 1 -1 -1 -1 -1 -1 -1 0 -1 -1 -1 1 -1 1 1 -1 1 -1 1 -1 -1 -1 -1 -1 1 -1 -1 -1 1 -1 1 -1 -1 -1 -1 -1 1 -1 -1 -1 1 -1 -1 -1 1 1 -1 1 1 -1 -1 -1 -1 -1 1 -1 1 -1 -1 -1 -1 -1 -1 1 -1 -1 1 -1 -1 -1 1 -1 -1 -1 -1 -1 -1 1 -1 -1 -1 -1 -1 -1 1 -1 -1 -1 NA -1 1 -1 -1 1 -1 -1 -1 -1 -1 -1 1 -1 -1 -1 -1 1 -1 1 -1 -1 -1 -1 1 1 -1 -1 -1 1 -1 1 -1 -1 -1 -1 -1 -1 -1 -1 1 -1 -1 -1 -1 1 -1 1 1 -1 -1 -1 -1 1 -1 1 -1 -1 -1 -1 1 -1 -1 -1 -1 -1 -1 -1 1 -1 1 -1 -1 1 1 -1 1 1 1 -1 -1 -1 -1 1 -1 -1 -1 -1 -1 1 -1 -1 NA -1 -1 1 -1 -1 -1 1 -1 -1 -1 1 -1 1 -1 -1 1 -1 -1 -1 1 1 -1 -1 1 -1 -1 -1 -1 -1 -1 -1 -1 -1 -1 -1 -1 1 -1 -1 -1 1 1 1 -1 -1 -1 -1 -1 -1 -1 1 -1 -1 -1 -1 -1 -1 -1 1 -1 -1 -1 -1 -1 -1 1 -1 -1 -1 -1 -1 -1 1 -1 -1 -1 -1 -1 -1 -1 -1 1 -1 -1 -1 -1 -1 -1 1 -1 -1 -1 1 -1 1 1 -1 1 -1 1 -1 1 1 -1 -1 -1 1 -1 1 -1 -1 -1 -1 -1 -1 -1 -1 -1 1 -1 -1 -1 -1 -1 -1 -1 -1 -1 -1 -1 -1 -1 -1 1 -1 -1 -1 1 1 -1 -1 1 -1 1 -1 -1 -1 1 -1 -1 1 -1 1 1 -1 1 1 -1 -1 1 -1 1 -1 -1 -1 -1 -1 -1 -1 -1 -1 1 -1 -1 -1 -1 1 -1 -1 -1 -1 -1 -1 -1 -1 -1 -1 -1 -1 -1 -1 -1 1 -1 1 -1 1 -1 1 -1 -1 -1 -1 1 -1 -1 -1 -1 -1 -1 -1 1 NA -1 -1 -1 -1 -1 -1 -1 -1 -1 1 -1 -1 -1 -1 -1 -1 -1 -1 1 -1 1 -1 -1 1 -1 -1 -1 -1 -1 -1 -1 -1 -1 -1 -1 -1 -1 -1 -1 1 1 -1 1 -1 1 -1 1 -1 -1 -1 -1 -1 -1 -1 -1 -1 -1 1 -1 -1 1 -1 -1 -1 1 1 -1 -1 -1 -1 -1 1 -1 -1 1 -1 -1 -1 -1 1 1 -1 -1 -1 -1 -1 1 -1 -1 -1 -1 1 1 -1 -1 1 -1 1 -1 1 -1 1 -1 -1 -1 -1 -1 -1 -1 1 -1 1 -1 -1 -1 1 1 1 -1 1 -1 -1 -1 -1 -1 -1 -1 -1 -1 1 -1 1 -1 1 -1 1 -1 -1 -1 -1 -1 -1 -1 1 -1 -1 -1 1 -1 -1 -1 -1 -1 -1 -1 -1 -1 1 -1 1 -1 -1 -1 -1 -1 -1 0 -1 -1 -1 -1 -1 -1 -1 -1 -1 -1 -1 -1 -1 1 -1 -1 1 1 1 -1 -1 -1 -1 -1 -1 -1 -1 1 -1 -1 -1 -1 -1 -1 -1 -1 1 -1 -1 -1 -1 -1 -1 -1 1 1 -1 1 -1 -1 1 -1 -1 -1 1 -1 -1 -1 -1 -1 -1 -1 -1 -1 -1 -1 -1 -1 -1 1 -1 -1 1 -1 -1 -1 -1 -1 -1 -1 -1 -1 1 -1 -1 -1 -1 -1 -1 1 -1 -1 -1 1 1 1 1 -1 -1 -1 1 -1 -1 -1 -1 -1 -1 1 1 -1 -1 -1 -1 1 -1 -1 -1 1 -1 1 1 -1 -1 1 -1 -1 -1 -1 1 1 1 -1 -1 -1 -1 -1 -1 1 -1 -1 1 -1 1 -1 -1 -1 -1 1 -1 -1 1 -1 -1 -1 -1 -1 -1 -1 -1 -1 -1 -1 -1 -1 -1 1 1 -1 -1 1 -1 -1 1 -1 -1 -1 -1 -1 -1 1 -1 -1 -1 -1 1 -1 -1 -1 -1 1 -1 -1 1 1 1 -1 -1 -1 -1 -1 -1 1 -1 1 -1 -1 -1 1 1 -1 -1 -1 -1 1 -1 -1 -1 -1 -1 1 -1 1 -1 1 -1 -1 -1 -1 -1 -1 -1 1 1 -1 -1 -1 -1 -1 -1 -1 -1 1 -1 -1 -1 -1 -1 -1 1 -1 -1 -1 -1 -1 -1 -1 1 1 -1 -1 -1 -1 -1 -1 -1 -1 -1 -1 -1 -1 -1 1 -1 -1 -1 -1 -1 -1 -1 -1 -1 -1 1 1 1 1 1 -1 -1 1 -1 1 1 -1 -1 -1 1 -1 -1 1 -1 -1 -1 1 -1 -1 -1 -1 -1 -1 -1 1 1 -1 -1 -1 1 -1 -1 -1 -1 -1 1 -1 -1 -1 -1 -1 -1 -1 1 -1 -1 -1 1 -1 -1 -1 -1 -1 -1 -1 -1 1 -1 -1 -1 1 -1 -1 1 -1 -1 -1 -1 1 -1 -1 -1 -1 -1 -1 1 -1 1 -1 -1 -1 -1 1 -1 -1 -1 -1 -1 -1 -1 -1 -1 -1 -1 -1 -1 1 1 1 1 -1 1 -1 -1 1 1 -1 -1 NA -1 -1 -1 -1 -1 -1 1 -1 -1 -1 1 1 -1 -1 -1 -1 -1 -1 -1 1 -1 -1 -1 -1 -1 1 1 -1 -1 -1 -1 -1 1 1 -1 -1 -1 -1 -1 -1 -1 -1 -1 1 -1 -1 -1 -1 -1 1 -1 -1 -1 -1 -1 1 1 -1 -1 -1 -1 -1 -1 -1 1 -1 -1 1 -1 1 -1 1 -1 -1 -1 1 -1 -1 -1 1 1 -1 -1 -1 -1 -1 -1 1 -1 -1 -1 -1 -1 NA -1 -1 -1 -1 -1 -1 -1 1 -1 -1 -1 1 -1 1 -1 -1 -1 -1 1 -1 -1 -1 -1 NA -1 1 -1 -1 NA -1 1 -1 -1 -1 1 -1 1 -1 1 -1 1 -1 -1 -1 -1 -1 -1 -1 1 -1 -1 -1 1 1 1 -1 -1 -1 1 -1 -1 -1 -1 -1 -1 1 -1 1 1 -1 -1 1 -1 -1 1 -1 -1 1 -1 -1 1 -1 -1 -1 -1 -1 1 -1 -1 -1 -1 -1 -1 -1 -1 -1 -1 1 -1 1 1 1 1 -1 -1 -1 -1 -1 -1 -1 1 -1 -1 -1 -1 -1 -1 -1 -1 -1 -1 1 -1 1 1 -1 1 1 -1 -1 -1 1 -1 -1 1 -1 -1 -1 -1 -1 -1 -1 -1 1 -1 -1 -1 -1 -1 -1 -1 -1 -1 -1 1 -1 -1 -1 1 -1 1 -1 -1 -1 -1 -1 -1 1 -1 -1 -1 -1 -1 -1 -1 -1 -1 1 -1 -1 -1 -1 -1 -1 -1 -1 1 1 1 1 -1 -1 -1 -1 1 1 -1 -1 -1 1 -1 -1 -1 -1 -1 1 0 1 -1 -1 -1 -1 -1 1 -1 -1 1 -1 1 -1 -1 1 -1 -1 -1 -1 -1 -1 -1 -1 -1 -1 -1 -1 -1 1 -1 -1 -1 -1 -1 1 -1 NA -1 -1 -1 -1 1 -1 1 1 -1 -1 -1 -1 -1 1 -1 -1 -1 -1 -1 -1 1 -1 1 -1 1 1 1 -1 1 -1 -1 -1 -1 -1 1 -1 -1 -1 -1 -1 1 -1 -1 -1 -1 -1 1 1 1 -1 -1 -1 -1 -1 -1 1 -1 -1 NA -1 -1 -1 -1 -1 -1 1 1 -1 -1 1 -1 -1 1 -1 -1 -1 -1 -1 -1 -1 1 -1 1 -1 -1 -1 1 -1 1 -1 1 1 1 -1 1 -1 -1 1 1 -1 -1 -1 -1 -1 -1 -1 -1 -1 1 -1 1 -1 1 -1 -1 -1 -1 -1 -1 -1 -1 -1 -1 -1 -1 -1 -1 1 -1 1 -1 -1 1 -1 1 -1 -1 -1 -1 -1 -1 -1 1 1 -1 -1 -1 -1 1 -1 -1 1 -1 -1 -1 -1 -1 -1 1 1 -1 -1 1 1 0 -1 -1 -1 -1 -1 -1 -1 -1 -1 -1 -1 -1 -1 -1 -1 -1 -1 -1 -1 -1 -1 -1 -1 -1 -1 -1 -1 -1 1 1 -1 1 -1 -1 -1 -1 -1 -1 -1 -1 -1 -1 -1 -1 -1 -1 -1 -1 -1 1 1 -1 -1 -1 -1 -1 1 -1 -1 -1 -1 -1 1 1 -1 -1 -1 -1 -1 -1 -1 1 1 -1 -1 -1 1 1 1 -1 -1 -1 -1 -1 -1 -1 -1 -1 -1 -1 -1 -1 -1 1 -1 -1 -1 -1 -1 -1 1 -1 -1 -1 1 -1 1 1 -1 -1 -1 -1 -1 -1 -1 -1 -1 1 1 -1 -1 1 -1 -1 -1 -1 1 -1 1 NA -1 -1 -1 1 -1 -1 1 1 -1 -1 -1 -1 -1 1 -1 -1 -1 1 -1 -1 -1 -1 -1 -1 -1 1 -1 1 -1 -1 -1 -1 -1 -1 -1 1 1 -1 1 -1 -1 -1 1 1 -1 -1 -1 -1 NA -1 -1 -1 -1 1 -1 -1 -1 -1 -1 -1 -1 -1 -1 -1 -1 -1 -1 -1 -1 -1 -1 1 -1 -1 1 -1 -1 -1 -1 -1 -1 -1 -1 -1 -1 -1 -1 -1 -1 -1 -1 1 -1 1 -1 -1 1 -1 1 -1 1 -1 -1 -1 1 -1 -1 -1 -1 -1 1 -1 -1 -1 -1 -1 NA 1 1 -1 1 -1 1 -1 -1 1 -1 1 1 -1 -1 -1 -1 1 -1 -1 -1 -1 -1 -1 -1 1 -1 -1 -1 -1 -1 -1 -1 -1 1 -1 -1 -1 -1 1 -1 -1 -1 -1 1 -1 -1 -1 -1 -1 -1 1 1 -1 -1 -1 1 -1 -1 1 -1 1 1 -1 1 -1 1 1 -1 -1 -1 -1 -1 1 -1 -1 -1 -1 -1 -1 1 -1 -1 -1 -1 -1 -1 -1 -1 1 -1 -1 -1 -1 -1 -1 -1 -1 -1 1 -1 -1 1 -1 -1 1 -1 1 -1 1 -1 -1 -1 -1 -1 -1 -1 -1 -1 1 1 -1 -1 -1 1 -1 1 -1 -1 -1 -1 -1 -1 -1 -1 -1 -1 1 -1 -1 1 -1 1 -1 -1 -1 1 NA -1 -1 -1 -1 -1 1 -1 1 -1 -1 1 -1 -1 1 -1 -1 1 -1 -1 -1 -1 1 -1 -1 -1 -1 -1 1 -1 1 1 1 -1 -1 -1 -1 -1 -1 -1 -1 1 -1 -1 NA -1 -1 -1 -1 1 -1 1 -1 -1 1 1 -1 -1 -1 -1 -1 -1 -1 1 -1 -1 -1 -1 -1 -1 1 1 1 -1 -1 1 -1 1 -1 -1 1 -1 1 -1 1 1 -1 -1 -1 -1 -1 -1 -1 -1 -1 1 -1 1 -1 1 -1 1 -1 1 1 1 -1 1 -1 -1 -1 -1 -1 -1 -1 -1 1 1 1 1 1 -1 -1 1 -1 -1 1 -1 -1 -1 -1 -1 -1 1 -1 -1 NA -1 1 -1 -1 -1 -1 -1 -1 -1 1 1 -1 1 -1 -1 1 -1 -1 -1 -1 NA -1 -1 1 -1 -1 -1 -1 -1 -1 -1 -1 -1 -1 1 -1 -1 -1 -1 -1 -1 1 1 -1 -1 -1 -1 -1 -1 -1 -1 1 -1 -1 -1 -1 1 -1 -1 -1 -1 1 1 -1 1 -1 -1 -1 -1 -1 -1 -1 -1 1 -1 -1 -1 1 -1 -1 -1 -1 -1 1 -1 1 1 -1 -1 -1 -1 1 -1 -1 -1 -1 1 -1 1 -1 1 -1 -1 -1 -1 -1 -1 -1 -1 1 -1 -1 -1 1 -1 -1 -1 1 -1 -1 -1 -1 -1 -1 -1 -1 1 1 -1 -1 1 -1 -1 -1 -1 -1 -1 -1 -1 1 -1 1 -1 -1 1 -1 -1 -1 -1 1 1 -1 -1 -1 -1 -1 -1 -1 -1 -1 -1 1 -1 -1 1 -1 -1 1 -1 -1 -1 -1 -1 1 -1 -1 -1 -1 -1 -1 -1 1 -1 -1 1 -1 -1 -1 -1 -1 -1 1 NA -1 1 -1 -1 -1 1 -1 -1 -1 -1 -1 -1 1 -1 -1 1 -1 -1 -1 -1 1 -1 -1 1 1 1 1 1 -1 -1 -1 -1 -1 1 NA 1 -1 -1 -1 -1 -1 -1 1 -1 -1 -1 -1 -1 -1 1 -1 -1 -1 -1 -1 -1 1 -1 -1 NA -1 1 NA -1 -1 -1 -1 -1 -1 -1 1 -1 -1 -1 -1 -1 -1 -1 -1 -1 -1 -1 1 -1 -1 -1 -1 -1 -1 1 -1 -1 1 -1 1 -1 -1 -1 -1 -1 -1 -1 1 -1 -1 1 -1 -1 1 1 1 -1 -1 -1
line11 -1 1 1 -1 1 -1 -1 -1 -1 -1 -1 -1 1 1 -1 -1 -1 -1 -1 -1 -1 -1 -1 -1 -1 -1 -1 -1 -1 -1 -1 -1 -1 -1 1 -1 -1 -1 1 -1 1 -1 1 -1 -1 -1 1 -1 -1 -1 -1 -1 -1 -1 -1 -1 -1 -1 -1 -1 -1 1 1 -1 -1 -1 -1 1 1 1 1 1 -1 -1 -1 -1 -1 -1 1 1 -1 1 -1 -1 -1 -1 1 -1 1 -1 -1 1 -1 -1 -1 -1 -1 -1 1 -1 -1 -1 -1 1 -1 1 1 -1 -1 -1 -1 -1 1 -1 -1 -1 -1 1 -1 -1 -1 -1 -1 1 -1 -1 -1 -1 1 -1 1 1 -1 -1 -1 -1 -1 -1 1 -1 -1 -1 -1 -1 -1 -1 -1 -1 -1 1 1 1 -1 1 -1 -1 1 1 1 -1 -1 -1 -1 -1 -1 -1 1 1 -1 -1 -1 1 1 -1 -1 -1 -1 -1 -1 -1 -1 -1 -1 -1 -1 -1 -1 -1 -1 -1 -1 1 -1 -1 1 1 -1 1 1 -1 -1 1 -1 1 1 -1 -1 1 -1 1 1 -1 -1 -1 -1 -1 1 -1 -1 -1 -1 1 -1 -1 -1 1 -1 -1 -1 1 -1 1 -1 -1 -1 -1 1 -1 -1 -1 -1 -1 -1 -1 -1 -1 -1 -1 -1 -1 -1 -1 -1 1 -1 -1 -1 -1 -1 -1 1 -1 -1 -1 -1 -1 1 1 1 -1 -1 -1 1 -1 -1 1 -1 -1 -1 -1 -1 -1 -1 -1 -1 -1 -1 -1 1 -1 1 -1 -1 -1 -1 -1 -1 1 -1 -1 -1 -1 -1 -1 -1 -1 -1 -1 -1 -1 -1 -1 -1 1 -1 -1 -1 -1 -1 -1 -1 -1 -1 -1 -1 1 -1 -1 -1 -1 1 -1 1 -1 -1 1 -1 -1 -1 -1 1 -1 -1 -1 -1 1 -1 -1 -1 -1 1 -1 -1 1 1 1 -1 -1 -1 -1 -1 -1 -1 1 -1 1 1 -1 -1 -1 -1 -1 -1 -1 -1 -1 1 -1 -1 1 -1 -1 -1 -1 -1 -1 -1 -1 -1 -1 -1 -1 -1 -1 -1 -1 -1 1 -1 -1 -1 -1 -1 -1 -1 1 -1 1 -1 1 -1 -1 1 1 -1 1 -1 -1 1 -1 -1 -1 1 -1 -1 -1 -1 -1 1 -1 1 -1 -1 -1 1 -1 -1 -1 -1 -1 -1 -1 -1 1 -1 -1 -1 -1 -1 -1 -1 -1 1 -1 -1 -1 -1 -1 -1 -1 1 -1 -1 -1 -1 -1 -1 1 -1 -1 -1 1 1 1 -1 -1 -1 -1 1 -1 -1 -1 -1 -1 -1 -1 1 -1 -1 -1 1 -1 -1 -1 -1 -1 -1 -1 -1 1 -1 -1 -1 1 1 -1 -1 -1 1 -1 1 -1 -1 -1 -1 -1 -1 -1 -1 1 -1 -1 -1 -1 -1 -1 1 -1 1 -1 -1 1 -1 1 1 1 -1 -1 -1 -1 -1 -1 1 -1 -1 -1 -1 -1 -1 -1 -1 1 -1 -1 -1 1 -1 -1 -1 -1 -1 -1 1 1 -1 1 1 -1 -1 -1 -1 -1 -1 -1 -1 -1 1 -1 -1 -1 -1 1 1 -1 -1 -1 -1 1 -1 -1 -1 1 -1 -1 1 -1 -1 1 1 -1 -1 -1 -1 -1 -1 -1 1 -1 -1 -1 -1 1 -1 -1 -1 -1 -1 -1 -1 -1 -1 -1 -1 -1 -1 -1 1 1 -1 -1 -1 -1 -1 -1 1 -1 -1 1 -1 1 1 -1 -1 -1 1 -1 -1 -1 -1 -1 -1 -1 -1 -1 -1 -1 1 -1 -1 -1 -1 -1 -1 -1 -1 -1 -1 1 -1 -1 -1 -1 -1 1 -1 -1 -1 -1 -1 -1 -1 -1 -1 -1 -1 -1 -1 -1 1 -1 1 -1 -1 -1 -1 -1 1 -1 1 -1 1 -1 -1 -1 -1 -1 -1 -1 -1 -1 -1 -1 -1 1 -1 -1 -1 -1 -1 -1 -1 -1 -1 -1 -1 -1 -1 -1 -1 1 -1 -1 -1 -1 -1 -1 1 -1 -1 -1 -1 -1 -1 -1 -1 -1 1 -1 -1 -1 -1 -1 -1 1 1 -1 -1 1 -1 1 -1 -1 -1 1 1 -1 1 -1 -1 -1 -1 -1 -1 -1 -1 -1 -1 -1 -1 1 -1 -1 -1 -1 -1 1 -1 -1 NA -1 -1 -1 -1 -1 1 1 -1 1 1 -1 1 -1 -1 -1 -1 -1 -1 -1 -1 1 -1 1 -1 -1 -1 -1 -1 -1 -1 -1 -1 -1 -1 1 -1 -1 -1 -1 -1 -1 -1 -1 -1 1 1 1 1 -1 -1 -1 1 -1 -1 1 -1 1 1 -1 -1 -1 -1 -1 -1 -1 1 -1 1 -1 -1 -1 -1 -1 -1 -1 -1 1 -1 -1 -1 -1 1 -1 -1 -1 1 1 1 -1 -1 1 -1 -1 -1 -1 -1 -1 -1 -1 -1 1 -1 -1 1 -1 -1 -1 -1 -1 -1 1 -1 -1 -1 -1 -1 -1 -1 -1 -1 -1 -1 -1 -1 -1 -1 -1 1 1 -1 -1 -1 -1 -1 -1 -1 1 1 1 -1 1 1 1 -1 -1 1 1 -1 1 1 -1 -1 1 -1 1 -1 -1 -1 -1 -1 -1 1 -1 -1 -1 -1 -1 -1 -1 -1 -1 -1 1 -1 0 -1 1 -1 -1 1 1 -1 1 1 -1 -1 -1 -1 -1 -1 -1 1 1 -1 1 -1 -1 1 1 1 -1 -1 -1 1 -1 -1 -1 -1 -1 -1 1 -1 -1 1 1 -1 -1 1 -1 -1 1 1 -1 -1 -1 -1 -1 -1 -1 -1 -1 -1 -1 -1 -1 1 -1 -1 -1 -1 -1 -1 -1 -1 -1 -1 -1 -1 -1 -1 -1 -1 -1 1 1 -1 -1 -1 -1 -1 -1 -1 -1 -1 -1 -1 -1 -1 -1 -1 -1 1 -1 -1 -1 -1 -1 -1 -1 1 -1 -1 1 -1 -1 -1 1 -1 -1 1 1 1 -1 -1 -1 -1 -1 -1 -1 -1 -1 -1 -1 -1 -1 -1 -1 -1 1 -1 -1 -1 1 -1 -1 1 -1 -1 -1 -1 -1 -1 -1 -1 1 -1 -1 1 1 -1 -1 -1 -1 -1 -1 -1 -1 -1 -1 1 -1 1 -1 1 -1 -1 -1 1 -1 -1 NA -1 -1 -1 -1 -1 -1 -1 -1 -1 -1 -1 -1 1 -1 1 -1 -1 -1 -1 NA 1 -1 -1 -1 1 -1 -1 1 1 -1 -1 1 -1 -1 -1 -1 -1 -1 -1 -1 -1 -1 -1 -1 1 -1 -1 -1 -1 -1 -1 -1 1 1 -1 -1 1 1 1 1 -1 1 -1 -1 -1 -1 1 -1 -1 -1 -1 -1 -1 -1 -1 -1 -1 -1 -1 1 1 -1 -1 1 1 -1 -1 1 -1 -1 -1 1 1 1 -1 -1 -1 1 -1 1 -1 -1 -1 -1 -1 -1 -1 -1 -1 -1 -1 -1 -1 -1 1 1 -1 -1 -1 -1 -1 -1 -1 -1 1 -1 -1 -1 -1 -1 -1 -1 -1 -1 -1 1 -1 1 1 -1 -1 -1 1 -1 -1 -1 1 -1 -1 -1 1 -1 -1 -1 -1 0 1 -1 1 1 -1 -1 -1 1 1 1 -1 1 -1 1 -1 -1 -1 -1 1 -1 -1 -1 1 -1 1 -1 -1 -1 -1 1 -1 -1 -1 -1 -1 -1 -1 -1 -1 -1 1 1 -1 -1 -1 -1 -1 -1 -1 -1 1 -1 -1 -1 -1 -1 -1 1 -1 -1 -1 -1 -1 1 1 -1 -1 -1 1 -1 1 -1 -1 -1 1 1 1 -1 1 -1 -1 -1 -1 -1 -1 -1 -1 -1 -1 -1 -1 -1 1 -1 -1 -1 -1 -1 1 -1 -1 -1 -1 NA -1 -1 1 -1 1 -1 1 1 -1 -1 -1 1 -1 -1 -1 -1 -1 -1 -1 1 -1 -1 -1 -1 1 -1 -1 -1 -1 -1 -1 -1 -1 -1 -1 -1 -1 -1 1 -1 -1 -1 -1 -1 1 -1 1 -1 -1 -1 1 -1 -1 -1 -1 -1 1 -1 -1 -1 -1 1 -1 1 -1 1 -1 -1 -1 -1 -1 -1 -1 -1 -1 -1 -1 -1 -1 -1 -1 -1 -1 -1 -1 1 -1 -1 -1 -1 -1 -1 1 -1 -1 -1 1 -1 -1 1 -1 -1 NA -1 -1 -1 -1 -1 -1 -1 -1 -1 -1 -1 -1 -1 -1 -1 1 1 -1 -1 -1 -1 -1 -1 -1 -1 1 -1 -1 -1 -1 -1 -1 -1 -1 1 -1 -1 -1 -1 -1 -1 1 -1 -1 -1 1 -1 -1 1 -1 -1 -1 -1 -1 -1 -1 -1 -1 -1 -1 -1 1 1 1 -1 -1 -1 -1 -1 -1 1 1 -1 -1 -1 -1 1 -1 -1 -1 -1 1 1 -1 -1 -1 1 -1 -1 1 -1 -1 -1 1 -1 -1 -1 -1 -1 -1 1 -1 1 -1 1 -1 -1 1 1 -1 -1 -1 -1 -1 -1 1 1 -1 -1 -1 -1 -1 -1 -1 -1 -1 1 1 -1 -1 -1 1 -1 -1 -1 1 -1 -1 1 -1 -1 -1 -1 1 1 -1 -1 -1 -1 -1 -1 -1 1 -1 1 -1 -1 1 -1 -1 -1 1 -1 -1 1 -1 -1 1 -1 -1 -1 -1 -1 -1 -1 -1 1 -1 -1 -1 -1 1 -1 1 -1 -1 -1 -1 -1 -1 -1 -1 -1 -1 -1 -1 1 1 -1 -1 -1 1 -1 -1 -1 -1 1 -1 1 -1 -1 -1 -1 -1 -1 -1 1 -1 -1 -1 -1 -1 -1 1 -1 -1 1 -1 -1 1 -1 1 1 1 1 -1 -1 -1 1 -1 -1 -1 -1 1 1 -1 -1 1 -1 -1 1 -1 -1 -1 -1 -1 -1 -1 -1 -1 -1 1 -1 -1 -1 -1 -1 1 -1 1 1 1 1 -1 -1 -1 -1 -1 -1 -1 -1 -1 1 -1 1 -1 1 -1 1 1 -1 -1 1 -1 -1 -1 1 -1 -1 -1 -1 -1 -1 1 -1 -1 -1 -1 -1 -1 1 -1 1 1 -1 -1 -1 -1 1 -1 -1 -1 1 -1 -1 -1 1 -1 1 -1 1 -1 -1 1 -1 -1 1 -1 1 -1 1 -1 -1 -1 NA -1 1 -1 -1 -1 -1 -1 -1 -1 -1 -1 1 -1 -1 -1 -1 1 -1 1 -1 -1 -1 -1 -1 1 -1 -1 -1 1 1 -1 -1 -1 -1 -1 -1 1 -1 -1 -1 -1 -1 1 -1 1 -1 1 -1 -1 1 -1 -1 -1 -1 -1 -1 -1 -1 -1 -1 -1 -1 -1 -1 -1 -1 -1 -1 1 -1 -1 -1 1 1 -1 -1 -1 -1 1 -1 -1 -1 1 -1 -1 -1 -1 -1 1 -1 -1 -1 -1 -1 -1 -1 -1 -1 -1 1 -1 -1 -1 -1 1 -1 -1 -1 -1 -1 -1 -1 -1 -1 -1 1 -1 -1 -1 -1 -1 1 1 -1 -1 -1 -1 1 1 -1 -1 -1 1 1 -1 1 1 -1 -1 -1 -1 1 1 -1 1 -1 1 -1 1 -1 -1 -1 -1 1 -1 -1 -1 -1 -1 -1 1 -1 -1 -1 -1 -1 -1 -1 -1 -1 -1 -1 -1 1 -1 -1 -1 -1 -1 1 1 -1 -1 -1 -1 -1 -1 -1 -1 -1 -1 -1 -1 1 -1 -1 1 -1 1 -1 -1 -1 -1 -1 -1 1 -1 -1 -1 -1 1 -1 -1 -1 -1 -1 -1 -1 -1 1 1 -1 -1 1 -1 -1 -1 -1 -1 -1 1 -1 -1 -1 -1 1 -1 -1 -1 -1 1 -1 -1 -1 1 1 -1 1 -1 -1 -1 1 -1 -1 1 -1 -1 1 -1 -1 -1 -1 1 1 -1 -1 1 -1 -1 1 1 -1 -1 -1 -1 -1 -1 -1 -1 -1 1 -1 -1 -1 1 -1 1 -1 1 -1 -1 -1 1 -1 1 1 -1 -1 -1 -1 -1 -1 -1 -1 -1 1 -1 -1 -1 1 -1 -1 -1 -1 -1 -1 -1 -1 -1 -1 -1 -1 -1 1 -1 -1 -1 -1 -1 -1 -1 -1 -1 -1 -1 -1 -1 -1 -1 1 -1 -1 -1 1 1 -1 -1 -1 -1 1 -1 1 1 1 -1 -1 -1 -1 -1 -1 -1 -1 1 -1 -1 -1 -1 -1 -1 1 -1 -1 -1 -1 -1 -1 1 -1 1 -1 -1 1 -1 -1 1 -1 1 1 -1 -1 1 1 1 -1 -1 1 -1 1 -1 -1 1 -1 -1 -1 -1 -1 1 -1 -1 -1 -1 -1 -1 -1 1 -1 1 1 -1 -1 1 -1 -1 -1 1 -1 -1 -1 -1 -1 -1 -1 -1 -1 -1 -1 -1 -1 -1 1 1 -1 -1 -1 -1 1 -1 -1 1 -1 1 1 -1 -1 1 -1 -1 -1 -1 -1 -1 -1 -1 1 -1 -1 -1 1 -1 1 -1 -1 -1 -1 -1 -1 -1 -1 -1 -1 -1 -1 1 -1 -1 1 -1 -1 -1 1 -1 -1 -1 -1 -1 -1 -1 -1 -1 1 -1 -1 -1 1 -1 -1 1 -1 -1 1 1 -1 -1 -1 -1 -1 -1 -1 1 1 1 -1 -1 -1 -1 -1 -1 -1 1 -1 1 -1 -1 -1 -1 -1 -1 -1 -1 1 -1 -1 1 -1 -1 -1 -1 -1 -1 -1 -1 -1 -1 -1 -1 -1 1 -1 -1 -1 -1 -1 1 -1 -1 1 -1 1 1 -1 1 -1 1 -1 -1 1 -1 1 -1 1 -1 -1 1 -1 -1 -1 -1 -1 -1 -1 -1 1 -1 -1 -1 1 -1 -1 -1 -1 1 1 1 -1 -1 -1 -1 1 -1 NA -1 -1 1 -1 1 1 -1 -1 -1 1 1 -1 1 -1 -1 -1 -1 1 -1 -1 -1 1 -1 -1 1 1 1 1 1 -1 -1 1 -1 -1 1 1 -1 -1 -1 -1 -1 1 -1 -1 1 -1 -1 -1 -1 -1 1 -1 -1 1 -1 -1 1 -1 -1 -1 1 -1 -1 1 1 -1 -1 1 -1 -1 1 -1 -1 -1 -1 1 -1 -1 -1 -1 -1 -1 -1 NA 1 -1 -1 1 -1 -1 -1 -1 -1 1 -1 -1 -1 -1 -1 -1 -1 -1 -1 -1 -1 -1 -1 -1 -1 -1 1 -1 -1 -1 -1 1 -1 -1 1 1 -1 -1 -1 -1 -1 -1 -1 -1 -1 -1 -1 1 1 -1 -1 -1 -1 -1 -1 -1 -1 -1 -1 1 1 1 -1 -1 1 -1 -1 -1 -1 1 -1 -1 -1 -1 1 -1 -1 -1 1 -1 1 -1 -1 -1 -1 -1 -1 -1 -1 -1 -1 -1 -1 -1 -1 -1 1 -1 -1 -1 -1 -1 -1 -1 -1 -1 -1 -1 1 -1 -1 -1 1 -1 -1 -1 -1 -1 -1 1 1 1 1 1 -1 1 -1 1 -1 -1 1 -1 -1 1 1 -1 -1 -1 1 -1 1 -1 1 -1 -1 -1 -1 1 -1 -1 -1 1 -1 -1 -1 -1 -1 -1 -1 -1 -1 -1 1 1 -1 -1 1 -1 -1 1 1 -1 -1 -1 -1 -1 -1 -1 -1 -1 -1 -1 -1 -1 -1 -1 -1 -1 -1 -1 -1 -1 -1 1 -1 -1 -1 -1 -1 -1 -1 -1 -1 -1 -1 -1 -1 -1 -1 -1 -1 1 -1 -1 1 1 -1 1 -1 -1 -1 -1 -1 1 -1 -1 -1 -1 -1 1 -1 -1 -1 -1 -1 NA -1 -1 1 -1 -1 -1 -1 -1 -1 1 -1 -1 1 1 1 1 -1 -1 -1 -1 -1 1 1 -1 -1 -1 -1 -1 -1 -1 1 1 -1 NA -1 -1 -1 -1 1 1 -1 -1 -1 1 -1 1 -1 1 -1 -1 -1 -1 1 -1 -1 1 -1 1 -1 -1 -1 -1 -1 -1 -1 -1 -1 1 1 -1 -1 -1 -1 -1 -1 1 -1 -1 -1 1 1 -1 -1 -1 1 -1 1 -1 -1 -1 1 -1 -1 -1 -1 -1 -1 -1 -1 -1 1 -1 -1 -1 -1 -1 -1 -1 -1 -1 -1 -1 1 1 -1 -1 -1 1 -1 -1 -1 -1 -1 -1 1 -1 -1 -1 -1 1 -1 1 1 -1 -1 -1 -1 -1 1 -1 1 -1 -1 -1 1 1 -1 -1 -1 -1 -1 1 -1 -1 -1 1 -1 -1 1 1 -1 1 1 1 -1 -1 1 -1 -1 -1 -1 -1 -1 -1 -1 -1 -1 1 -1 -1 1 -1 -1 -1 -1 -1 1 -1 -1 -1 -1 -1 -1 -1 -1 -1 -1 -1 1 -1 -1 -1 -1 -1 -1 -1 -1 -1 -1 -1 -1 -1 -1 -1 -1 -1 -1 -1 1 -1 1 -1 -1 -1 -1 -1 -1 -1 -1 -1 -1 -1 -1 -1 -1 -1 -1 1 -1 -1 1 1 -1 1 -1 1 -1 -1 -1 -1 1 -1 -1 -1 -1 -1 -1 -1 1 -1 -1 -1 -1 -1 -1 1 -1 -1 -1 -1 -1 -1 -1 1 1 -1 -1 -1 -1 -1 -1 -1 -1 -1 -1 -1 -1 1 -1 -1 -1 -1 -1 -1 -1 1 -1 -1 -1 1 -1 1 -1 -1 1 1 -1 -1 -1 -1 -1 -1 -1 -1 -1 -1 -1 1 1 -1 -1 -1 1 -1 -1 -1 -1 1 -1 -1 -1 1 -1 -1 -1 1 -1 -1 1 1 -1 -1 1 -1 -1 1 -1 -1 -1 -1 1 -1 -1 -1 -1 -1 1 -1 -1 1 -1 -1 -1 -1 -1 1 1 -1 1 -1 1 -1 -1 1 -1 1 -1 -1 -1 1 -1 -1 -1 -1 -1 -1 1 -1 1 -1 -1 -1 -1 1 -1 1 -1 -1 -1 -1 -1 1 -1 1 -1 -1 -1 -1 1 -1 1 -1 -1 -1 -1 -1 1 -1 1 1 -1 1 -1 -1 -1 -1 -1 -1 -1 1 -1 -1 -1 -1 1 1 -1 1 -1 -1 -1 1 -1 -1 1 -1 -1 1 1 -1 1 -1 -1 -1 -1 -1 -1 1 -1 -1 1 1 -1 -1 -1 1 1 -1 -1 -1 1 1 1 -1 -1 -1 -1 -1 -1 -1 -1 -1 -1 -1 -1 -1 -1 -1 -1 -1 -1 1 1 1 1 -1 -1 1 -1 -1 -1 -1 -1 -1 -1 1 1 1 -1 1 -1 -1 1 1 -1 -1 -1 1 1 -1 -1 -1 1 -1 1 -1 -1 -1 -1 1 1 -1 -1 1 1 -1 -1 -1 1 -1 -1 -1 -1 -1 -1 -1 -1 -1 -1 -1 1 -1 -1 1 -1 -1 -1 -1 -1 1 -1 -1 -1 1 -1 -1 -1 -1 -1 -1 -1 -1 -1 -1 1 -1 -1 1 -1 -1 -1 -1 1 -1 -1 -1 -1 -1 -1 1 1 -1 -1 1 -1 -1 -1 -1 1 -1 -1 -1 -1 -1 -1 -1 -1 -1 -1 -1 -1 -1 -1 -1 -1 -1 -1 -1 -1 -1 -1 1 -1 -1 -1 -1 -1 -1 -1 -1 -1 -1 -1 1 -1 -1 -1 1 -1 -1 -1 -1 1 1 1 1 -1 -1 -1 1 1 -1 -1 -1 -1 -1 1 -1 1 -1 -1 -1 1 -1 -1 1 -1 1 -1 1 -1 1 1 -1 -1 1 -1 1 -1 -1 1 -1 -1 -1 -1 -1 -1 -1 1 1 -1 -1 -1 1 1 -1 1 -1 1 -1 -1 -1 -1 1 -1 -1 1 -1 -1 -1 1 -1 1 -1 -1 -1 -1 1 -1 1 -1 -1 -1 -1 -1 -1 -1 -1 -1 -1 -1 -1 -1 1 -1 1 -1 1 -1 -1 1 -1 1 1 -1 -1 1 -1 1 1 1 1 -1 -1 -1 -1 -1 -1 -1 -1 -1 1 -1 -1 -1 1 -1 1 -1 -1 1 -1 -1 -1 1 -1 -1 -1 -1 -1 -1 -1 -1 -1 -1 1 1 -1 -1 -1 -1 -1 -1 -1 1 -1 1 -1 -1 -1 -1 -1 -1 -1 -1 -1 1 1 -1 -1 -1 -1 -1 -1 1 1 -1 -1 1 -1 -1 1 -1 -1 -1 1 -1 1 -1 -1 1 -1 -1 -1 1 -1 1 -1 -1 1 1 -1 1 -1 -1 1 -1 -1 1 1 1 1 -1 -1 -1 -1 1 -1 1 -1 1 -1 -1 -1 1 -1 -1 1 -1 -1 -1 1 -1 -1 -1 -1 -1 -1 -1 -1 -1 -1 -1 -1 1 -1 -1 -1 1 -1 -1 1 -1 1 1 -1 1 -1 1 -1 -1 -1 1 -1 1 -1 1 -1 -1 -1 1 1 -1 -1 1 -1 1 -1 1 -1 -1 -1 -1 -1 -1 -1 1 -1 -1 1 -1 1 -1 1 -1 -1 1 1 -1 1 1 -1 -1 -1 1 -1 -1 -1 -1 -1 1 1 -1 1 1 -1 -1 1 -1 -1 -1 -1 -1 -1 -1 -1 -1 1 1 -1 -1 -1 -1 -1 -1 -1 -1 1 -1 -1 1 -1 -1 -1 -1 -1 1 -1 -1 -1 -1 NA -1 -1 1 -1 -1 -1 -1 -1 -1 -1 -1 -1 -1 1 -1 -1 -1 -1 -1 1 -1 1 -1 -1 -1 -1 -1 -1 1 -1 -1 -1 -1 1 1 -1 -1 1 -1 -1 1 -1 -1 -1 -1 -1 -1 -1 -1 -1 1 -1 -1 1 1 -1 1 -1 -1 -1 -1 -1 1 1 -1 -1 -1 -1 -1 -1 1 -1 1 1 1 -1 1 1 -1 1 1 -1 -1 -1 -1 -1 1 1 1 -1 -1 -1 1 -1 1 1 -1 -1 -1 -1 -1 1 -1 -1 -1 1 1 -1 -1 1 -1 -1 1 1 1 -1 -1 1 1 -1 1 -1 -1 1 -1 -1 -1 -1 -1 -1 -1 -1 -1 -1 -1 -1 1 -1 -1 -1 1 NA -1 -1 1 -1 -1 -1 -1 -1 -1 -1 -1 -1 -1 -1 -1 -1 -1 -1 1 -1 1 1 -1 -1 -1 1 -1 -1 1 -1 -1 1 -1 -1 1 1 1 -1 -1 -1 -1 -1 -1 -1 1 -1 -1 1 -1 -1 -1 -1 -1 1 -1 -1 1 1 -1 1 -1 -1 -1 1 -1 1 -1 -1 -1 -1 -1 -1 1 1 -1 -1 -1 -1 1 1 -1 1 -1 -1 -1 -1 -1 -1 -1 -1 1 -1 NA -1 -1 -1 1 -1 -1 -1 1 -1 -1 -1 1 -1 -1 -1 -1 1 -1 -1 1 -1 -1 1 -1 -1 -1 -1 1 -1 -1 1 -1 -1 -1 -1 -1 -1 -1 -1 1 -1 -1 -1 -1 1 1 1 -1 -1 -1 -1
line12 -1 1 1 -1 1 -1 -1 -1 -1 -1 -1 -1 1 -1 -1 -1 -1 -1 -1 1 -1 -1 -1 -1 -1 -1 1 -1 -1 -1 -1 -1 -1 1 1 -1 -1 -1 1 -1 1 -1 -1 -1 -1 -1 -1 -1 1 -1 -1 -1 -1 -1 -1 -1 -1 -1 -1 -1 -1 1 1 -1 1 -1 -1 -1 -1 1 -1 1 -1 -1 -1 -1 -1 -1 -1 1 -1 -1 -1 -1 -1 -1 1 -1 1 -1 -1 1 -1 -1 -1 -1 -1 -1 -1 -1 -1 -1 -1 -1 -1 1 1 -1 -1 -1 -1 -1 1 -1 -1 -1 -1 1 -1 -1 -1 -1 -1 1 -1 -1 -1 -1 -1 -1 1 1 -1 -1 -1 1 -1 -1 1 -1 -1 -1 -1 -1 -1 -1 -1 1 -1 1 1 -1 -1 -1 -1 -1 1 1 1 -1 -1 -1 -1 -1 -1 -1 1 1 -1 -1 -1 1 1 -1 -1 -1 -1 -1 -1 -1 -1 -1 -1 -1 -1 -1 -1 -1 -1 1 -1 -1 -1 1 -1 1 -1 -1 1 -1 -1 -1 -1 1 1 -1 -1 1 -1 -1 1 -1 -1 -1 -1 -1 1 -1 -1 -1 -1 1 -1 -1 -1 -1 -1 -1 -1 1 -1 1 -1 -1 -1 -1 1 -1 -1 -1 -1 1 -1 -1 -1 -1 -1 -1 -1 -1 -1 -1 -1 1 -1 -1 -1 -1 1 -1 -1 1 -1 -1 -1 -1 1 1 -1 -1 -1 -1 -1 -1 -1 1 -1 -1 -1 -1 -1 -1 -1 -1 -1 -1 -1 -1 1 -1 1 -1 -1 -1 -1 -1 -1 1 -1 -1 -1 -1 -1 -1 -1 -1 -1 -1 -1 -1 -1 -1 -1 -1 -1 -1 -1 -1 -1 -1 -1 -1 -1 -1 -1 -1 -1 -1 -1 1 1 -1 1 -1 -1 1 -1 -1 -1 -1 1 -1 -1 -1 -1 -1 -1 -1 -1 -1 1 -1 -1 1 -1 -1 -1 -1 -1 -1 -1 -1 -1 1 -1 1 1 -1 -1 -1 -1 -1 -1 -1 -1 -1 1 -1 -1 -1 -1 -1 -1 -1 -1 1 -1 -1 -1 -1 -1 -1 -1 -1 -1 -1 -1 1 -1 -1 -1 -1 -1 -1 -1 1 -1 -1 -1 -1 1 -1 1 -1 -1 1 -1 -1 1 -1 -1 -1 1 -1 -1 -1 -1 -1 1 -1 1 -1 -1 -1 -1 -1 -1 -1 -1 -1 -1 -1 -1 1 -1 -1 -1 -1 -1 -1 1 -1 1 -1 -1 -1 1 -1 1 -1 -1 -1 -1 -1 -1 -1 -1 1 -1 -1 -1 1 1 1 -1 -1 -1 -1 1 -1 -1 -1 -1 -1 -1 -1 -1 1 -1 -1 1 -1 1 -1 -1 -1 -1 -1 -1 -1 -1 -1 -1 1 1 -1 -1 -1 1 -1 1 -1 -1 -1 -1 -1 -1 -1 -1 -1 1 -1 -1 -1 -1 -1 1 -1 -1 -1 -1 1 -1 -1 1 -1 -1 -1 -1 -1 1 -1 1 -1 -1 -1 -1 -1 -1 -1 -1 1 -1 -1 -1 -1 -1 -1 -1 -1 -1 -1 1 1 -1 1 1 -1 -1 -1 -1 -1 -1 1 -1 -1 1 -1 -1 -1 -1 1 -1 -1 -1 -1 -1 1 -1 -1 -1 1 -1 -1 -1 -1 -1 1 1 -1 -1 -1 -1 -1 -1 -1 1 -1 -1 -1 -1 1 -1 -1 -1 -1 1 -1 -1 -1 -1 -1 -1 -1 -1 -1 1 1 -1 -1 -1 -1 -1 1 1 -1 -1 -1 -1 1 1 -1 -1 -1 1 -1 -1 -1 0 -1 -1 -1 -1 -1 -1 -1 1 -1 1 -1 -1 -1 -1 -1 -1 -1 -1 -1 -1 -1 -1 -1 -1 1 -1 -1 -1 -1 -1 -1 -1 -1 -1 -1 -1 -1 -1 -1 1 -1 -1 -1 -1 -1 -1 1 -1 -1 1 -1 -1 -1 1 -1 -1 -1 -1 -1 -1 -1 -1 -1 -1 1 -1 -1 -1 -1 -1 -1 -1 -1 -1 -1 -1 -1 1 -1 1 -1 -1 -1 -1 -1 -1 -1 -1 -1 -1 -1 -1 -1 -1 -1 -1 -1 -1 -1 -1 -1 -1 -1 -1 1 -1 -1 -1 -1 -1 1 -1 -1 -1 -1 -1 -1 1 -1 -1 -1 -1 -1 1 -1 -1 -1 -1 -1 -1 -1 -1 -1 -1 -1 -1 1 -1 1 1 -1 -1 -1 -1 -1 -1 -1 -1 1 1 -1 -1 -1 -1 -1 -1 -1 -1 -1 -1 1 -1 1 -1 -1 -1 -1 -1 -1 -1 -1 -1 -1 -1 1 -1 1 -1 -1 -1 -1 -1 -1 -1 1 1 1 1 -1 -1 -1 -1 -1 -1 1 1 1 -1 -1 -1 -1 -1 -1 -1 -1 -1 -1 1 -1 -1 -1 -1 -1 -1 -1 -1 -1 -1 -1 -1 -1 1 -1 -1 -1 1 -1 -1 -1 -1 1 -1 -1 -1 -1 -1 -1 -1 -1 -1 -1 -1 -1 1 -1 -1 -1 -1 1 -1 1 -1 -1 -1 -1 -1 -1 -1 -1 -1 -1 -1 -1 -1 -1 -1 -1 1 -1 -1 -1 1 1 -1 -1 -1 1 1 1 -1 1 1 1 -1 -1 1 1 1 -1 1 -1 -1 1 -1 1 -1 -1 -1 -1 -1 -1 1 -1 -1 -1 -1 -1 -1 -1 -1 -1 -1 1 -1 0 -1 1 -1 -1 -1 1 -1 1 1 -1 -1 -1 -1 -1 -1 1 1 1 1 -1 -1 -1 -1 1 1 -1 1 NA 1 -1 -1 -1 -1 -1 -1 1 -1 -1 -1 1 -1 -1 1 -1 -1 1 -1 -1 -1 -1 -1 -1 -1 -1 -1 -1 -1 -1 -1 -1 -1 -1 1 -1 -1 -1 -1 -1 -1 -1 -1 -1 -1 -1 -1 -1 -1 -1 1 1 -1 -1 1 -1 1 -1 -1 -1 -1 -1 -1 -1 -1 -1 -1 -1 -1 -1 -1 -1 -1 -1 -1 -1 1 -1 -1 1 -1 -1 -1 -1 -1 1 1 -1 1 -1 -1 1 -1 -1 -1 -1 -1 -1 -1 -1 -1 -1 -1 -1 -1 1 -1 -1 -1 1 -1 -1 1 -1 -1 -1 -1 -1 -1 -1 -1 -1 -1 -1 -1 -1 -1 -1 -1 -1 -1 -1 -1 -1 -1 -1 1 -1 -1 -1 1 -1 -1 -1 1 -1 -1 -1 1 -1 -1 -1 -1 -1 -1 -1 -1 -1 -1 1 1 -1 1 -1 -1 -1 -1 -1 -1 -1 -1 -1 1 -1 -1 1 1 -1 -1 1 -1 -1 -1 -1 -1 -1 -1 -1 -1 -1 -1 -1 1 -1 -1 -1 -1 -1 1 -1 1 1 -1 -1 1 -1 -1 -1 -1 1 -1 -1 1 -1 1 -1 -1 1 -1 -1 -1 -1 -1 1 -1 -1 -1 1 1 -1 -1 -1 1 -1 -1 1 -1 1 -1 1 1 1 -1 -1 -1 1 -1 1 -1 -1 -1 -1 -1 -1 -1 -1 -1 -1 -1 -1 -1 -1 1 1 -1 -1 -1 -1 -1 1 -1 -1 1 -1 -1 -1 -1 -1 -1 -1 -1 -1 -1 -1 -1 1 -1 -1 -1 -1 1 -1 1 -1 1 -1 -1 -1 1 -1 -1 -1 -1 -1 1 -1 -1 1 -1 -1 -1 -1 1 -1 1 1 -1 1 1 -1 -1 -1 1 -1 -1 -1 1 -1 1 -1 -1 -1 -1 1 -1 -1 -1 -1 -1 -1 1 -1 -1 -1 1 1 -1 -1 -1 -1 -1 -1 -1 -1 1 -1 -1 -1 -1 -1 -1 -1 1 -1 -1 -1 -1 1 -1 -1 -1 -1 -1 -1 -1 -1 -1 -1 -1 -1 1 -1 1 1 1 -1 -1 -1 -1 -1 -1 -1 -1 -1 -1 -1 1 -1 -1 -1 -1 -1 1 -1 -1 -1 -1 NA -1 -1 1 -1 -1 -1 1 1 -1 -1 -1 1 -1 -1 -1 -1 -1 -1 -1 1 -1 1 -1 -1 1 -1 -1 -1 -1 -1 -1 -1 -1 -1 -1 -1 -1 -1 1 -1 -1 -1 -1 -1 1 -1 1 -1 1 -1 -1 -1 -1 1 -1 -1 1 -1 1 -1 -1 1 -1 1 -1 1 -1 1 -1 -1 -1 -1 -1 -1 -1 -1 -1 -1 -1 -1 -1 -1 -1 -1 -1 1 -1 -1 -1 -1 -1 -1 -1 -1 -1 -1 -1 -1 -1 1 1 -1 -1 -1 -1 -1 -1 -1 -1 -1 -1 -1 -1 -1 -1 -1 -1 1 -1 1 -1 -1 -1 -1 -1 -1 -1 -1 -1 -1 1 -1 -1 -1 -1 -1 -1 1 -1 -1 -1 -1 -1 -1 1 -1 -1 -1 1 -1 -1 1 -1 -1 -1 -1 NA -1 -1 -1 -1 -1 -1 -1 1 1 -1 -1 -1 -1 -1 -1 -1 1 1 -1 -1 -1 -1 -1 -1 -1 -1 -1 1 -1 -1 -1 -1 1 -1 -1 1 -1 -1 -1 1 -1 -1 -1 -1 -1 -1 1 -1 1 -1 1 -1 -1 -1 1 -1 -1 -1 -1 -1 -1 -1 1 -1 -1 -1 -1 -1 -1 -1 -1 -1 -1 1 -1 -1 -1 1 -1 -1 -1 1 -1 -1 -1 -1 -1 -1 -1 -1 1 1 -1 -1 -1 -1 -1 -1 1 -1 1 -1 -1 -1 -1 -1 -1 1 -1 -1 1 -1 -1 1 -1 -1 -1 -1 -1 -1 -1 -1 -1 -1 -1 -1 -1 1 -1 -1 -1 -1 -1 -1 -1 -1 -1 -1 -1 -1 -1 -1 1 1 -1 -1 -1 -1 1 -1 -1 -1 -1 -1 1 -1 -1 -1 1 -1 -1 -1 1 -1 -1 -1 -1 -1 -1 1 -1 -1 1 -1 1 1 -1 -1 1 1 1 -1 -1 -1 1 -1 -1 -1 -1 -1 -1 -1 -1 -1 -1 -1 1 -1 -1 -1 -1 -1 -1 -1 -1 -1 -1 -1 -1 NA 1 -1 -1 1 -1 -1 -1 1 1 -1 -1 -1 -1 -1 -1 -1 1 -1 -1 -1 -1 -1 1 -1 1 1 -1 -1 1 -1 -1 -1 -1 1 -1 -1 -1 -1 -1 -1 -1 -1 -1 -1 -1 -1 1 -1 1 1 1 -1 -1 -1 -1 -1 -1 -1 -1 -1 -1 -1 -1 -1 -1 -1 -1 -1 -1 1 -1 -1 1 -1 1 -1 1 -1 -1 -1 1 -1 -1 -1 -1 -1 -1 -1 -1 -1 -1 -1 -1 -1 -1 -1 -1 1 -1 1 -1 -1 -1 -1 -1 -1 -1 -1 -1 -1 1 -1 1 -1 -1 -1 -1 -1 -1 1 -1 -1 -1 -1 -1 1 -1 -1 -1 -1 -1 -1 -1 -1 -1 -1 -1 1 1 -1 -1 -1 -1 -1 -1 -1 -1 -1 -1 1 -1 -1 -1 -1 -1 -1 -1 1 -1 -1 -1 -1 -1 1 -1 -1 -1 -1 -1 1 -1 -1 -1 -1 -1 -1 -1 -1 -1 -1 1 -1 -1 -1 1 1 -1 -1 -1 -1 -1 -1 -1 -1 -1 -1 1 -1 1 -1 1 1 1 1 -1 -1 -1 -1 -1 -1 -1 -1 -1 1 -1 -1 1 1 -1 -1 -1 -1 -1 1 -1 1 -1 1 -1 -1 -1 -1 -1 -1 1 -1 -1 -1 -1 -1 -1 -1 -1 -1 1 -1 1 -1 -1 -1 -1 -1 -1 -1 -1 -1 -1 -1 -1 -1 -1 -1 -1 -1 1 1 -1 -1 -1 -1 -1 -1 -1 -1 1 -1 -1 -1 -1 1 -1 1 -1 -1 -1 -1 -1 -1 -1 1 -1 1 -1 -1 -1 -1 -1 -1 -1 -1 -1 1 -1 -1 1 -1 -1 -1 -1 -1 -1 -1 -1 -1 1 -1 1 -1 -1 -1 -1 -1 1 -1 -1 1 -1 -1 1 1 -1 -1 -1 -1 -1 NA -1 -1 1 -1 -1 -1 -1 1 1 -1 -1 1 -1 -1 -1 1 -1 -1 -1 -1 -1 -1 -1 -1 -1 1 -1 -1 -1 1 -1 -1 -1 1 -1 1 -1 1 -1 -1 1 -1 -1 -1 -1 -1 -1 -1 -1 -1 1 -1 -1 -1 1 -1 -1 -1 -1 -1 -1 1 -1 -1 -1 -1 -1 1 -1 -1 -1 1 -1 -1 -1 -1 -1 -1 -1 -1 -1 -1 -1 -1 1 -1 1 -1 1 -1 -1 1 1 -1 1 1 -1 1 -1 -1 1 -1 -1 -1 1 -1 -1 1 -1 -1 -1 -1 -1 -1 1 -1 -1 -1 -1 -1 -1 -1 -1 -1 -1 -1 1 -1 -1 1 -1 1 1 -1 -1 1 -1 1 -1 -1 -1 -1 1 -1 -1 1 -1 -1 -1 1 -1 -1 -1 -1 -1 -1 -1 -1 -1 1 -1 1 1 1 -1 -1 -1 -1 -1 1 -1 -1 -1 -1 -1 -1 -1 -1 -1 -1 -1 -1 -1 -1 1 -1 -1 -1 -1 -1 1 -1 -1 -1 -1 -1 1 -1 -1 1 -1 -1 -1 -1 -1 -1 -1 -1 -1 -1 -1 -1 1 -1 1 -1 -1 -1 -1 -1 -1 -1 -1 1 1 -1 -1 1 -1 -1 1 -1 -1 -1 1 -1 -1 -1 -1 -1 -1 -1 -1 -1 -1 -1 -1 -1 1 -1 -1 1 -1 -1 1 1 -1 -1 -1 -1 -1 -1 -1 1 1 -1 -1 -1 -1 -1 -1 -1 -1 1 -1 1 -1 -1 -1 -1 -1 -1 -1 -1 -1 -1 1 1 -1 -1 -1 1 -1 -1 -1 -1 -1 -1 -1 -1 -1 1 -1 -1 -1 -1 -1 -1 -1 -1 -1 -1 1 1 -1 1 -1 1 -1 -1 1 -1 1 -1 -1 -1 -1 -1 -1 -1 -1 -1 -1 1 -1 -1 1 -1 -1 -1 1 -1 -1 -1 -1 1 1 -1 -1 -1 -1 -1 1 -1 -1 -1 -1 -1 -1 1 -1 -1 -1 -1 1 1 -1 1 -1 -1 -1 -1 1 -1 -1 1 1 -1 -1 1 1 1 -1 1 1 1 1 -1 -1 1 1 -1 -1 1 -1 1 1 -1 -1 1 -1 -1 -1 -1 -1 -1 -1 -1 -1 -1 -1 -1 -1 -1 -1 -1 -1 -1 -1 -1 -1 -1 1 1 -1 1 -1 -1 -1 -1 1 -1 -1 -1 -1 -1 -1 -1 NA -1 1 -1 1 -1 -1 -1 -1 -1 1 1 -1 -1 -1 -1 -1 -1 1 -1 -1 -1 -1 -1 -1 -1 -1 -1 -1 -1 -1 -1 1 -1 1 1 1 -1 -1 -1 -1 1 -1 -1 -1 -1 -1 -1 1 1 -1 -1 -1 -1 -1 -1 -1 -1 -1 -1 1 -1 -1 -1 -1 -1 -1 -1 -1 -1 -1 -1 -1 -1 -1 1 -1 -1 -1 -1 -1 1 -1 -1 -1 -1 -1 -1 -1 -1 -1 -1 -1 1 -1 -1 -1 1 -1 -1 -1 -1 -1 -1 -1 -1 -1 -1 -1 1 -1 -1 -1 -1 -1 -1 -1 -1 -1 -1 1 1 -1 -1 1 -1 1 1 1 1 -1 -1 -1 -1 -1 -1 -1 -1 -1 1 -1 1 -1 -1 -1 -1 -1 -1 1 -1 -1 -1 1 -1 1 -1 -1 -1 1 1 -1 -1 -1 1 1 1 -1 -1 -1 -1 1 -1 -1 -1 -1 -1 -1 -1 -1 -1 -1 -1 -1 -1 -1 -1 -1 -1 -1 -1 -1 -1 1 -1 1 -1 -1 -1 -1 -1 -1 -1 -1 -1 -1 -1 -1 -1 -1 -1 -1 -1 1 -1 -1 1 1 -1 -1 -1 -1 -1 -1 -1 1 -1 -1 -1 -1 -1 1 -1 -1 1 -1 -1 NA -1 -1 1 -1 -1 -1 -1 -1 -1 -1 -1 -1 1 1 1 1 1 -1 -1 -1 -1 1 -1 -1 -1 -1 -1 1 -1 -1 1 1 -1 NA -1 -1 -1 -1 1 1 -1 -1 -1 1 1 1 -1 1 -1 -1 -1 -1 1 -1 -1 1 -1 1 -1 -1 -1 -1 -1 -1 -1 -1 -1 1 -1 -1 -1 -1 1 -1 -1 1 -1 -1 -1 1 -1 -1 -1 -1 1 -1 1 -1 -1 -1 -1 1 -1 -1 -1 -1 -1 -1 -1 -1 1 -1 1 -1 -1 -1 -1 -1 -1 -1 -1 -1 1 1 -1 -1 -1 1 -1 -1 -1 -1 -1 -1 1 -1 -1 -1 -1 1 -1 1 1 -1 1 -1 -1 1 1 1 1 -1 -1 -1 1 1 -1 -1 -1 -1 -1 1 1 -1 -1 1 -1 -1 1 1 -1 1 1 1 -1 -1 1 -1 -1 -1 1 -1 -1 -1 1 -1 -1 1 -1 -1 1 -1 -1 -1 -1 -1 1 1 -1 -1 -1 -1 -1 -1 -1 1 -1 -1 1 -1 -1 -1 -1 -1 -1 -1 -1 -1 -1 -1 -1 -1 -1 -1 -1 -1 -1 -1 1 -1 1 -1 -1 -1 -1 -1 -1 -1 -1 -1 -1 -1 -1 -1 -1 -1 -1 1 -1 -1 1 -1 -1 1 -1 -1 -1 -1 -1 -1 1 -1 -1 -1 -1 -1 -1 -1 -1 -1 1 -1 -1 -1 -1 1 -1 -1 -1 -1 1 -1 -1 1 1 -1 1 -1 -1 -1 -1 -1 -1 -1 -1 -1 -1 1 -1 -1 -1 -1 -1 -1 -1 1 -1 -1 -1 1 1 -1 1 -1 1 1 -1 -1 -1 1 -1 -1 -1 -1 -1 -1 -1 1 1 -1 -1 -1 -1 -1 -1 -1 -1 1 1 -1 -1 1 -1 -1 -1 1 -1 -1 -1 1 -1 -1 -1 -1 -1 1 -1 -1 -1 -1 1 -1 -1 -1 -1 -1 1 -1 -1 1 -1 -1 -1 -1 -1 -1 1 1 1 -1 -1 -1 -1 1 -1 -1 -1 -1 1 1 -1 -1 -1 -1 -1 -1 -1 -1 1 -1 -1 -1 -1 1 -1 1 -1 -1 -1 -1 -1 1 -1 1 -1 -1 -1 -1 -1 -1 1 -1 -1 -1 -1 -1 -1 -1 1 1 -1 1 -1 -1 -1 -1 -1 -1 -1 1 -1 -1 1 -1 -1 1 -1 1 -1 -1 -1 1 -1 -1 1 -1 -1 1 -1 -1 1 -1 -1 1 -1 -1 -1 1 -1 -1 -1 1 -1 -1 -1 -1 -1 -1 -1 -1 -1 1 1 -1 NA -1 -1 -1 -1 -1 -1 -1 -1 -1 -1 -1 -1 -1 -1 -1 -1 1 1 -1 1 -1 1 -1 -1 -1 -1 -1 -1 -1 -1 1 1 1 -1 1 -1 -1 -1 1 -1 -1 -1 1 1 -1 -1 -1 1 -1 -1 -1 -1 -1 -1 1 1 -1 -1 1 1 -1 -1 -1 -1 -1 -1 -1 -1 -1 -1 -1 1 -1 -1 -1 -1 -1 -1 -1 -1 -1 -1 1 1 -1 -1 -1 -1 -1 -1 -1 -1 1 -1 -1 1 -1 -1 -1 1 -1 -1 1 -1 -1 1 -1 -1 1 -1 -1 -1 -1 1 1 1 -1 -1 1 -1 -1 1 -1 1 -1 -1 -1 -1 -1 -1 -1 -1 -1 -1 -1 -1 -1 -1 -1 -1 -1 -1 -1 -1 -1 -1 1 -1 -1 -1 -1 -1 -1 -1 -1 -1 -1 -1 -1 -1 -1 -1 1 -1 -1 1 -1 1 1 1 1 -1 -1 1 1 1 -1 -1 -1 -1 -1 -1 -1 1 -1 -1 -1 1 -1 -1 1 -1 1 -1 -1 -1 1 1 -1 1 1 -1 -1 -1 -1 -1 -1 -1 -1 -1 -1 -1 -1 1 1 -1 -1 -1 1 1 -1 1 -1 -1 -1 -1 -1 -1 1 -1 -1 1 -1 -1 -1 -1 1 1 -1 -1 -1 -1 1 -1 1 -1 -1 -1 -1 -1 -1 -1 -1 -1 -1 -1 -1 -1 1 -1 1 -1 1 -1 -1 -1 -1 1 1 -1 -1 1 -1 1 -1 -1 1 -1 -1 -1 -1 -1 -1 -1 -1 -1 -1 -1 -1 -1 -1 -1 1 -1 -1 -1 -1 -1 -1 -1 -1 -1 -1 -1 -1 -1 -1 -1 -1 -1 1 -1 -1 -1 -1 -1 -1 -1 -1 1 -1 -1 -1 -1 -1 -1 -1 -1 -1 -1 -1 1 -1 1 -1 -1 -1 -1 -1 1 1 1 -1 -1 -1 -1 1 -1 -1 -1 1 -1 1 -1 -1 -1 -1 -1 -1 -1 -1 1 -1 -1 1 1 -1 -1 -1 -1 1 -1 -1 1 1 1 1 -1 -1 -1 -1 -1 -1 -1 -1 -1 -1 -1 -1 1 -1 -1 1 -1 -1 -1 -1 -1 -1 -1 -1 -1 -1 -1 -1 -1 -1 -1 -1 1 -1 -1 -1 1 -1 -1 1 -1 -1 1 -1 1 -1 -1 -1 -1 -1 1 -1 -1 -1 1 -1 -1 -1 1 1 -1 -1 -1 -1 -1 -1 -1 -1 -1 -1 -1 -1 -1 -1 1 -1 1 1 -1 1 1 -1 -1 -1 1 1 -1 1 1 -1 -1 -1 1 -1 -1 -1 -1 -1 -1 -1 1 1 1 -1 -1 1 -1 -1 -1 -1 -1 -1 -1 -1 -1 -1 1 -1 -1 -1 1 -1 -1 -1 -1 1 -1 -1 1 -1 -1 -1 -1 -1 -1 -1 1 -1 -1 0 -1 -1 -1 -1 1 -1 -1 -1 -1 -1 -1 -1 -1 1 -1 -1 -1 -1 -1 -1 -1 -1 -1 -1 -1 -1 -1 -1 -1 -1 -1 -1 -1 -1 1 -1 -1 1 1 -1 1 -1 -1 -1 -1 -1 -1 -1 1 -1 -1 -1 -1 1 1 -1 1 -1 -1 -1 -1 -1 -1 -1 -1 -1 -1 -1 -1 -1 -1 -1 1 -1 1 -1 1 1 -1 1 -1 -1 -1 -1 -1 -1 1 1 1 1 1 -1 -1 -1 1 1 -1 -1 -1 -1 -1 1 -1 -1 -1 -1 1 -1 -1 1 -1 -1 1 1 1 -1 -1 1 1 -1 1 -1 1 1 -1 -1 -1 -1 1 1 -1 -1 -1 -1 -1 -1 -1 -1 -1 -1 1 NA -1 -1 -1 -1 -1 -1 -1 -1 -1 -1 -1 -1 -1 -1 -1 -1 -1 -1 1 -1 1 1 -1 -1 -1 1 -1 -1 -1 -1 -1 1 -1 -1 -1 -1 1 -1 -1 -1 -1 1 -1 -1 1 -1 -1 -1 -1 -1 -1 -1 -1 -1 -1 -1 1 1 -1 1 -1 -1 -1 1 -1 1 -1 -1 -1 -1 -1 -1 1 1 -1 -1 -1 -1 1 1 -1 1 -1 -1 -1 1 -1 -1 -1 -1 -1 -1 1 -1 -1 -1 1 1 -1 -1 1 -1 -1 -1 1 -1 -1 -1 -1 -1 -1 1 1 -1 -1 1 -1 -1 -1 -1 1 -1 -1 1 -1 -1 -1 -1 -1 -1 -1 -1 -1 -1 1 -1 -1 1 1 1 -1 -1 -1 -1
line13 -1 1 1 -1 1 -1 -1 -1 -1 -1 -1 -1 -1 1 1 1 -1 1 -1 1 -1 -1 -1 1 -1 -1 -1 -1 -1 -1 -1 -1 -1 -1 1 1 1 -1 -1 1 1 -1 -1 -1 -1 -1 -1 -1 -1 1 -1 -1 -1 -1 -1 -1 -1 -1 -1 -1 -1 1 -1 -1 1 -1 -1 -1 1 1 -1 1 -1 -1 1 -1 -1 -1 -1 1 -1 -1 -1 -1 -1 1 -1 -1 -1 -1 -1 1 -1 -1 -1 -1 -1 -1 -1 -1 1 -1 1 -1 -1 -1 1 -1 -1 -1 1 -1 1 -1 -1 -1 1 1 -1 -1 -1 -1 -1 -1 -1 -1 -1 -1 1 1 -1 1 1 1 -1 1 -1 -1 1 -1 -1 1 -1 1 -1 -1 -1 1 -1 -1 1 -1 -1 -1 -1 -1 -1 1 -1 1 1 -1 1 -1 -1 -1 -1 -1 -1 -1 -1 -1 1 -1 1 -1 -1 -1 -1 1 -1 -1 1 -1 -1 -1 -1 1 -1 1 -1 -1 1 -1 1 -1 1 1 1 -1 1 1 1 1 -1 -1 -1 -1 -1 1 -1 -1 -1 1 1 -1 -1 -1 -1 -1 1 -1 -1 -1 1 1 -1 -1 -1 -1 1 1 -1 -1 -1 -1 1 -1 -1 1 1 1 -1 -1 -1 -1 1 1 -1 -1 -1 1 -1 -1 1 -1 1 1 -1 -1 1 1 -1 1 1 1 1 1 -1 -1 -1 -1 -1 -1 -1 1 -1 -1 -1 -1 1 -1 -1 -1 -1 1 -1 -1 -1 -1 1 -1 -1 -1 -1 -1 -1 1 1 1 -1 -1 -1 -1 -1 1 1 -1 -1 -1 -1 1 -1 -1 -1 -1 -1 -1 1 -1 1 -1 -1 -1 -1 -1 1 -1 1 1 -1 1 1 -1 -1 1 1 -1 -1 -1 1 -1 -1 -1 -1 -1 -1 -1 -1 -1 1 -1 -1 -1 1 -1 -1 -1 -1 1 -1 -1 -1 1 -1 1 1 -1 -1 -1 -1 -1 -1 -1 -1 1 1 -1 -1 1 -1 -1 1 -1 -1 -1 -1 -1 1 -1 -1 -1 -1 -1 1 -1 -1 1 -1 -1 1 1 1 1 1 1 -1 -1 -1 -1 1 -1 1 -1 -1 1 -1 0 -1 -1 1 -1 1 -1 -1 -1 1 1 1 1 -1 -1 1 -1 -1 1 -1 1 -1 -1 -1 -1 1 1 1 -1 -1 1 -1 -1 1 -1 1 -1 -1 -1 1 1 1 -1 -1 -1 -1 1 -1 -1 -1 1 -1 -1 -1 1 1 1 -1 1 -1 -1 1 -1 1 -1 -1 -1 -1 -1 -1 1 -1 -1 1 1 -1 -1 -1 1 -1 1 -1 -1 1 -1 -1 -1 1 -1 -1 -1 -1 1 -1 -1 1 -1 -1 -1 -1 -1 -1 1 -1 1 1 NA -1 1 1 1 -1 -1 -1 1 -1 -1 -1 -1 1 -1 -1 -1 1 -1 -1 1 -1 0 1 -1 -1 -1 1 -1 -1 1 -1 -1 -1 -1 1 -1 -1 -1 -1 1 -1 -1 1 1 -1 -1 -1 -1 1 1 -1 -1 -1 -1 -1 -1 -1 -1 -1 -1 -1 -1 -1 1 -1 1 -1 -1 -1 -1 -1 -1 -1 -1 1 -1 1 -1 -1 -1 -1 -1 -1 -1 1 -1 1 -1 -1 -1 -1 -1 1 -1 -1 1 -1 -1 -1 1 -1 -1 1 1 -1 -1 1 -1 -1 1 1 -1 -1 1 1 -1 -1 1 -1 -1 -1 -1 -1 1 0 1 -1 -1 -1 -1 -1 -1 1 -1 -1 1 -1 -1 1 -1 -1 -1 -1 1 -1 1 1 -1 -1 -1 -1 -1 1 -1 -1 -1 -1 -1 -1 -1 1 -1 NA -1 1 -1 -1 -1 -1 1 -1 1 1 -1 -1 -1 -1 -1 -1 -1 1 -1 -1 -1 1 -1 -1 -1 -1 1 -1 1 -1 -1 -1 1 -1 1 -1 0 -1 -1 1 -1 1 1 -1 -1 -1 -1 -1 -1 -1 -1 -1 -1 1 -1 -1 -1 -1 1 -1 1 1 -1 1 -1 -1 -1 -1 -1 -1 -1 -1 -1 -1 -1 -1 1 -1 1 -1 -1 1 -1 -1 -1 -1 1 -1 -1 1 1 1 -1 -1 -1 -1 -1 -1 1 -1 1 1 1 -1 -1 1 1 -1 -1 -1 -1 1 -1 -1 -1 -1 -1 -1 -1 1 -1 -1 -1 -1 1 1 1 1 -1 -1 -1 -1 -1 -1 -1 1 1 -1 -1 NA 1 -1 -1 1 1 -1 -1 -1 1 -1 1 -1 -1 -1 1 -1 1 1 1 -1 -1 -1 -1 -1 -1 1 -1 1 -1 1 -1 -1 -1 -1 -1 -1 -1 -1 -1 -1 1 -1 -1 1 -1 -1 -1 1 -1 -1 1 -1 -1 -1 -1 -1 -1 -1 -1 -1 -1 1 -1 -1 -1 -1 1 1 -1 -1 1 -1 1 -1 -1 1 -1 -1 1 1 1 -1 -1 -1 -1 1 -1 -1 -1 1 -1 -1 -1 1 1 -1 1 1 1 1 -1 -1 1 1 -1 -1 -1 1 1 0 -1 -1 -1 -1 -1 -1 1 -1 -1 -1 1 -1 1 1 -1 1 -1 -1 -1 -1 -1 -1 1 1 1 -1 -1 -1 1 -1 -1 -1 1 -1 1 1 -1 -1 1 -1 -1 -1 -1 1 -1 1 -1 -1 -1 -1 1 -1 -1 1 NA -1 -1 -1 1 -1 -1 -1 1 1 -1 -1 -1 -1 1 1 -1 0 -1 1 1 -1 -1 -1 -1 -1 -1 -1 -1 -1 -1 -1 -1 -1 -1 -1 -1 -1 -1 -1 -1 -1 1 1 -1 -1 -1 -1 1 -1 -1 -1 -1 -1 -1 1 1 -1 -1 -1 -1 -1 -1 1 -1 -1 -1 -1 -1 1 -1 -1 -1 -1 -1 -1 -1 -1 -1 1 -1 1 -1 -1 -1 -1 1 -1 -1 -1 -1 -1 1 -1 1 -1 -1 -1 -1 -1 -1 -1 -1 1 -1 -1 -1 -1 1 -1 1 -1 -1 1 -1 -1 -1 1 -1 1 -1 -1 -1 -1 -1 -1 -1 -1 1 1 -1 1 -1 -1 1 -1 -1 1 1 -1 1 1 -1 -1 -1 -1 -1 1 NA 1 -1 -1 -1 -1 -1 -1 -1 -1 1 -1 1 -1 -1 1 -1 1 -1 -1 -1 -1 1 1 1 -1 -1 1 1 -1 -1 -1 1 -1 -1 -1 -1 1 -1 -1 -1 -1 -1 -1 -1 -1 -1 -1 -1 -1 -1 -1 -1 1 1 -1 -1 1 -1 -1 -1 1 1 -1 -1 -1 -1 -1 -1 -1 1 1 NA -1 1 -1 1 -1 -1 -1 1 1 -1 1 -1 1 -1 -1 1 -1 1 -1 1 1 -1 -1 1 1 1 -1 1 -1 -1 -1 -1 -1 -1 -1 1 -1 -1 1 -1 -1 -1 1 1 -1 -1 -1 -1 -1 1 -1 -1 1 -1 -1 -1 -1 -1 1 -1 1 1 1 -1 -1 1 -1 1 1 1 1 -1 -1 -1 -1 -1 -1 1 1 -1 -1 -1 -1 NA -1 -1 -1 -1 1 -1 -1 1 1 -1 1 1 1 1 -1 -1 -1 -1 -1 -1 -1 -1 -1 -1 1 -1 -1 -1 1 1 -1 -1 -1 1 1 1 1 -1 1 -1 1 -1 -1 -1 1 -1 -1 -1 -1 1 -1 1 1 -1 -1 -1 -1 -1 1 -1 1 -1 1 -1 -1 1 0 -1 -1 -1 -1 -1 -1 -1 -1 -1 -1 -1 -1 1 -1 -1 -1 -1 -1 -1 -1 1 -1 -1 -1 1 -1 -1 -1 1 -1 1 -1 -1 1 -1 -1 -1 -1 1 1 -1 -1 -1 -1 1 -1 -1 -1 1 1 -1 -1 1 -1 1 -1 -1 -1 1 -1 -1 -1 -1 -1 -1 -1 -1 1 1 -1 -1 1 -1 -1 -1 1 -1 1 -1 -1 -1 -1 1 1 1 1 1 -1 -1 -1 -1 1 1 1 -1 -1 -1 -1 -1 -1 -1 -1 -1 -1 1 1 1 -1 -1 1 -1 -1 1 1 -1 -1 -1 -1 -1 -1 -1 1 1 -1 -1 -1 1 -1 -1 -1 -1 -1 1 -1 1 -1 1 1 -1 1 -1 -1 -1 1 -1 -1 -1 -1 1 -1 -1 -1 -1 -1 1 -1 1 -1 1 -1 1 -1 -1 1 -1 -1 -1 1 -1 -1 -1 -1 -1 -1 1 -1 -1 -1 -1 1 -1 1 -1 -1 -1 1 -1 -1 1 -1 -1 1 -1 1 -1 -1 1 -1 -1 1 NA 1 1 1 -1 -1 -1 -1 -1 -1 -1 -1 -1 -1 -1 -1 -1 -1 -1 -1 -1 -1 1 -1 -1 -1 -1 -1 -1 -1 -1 -1 -1 -1 1 1 -1 -1 1 -1 1 -1 1 -1 -1 -1 1 -1 1 1 1 -1 -1 1 -1 -1 -1 -1 1 -1 -1 -1 1 -1 1 -1 -1 -1 -1 -1 -1 -1 -1 1 -1 1 -1 1 -1 1 -1 -1 -1 1 1 -1 1 1 1 -1 1 -1 -1 -1 1 -1 -1 -1 -1 -1 -1 1 -1 -1 1 1 -1 -1 1 -1 -1 -1 -1 -1 -1 1 1 -1 -1 -1 -1 1 -1 -1 -1 -1 -1 -1 1 -1 -1 1 1 -1 -1 -1 1 1 1 1 -1 -1 1 1 1 -1 1 1 1 1 1 1 1 -1 -1 -1 -1 -1 -1 -1 -1 -1 -1 -1 -1 -1 -1 -1 -1 -1 -1 -1 -1 -1 -1 -1 -1 -1 -1 -1 -1 1 1 -1 -1 1 -1 -1 -1 -1 1 -1 1 -1 1 -1 1 1 -1 1 -1 -1 1 NA 1 -1 1 -1 -1 -1 1 -1 1 -1 1 NA -1 -1 -1 -1 1 -1 1 -1 -1 1 -1 -1 -1 -1 -1 1 -1 -1 -1 -1 -1 -1 1 -1 -1 -1 -1 -1 1 -1 -1 -1 -1 -1 -1 -1 -1 1 1 -1 -1 -1 1 1 1 -1 1 1 -1 1 -1 -1 1 -1 -1 -1 -1 1 -1 -1 -1 -1 -1 -1 1 -1 -1 -1 1 -1 -1 -1 -1 1 1 -1 1 -1 -1 -1 -1 -1 -1 -1 -1 1 1 1 -1 -1 1 -1 -1 -1 -1 1 -1 -1 -1 1 1 -1 -1 1 1 -1 1 -1 1 -1 -1 1 -1 1 1 -1 1 -1 1 -1 -1 1 1 -1 -1 1 -1 -1 1 -1 -1 -1 1 -1 -1 -1 -1 1 -1 -1 -1 -1 -1 -1 -1 -1 1 -1 -1 1 -1 1 -1 -1 -1 -1 -1 -1 -1 -1 -1 -1 1 -1 -1 1 -1 -1 1 -1 1 -1 1 1 -1 1 -1 1 -1 -1 -1 -1 -1 1 1 -1 1 -1 1 1 1 1 1 -1 -1 1 1 -1 -1 -1 -1 1 -1 -1 1 -1 -1 -1 -1 1 1 1 -1 1 -1 -1 -1 -1 1 1 -1 1 -1 -1 -1 -1 1 -1 1 -1 -1 1 1 -1 1 -1 -1 -1 -1 -1 -1 -1 -1 -1 1 -1 -1 -1 1 -1 -1 1 1 1 1 1 -1 -1 1 -1 -1 -1 1 -1 1 1 1 1 1 1 -1 -1 -1 -1 1 -1 -1 1 -1 -1 -1 -1 -1 -1 -1 1 1 -1 -1 -1 -1 -1 1 -1 -1 -1 -1 -1 1 -1 -1 -1 -1 -1 1 1 -1 -1 -1 1 1 -1 -1 1 -1 -1 -1 1 -1 -1 -1 -1 -1 -1 -1 -1 -1 1 1 -1 -1 -1 1 1 -1 1 -1 -1 -1 1 -1 1 -1 1 -1 -1 -1 -1 -1 -1 -1 -1 -1 -1 -1 -1 1 1 -1 -1 -1 -1 1 -1 1 1 -1 -1 -1 -1 -1 -1 -1 -1 -1 -1 -1 1 -1 -1 -1 -1 -1 -1 -1 1 -1 -1 1 -1 1 1 -1 -1 1 1 -1 1 1 -1 -1 -1 -1 -1 -1 -1 -1 -1 -1 -1 -1 -1 1 -1 1 1 -1 -1 -1 1 -1 -1 -1 1 1 -1 1 -1 1 -1 -1 -1 -1 -1 1 -1 1 -1 -1 -1 -1 -1 -1 -1 -1 -1 NA 1 -1 -1 1 -1 1 1 -1 1 -1 -1 -1 1 1 1 -1 -1 -1 1 1 -1 1 -1 -1 1 -1 -1 -1 -1 -1 1 1 -1 -1 -1 -1 1 1 1 -1 1 -1 1 -1 1 1 -1 -1 1 -1 1 -1 -1 1 -1 -1 -1 -1 1 1 1 -1 -1 -1 -1 -1 -1 -1 -1 -1 -1 -1 -1 1 -1 -1 -1 1 1 NA -1 1 -1 -1 1 1 -1 -1 -1 1 1 -1 -1 -1 -1 -1 -1 -1 -1 1 1 1 -1 -1 1 -1 1 1 1 -1 1 -1 -1 -1 -1 -1 -1 -1 -1 -1 1 -1 1 -1 -1 1 -1 -1 1 -1 -1 1 1 1 -1 -1 -1 -1 1 -1 -1 -1 -1 -1 1 -1 -1 -1 -1 -1 -1 -1 1 -1 1 1 1 -1 -1 1 -1 -1 1 1 1 -1 NA -1 1 1 -1 1 -1 -1 -1 -1 -1 -1 -1 1 1 -1 1 -1 -1 -1 -1 -1 1 1 -1 -1 1 -1 1 -1 -1 -1 1 1 -1 -1 1 -1 1 -1 -1 -1 -1 -1 1 -1 -1 -1 1 1 -1 1 1 1 -1 -1 1 1 1 -1 -1 1 1 -1 -1 -1 -1 -1 -1 -1 1 1 -1 1 -1 1 1 -1 1 -1 -1 1 -1 -1 -1 -1 -1 -1 1 -1 1 1 -1 -1 1 -1 1 1 -1 -1 1 -1 -1 -1 NA 1 1 1 1 -1 -1 -1 -1 -1 -1 -1 1 -1 -1 1 1 -1 -1 -1 1 -1 1 -1 -1 -1 1 -1 -1 -1 1 -1 1 -1 -1 1 -1 -1 -1 -1 1 -1 -1 1 -1 NA -1 -1 -1 1 1 1 1 -1 -1 1 1 -1 1 -1 -1 1 1 1 -1 1 1 -1 -1 -1 -1 -1 1 -1 -1 -1 -1 1 -1 -1 -1 -1 -1 -1 -1 -1 1 -1 -1 -1 -1 -1 -1 1 -1 -1 -1 -1 -1 -1 -1 -1 -1 -1 -1 1 -1 -1 -1 1 -1 1 -1 1 1 -1 1 -1 -1 -1 -1 -1 -1 1 -1 1 1 -1 -1 -1 -1 -1 1 -1 -1 -1 1 -1 1 -1 1 -1 -1 -1 -1 -1 -1 -1 1 1 -1 -1 -1 -1 1 -1 -1 -1 1 -1 -1 -1 -1 -1 -1 -1 1 -1 -1 1 1 1 1 -1 1 1 1 -1 -1 -1 1 -1 -1 -1 1 1 -1 1 -1 -1 -1 -1 -1 -1 -1 1 -1 -1 -1 1 -1 -1 -1 -1 -1 -1 -1 -1 1 1 1 1 -1 -1 1 1 -1 -1 -1 -1 -1 -1 1 -1 -1 -1 -1 -1 -1 -1 -1 -1 -1 -1 1 -1 1 1 -1 -1 -1 -1 -1 -1 -1 -1 1 1 -1 -1 -1 -1 -1 -1 -1 1 -1 1 -1 1 1 -1 1 -1 -1 1 -1 1 -1 -1 -1 1 1 -1 -1 1 -1 -1 1 1 -1 NA -1 -1 1 1 -1 -1 -1 1 -1 1 -1 -1 1 1 1 -1 1 NA -1 -1 -1 NA 1 -1 -1 -1 -1 1 -1 -1 1 1 -1 NA -1 -1 -1 1 -1 -1 -1 -1 -1 1 1 -1 -1 1 -1 -1 1 -1 1 -1 -1 NA -1 -1 -1 1 -1 -1 -1 -1 -1 1 -1 -1 1 -1 -1 -1 -1 -1 1 -1 -1 -1 -1 -1 -1 -1 1 -1 1 -1 1 -1 -1 -1 -1 1 -1 -1 -1 -1 -1 -1 -1 -1 1 -1 -1 -1 -1 -1 1 -1 -1 -1 1 -1 -1 -1 -1 -1 -1 -1 1 -1 -1 -1 -1 -1 1 -1 -1 -1 -1 1 -1 1 -1 -1 1 -1 -1 1 1 -1 -1 -1 1 1 1 1 1 -1 1 -1 1 -1 -1 1 1 1 -1 1 -1 -1 -1 -1 -1 -1 -1 -1 -1 -1 -1 1 1 -1 1 1 1 1 -1 1 1 1 1 1 -1 -1 -1 1 1 1 -1 -1 -1 1 -1 -1 1 1 -1 1 1 -1 1 -1 1 -1 1 1 -1 -1 1 1 -1 -1 -1 -1 -1 -1 -1 -1 1 -1 1 -1 -1 1 -1 -1 -1 -1 -1 1 -1 -1 -1 -1 -1 -1 -1 1 -1 -1 1 -1 -1 -1 -1 1 -1 -1 -1 -1 -1 -1 -1 -1 -1 1 1 -1 1 -1 1 -1 -1 1 -1 1 -1 1 -1 1 1 -1 -1 1 -1 -1 1 -1 -1 1 -1 1 -1 -1 -1 -1 -1 -1 -1 -1 1 -1 1 -1 -1 1 -1 -1 -1 -1 -1 -1 -1 1 -1 1 -1 -1 -1 1 -1 -1 -1 1 -1 -1 -1 1 1 -1 -1 1 -1 -1 -1 -1 -1 1 1 -1 -1 -1 -1 -1 1 1 -1 1 -1 1 -1 -1 -1 -1 1 -1 -1 -1 -1 -1 1 1 -1 -1 -1 -1 -1 -1 1 -1 -1 1 -1 -1 -1 -1 -1 1 1 -1 -1 -1 -1 -1 1 -1 1 -1 1 1 1 1 -1 -1 1 -1 -1 -1 -1 -1 -1 -1 -1 1 -1 1 -1 1 -1 -1 1 1 -1 -1 -1 1 -1 1 -1 1 -1 -1 1 -1 -1 -1 1 1 1 1 -1 1 -1 -1 1 -1 -1 -1 -1 -1 -1 -1 -1 -1 -1 1 -1 -1 -1 -1 -1 1 -1 1 1 1 -1 -1 1 -1 1 -1 -1 -1 1 -1 -1 1 -1 -1 1 1 -1 -1 -1 1 1 -1 -1 1 1 -1 1 1 NA -1 -1 -1 1 -1 -1 -1 -1 -1 -1 1 1 -1 1 -1 1 1 1 -1 -1 -1 -1 -1 1 1 -1 -1 -1 1 -1 1 1 1 -1 1 -1 1 -1 -1 -1 1 -1 1 -1 -1 -1 1 -1 -1 -1 -1 -1 -1 -1 1 -1 1 -1 1 NA -1 1 -1 -1 -1 -1 -1 -1 -1 -1 1 1 -1 1 -1 -1 -1 -1 -1 -1 -1 -1 1 1 -1 1 -1 1 -1 -1 1 -1 1 -1 -1 1 -1 1 -1 1 -1 -1 -1 -1 -1 1 -1 -1 1 -1 1 -1 -1 -1 -1 1 1 -1 1 -1 1 1 -1 1 -1 -1 -1 -1 -1 -1 -1 -1 -1 -1 1 -1 -1 -1 1 1 -1 1 -1 -1 -1 -1 1 -1 -1 1 -1 1 -1 1 1 -1 -1 -1 -1 1 -1 -1 -1 -1 -1 -1 -1 1 -1 -1 -1 -1 -1 1 -1 1 -1 -1 1 -1 -1 1 -1 1 -1 -1 -1 1 -1 -1 -1 -1 -1 -1 -1 -1 1 1 -1 -1 -1 1 1 -1 1 -1 1 -1 -1 -1 -1 -1 -1 -1 -1 1 -1 1 -1 -1 1 1 -1 -1 -1 -1 -1 1 1 1 -1 -1 -1 1 1 -1 1 -1 -1 -1 -1 -1 -1 -1 1 1 -1 1 1 -1 -1 1 -1 -1 1 -1 -1 -1 -1 -1 1 -1 1 1 -1 -1 -1 -1 -1 -1 -1 -1 -1 -1 -1 -1 1 -1 1 -1 -1 -1 -1 -1 -1 1 1 -1 1 -1 1 -1 -1 -1 -1 -1 1 -1 -1 1 -1 -1 -1 1 -1 -1 -1 -1 -1 -1 1 -1 -1 -1 -1 -1 -1 -1 -1 1 1 -1 -1 -1 -1 -1 -1 -1 -1 -1 -1 1 -1 1 -1 -1 1 -1 -1 -1 -1 1 -1 -1 -1 -1 1 -1 -1 1 -1 -1 1 -1 -1 1 -1 -1 -1 -1 -1 1 1 -1 -1 -1 -1 -1 -1 -1 1 -1 -1 1 1 1 -1 -1 -1 -1 -1 -1 -1 -1 -1 -1 -1 -1 -1 -1 -1 -1 1 -1 1 -1 -1 -1 -1 1 1 -1 -1 1 -1 -1 1 1 -1 1 -1 -1 1 1 -1 -1 -1 -1 -1 1 -1 1 1 1 -1 -1 -1 1 -1 1 1 -1 -1 1 1 1 -1 -1 -1 -1 -1 -1 1 -1 -1 -1 -1 -1 -1 -1 -1 1 -1 1 1 -1 -1 -1 -1 1 -1 1 1 -1 -1 1 1 -1 1 -1 -1 -1 -1 -1 1 -1 1 1 -1 1 1 -1 -1 -1 -1 -1 -1 -1 -1 -1 -1 -1 -1 1 -1 -1 -1 1 -1 -1 -1 -1 1 -1 -1 -1 -1 -1 1 -1 1 1 -1 1 -1 -1 0 -1 -1 1 1 1 -1 -1 -1 -1 -1 -1 -1 1 -1 -1 -1 -1 -1 -1 1 1 -1 1 -1 -1 -1 -1 -1 1 1 -1 -1 -1 1 1 -1 1 1 1 -1 -1 -1 -1 -1 -1 -1 -1 -1 -1 -1 -1 -1 -1 1 -1 -1 1 1 1 -1 -1 -1 1 1 -1 -1 -1 -1 -1 -1 1 1 -1 -1 1 -1 1 1 -1 1 -1 -1 -1 1 -1 -1 1 -1 -1 -1 1 1 -1 -1 1 1 -1 1 -1 -1 NA 1 -1 -1 -1 -1 1 -1 -1 -1 -1 -1 1 1 1 -1 1 1 -1 -1 -1 -1 -1 1 1 1 -1 -1 1 1 -1 -1 -1 -1 -1 -1 -1 -1 1 -1 1 NA NA 1 1 -1 -1 -1 -1 -1 -1 -1 -1 -1 1 -1 -1 1 -1 -1 1 -1 1 -1 1 -1 -1 -1 -1 -1 1 -1 -1 -1 -1 1 -1 -1 -1 -1 -1 1 1 1 1 -1 -1 1 -1 -1 1 -1 -1 -1 -1 -1 -1 1 1 -1 1 1 1 -1 -1 -1 -1 1 0 1 -1 1 1 -1 -1 -1 1 -1 -1 -1 1 -1 1 1 1 -1 -1 -1 -1 -1 1 NA 1 -1 1 1 -1 1 1 1 -1 -1 -1 -1 -1 -1 -1 -1 -1 -1 -1 -1 -1 1 1 1 -1 -1 -1 -1 -1 1 -1 -1 -1 1 -1 1 1 -1 -1 -1 -1 -1 -1 1 1 1 -1 -1 1 1 -1 -1 -1 -1
line14 -1 1 -1 1 1 1 1 -1 1 1 -1 1 1 1 -1 -1 1 -1 1 -1 1 -1 1 -1 -1 1 -1 -1 -1 -1 -1 -1 -1 -1 1 1 -1 -1 1 -1 -1 1 -1 0 -1 -1 1 -1 -1 -1 1 1 1 -1 -1 -1 -1 -1 -1 1 1 -1 1 -1 1 1 -1 1 -1 1 1 1 NA -1 -1 -1 -1 -1 1 1 1 NA -1 -1 1 -1 1 -1 1 -1 -1 1 -1 -1 -1 -1 -1 -1 1 -1 -1 -1 1 -1 -1 -1 1 -1 1 1 1 -1 -1 1 1 1 1 1 -1 -1 1 -1 -1 -1 1 1 -1 1 1 1 -1 1 -1 -1 -1 -1 1 1 1 -1 1 -1 -1 -1 -1 1 -1 -1 -1 -1 1 1 0 1 -1 -1 -1 1 -1 1 -1 1 1 -1 1 1 -1 -1 -1 1 -1 -1 -1 -1 -1 -1 -1 -1 -1 -1 1 -1 -1 -1 1 1 1 -1 1 -1 -1 -1 -1 -1 1 1 -1 1 -1 1 -1 1 -1 -1 -1 -1 1 -1 -1 -1 1 -1 1 -1 -1 1 1 -1 1 1 -1 1 -1 -1 1 1 -1 -1 1 1 1 1 -1 1 -1 1 1 1 1 -1 -1 -1 1 -1 -1 -1 1 -1 -1 1 -1 -1 1 -1 1 1 1 -1 -1 1 1 -1 -1 -1 -1 -1 -1 1 1 -1 -1 1 -1 1 -1 -1 NA -1 -1 1 -1 1 -1 1 -1 1 -1 -1 -1 1 -1 -1 1 -1 1 -1 1 1 -1 -1 1 -1 1 1 1 -1 1 -1 1 1 1 -1 1 -1 -1 1 1 -1 -1 -1 -1 -1 -1 1 -1 1 1 1 -1 1 -1 1 1 1 1 1 -1 -1 -1 -1 1 1 1 -1 1 1 -1 1 -1 -1 1 1 -1 -1 1 -1 -1 -1 1 1 1 1 -1 1 -1 -1 1 1 -1 1 -1 1 1 -1 -1 -1 -1 1 -1 1 -1 -1 1 1 1 -1 -1 -1 -1 -1 1 -1 -1 -1 1 -1 -1 1 1 1 1 1 1 -1 -1 1 1 -1 -1 1 -1 -1 -1 1 1 1 1 0 -1 -1 -1 -1 1 -1 1 -1 1 1 1 -1 -1 -1 -1 -1 1 -1 1 1 -1 -1 -1 -1 1 -1 -1 1 -1 1 -1 -1 -1 -1 1 -1 1 -1 -1 -1 -1 1 1 -1 1 1 -1 -1 -1 1 -1 1 1 1 -1 -1 -1 -1 -1 -1 -1 -1 1 -1 -1 -1 -1 -1 1 1 -1 -1 1 -1 NA 1 1 1 1 -1 1 1 -1 -1 -1 -1 1 -1 -1 -1 1 1 -1 1 -1 -1 -1 1 -1 -1 -1 1 -1 -1 1 0 -1 1 -1 -1 -1 -1 -1 -1 -1 1 -1 1 -1 -1 1 1 -1 -1 1 -1 -1 -1 -1 -1 1 1 1 -1 -1 1 1 1 1 -1 1 1 1 -1 1 -1 1 -1 1 -1 1 -1 -1 1 -1 -1 -1 -1 -1 -1 1 -1 -1 1 1 -1 -1 -1 1 1 -1 -1 -1 -1 -1 1 -1 -1 -1 -1 -1 -1 -1 1 -1 1 -1 -1 -1 1 -1 -1 1 1 -1 1 1 1 -1 1 1 1 -1 1 1 -1 -1 -1 1 1 1 1 1 -1 -1 -1 1 -1 -1 1 1 -1 -1 1 -1 -1 1 -1 1 -1 0 1 -1 -1 -1 -1 1 1 -1 -1 1 -1 -1 -1 1 1 1 -1 -1 -1 1 1 -1 1 -1 -1 -1 -1 1 -1 -1 -1 -1 1 1 -1 -1 1 1 -1 -1 1 -1 1 -1 -1 1 -1 -1 1 1 -1 1 -1 -1 1 -1 1 -1 -1 1 -1 -1 -1 1 -1 -1 -1 -1 1 -1 1 -1 -1 -1 -1 -1 -1 -1 1 -1 NA -1 -1 -1 1 -1 NA 1 -1 1 -1 1 -1 1 -1 1 1 -1 1 1 -1 1 -1 -1 -1 1 1 -1 1 -1 -1 -1 1 1 1 -1 1 -1 1 NA -1 -1 -1 -1 -1 1 -1 1 1 1 -1 -1 -1 -1 -1 -1 -1 -1 1 1 1 1 -1 -1 1 1 1 1 1 -1 NA 1 -1 -1 1 -1 -1 -1 -1 -1 1 1 1 -1 -1 -1 1 -1 1 -1 -1 -1 1 1 1 1 -1 -1 -1 1 1 1 1 -1 1 -1 -1 1 1 -1 -1 1 -1 -1 1 -1 1 1 -1 1 -1 -1 1 1 1 1 1 -1 -1 -1 1 -1 1 -1 -1 -1 1 -1 1 -1 1 1 -1 1 -1 1 1 1 -1 -1 -1 -1 -1 -1 -1 -1 1 -1 -1 1 1 -1 1 -1 1 1 1 -1 1 -1 -1 -1 -1 1 -1 -1 1 -1 -1 -1 -1 1 -1 1 1 1 -1 1 1 -1 -1 -1 -1 -1 -1 -1 1 NA 1 -1 -1 1 -1 1 -1 1 1 0 1 -1 1 1 -1 1 1 -1 -1 -1 1 1 -1 1 NA 1 1 1 -1 -1 -1 -1 -1 -1 1 1 -1 -1 1 -1 1 -1 1 -1 -1 1 -1 1 -1 -1 1 -1 1 1 1 -1 1 -1 1 1 1 1 1 -1 NA -1 1 1 1 -1 -1 -1 -1 1 -1 1 1 -1 1 1 -1 NA -1 1 1 -1 1 -1 -1 -1 -1 1 -1 -1 -1 1 -1 -1 1 -1 -1 -1 -1 -1 -1 1 1 1 1 1 1 1 -1 -1 -1 -1 1 1 1 -1 1 -1 -1 -1 1 -1 -1 -1 -1 -1 1 -1 1 -1 -1 1 -1 1 1 -1 -1 -1 -1 1 -1 1 1 -1 1 -1 -1 -1 -1 -1 -1 1 -1 1 -1 1 1 -1 1 -1 1 -1 1 -1 1 -1 -1 -1 1 1 1 1 1 1 1 1 1 -1 -1 1 1 -1 1 1 -1 1 1 -1 1 -1 1 -1 1 1 1 -1 1 1 1 -1 -1 -1 1 -1 -1 1 -1 1 -1 1 -1 1 -1 1 -1 -1 1 -1 1 1 -1 -1 -1 -1 1 -1 1 1 1 1 1 1 -1 1 -1 -1 -1 NA -1 -1 -1 -1 -1 -1 -1 1 -1 -1 -1 -1 1 -1 1 -1 1 -1 1 1 1 -1 1 -1 -1 -1 1 -1 1 1 1 -1 -1 -1 1 -1 -1 1 -1 -1 1 -1 NA -1 1 -1 -1 -1 -1 -1 1 -1 -1 1 -1 1 -1 1 1 -1 -1 -1 NA 1 1 1 -1 1 -1 1 1 -1 1 -1 0 -1 1 1 -1 -1 1 1 -1 -1 -1 -1 -1 NA 1 1 -1 -1 1 -1 -1 1 -1 1 -1 1 -1 1 -1 1 -1 -1 -1 -1 1 1 1 1 1 1 1 -1 -1 -1 1 1 -1 -1 -1 -1 -1 -1 1 -1 1 -1 -1 1 1 1 1 -1 1 -1 -1 -1 -1 1 -1 1 -1 -1 1 1 1 1 -1 1 1 1 1 -1 1 -1 -1 1 1 1 0 1 1 -1 1 -1 -1 -1 -1 1 1 1 1 -1 1 -1 1 -1 -1 -1 1 -1 1 1 1 -1 1 1 1 NA -1 0 -1 -1 -1 1 -1 -1 1 -1 -1 -1 1 1 -1 -1 1 1 -1 1 -1 1 1 1 1 -1 -1 1 1 1 1 -1 -1 -1 -1 -1 -1 -1 1 -1 -1 1 -1 1 1 -1 1 -1 -1 -1 -1 -1 -1 -1 -1 1 -1 NA 1 -1 -1 NA -1 -1 1 1 1 -1 -1 NA 1 -1 -1 -1 1 -1 -1 -1 1 1 1 -1 1 -1 0 1 -1 -1 -1 NA -1 1 -1 1 1 -1 1 1 -1 -1 -1 -1 -1 1 1 1 -1 1 1 -1 -1 1 1 -1 -1 -1 1 -1 -1 1 1 -1 -1 1 -1 -1 -1 -1 1 -1 1 1 1 1 -1 -1 -1 -1 1 -1 1 0 1 -1 -1 -1 1 0 1 1 1 -1 -1 1 -1 1 -1 1 1 -1 1 1 1 1 1 1 -1 1 -1 -1 -1 -1 1 -1 -1 -1 1 1 -1 -1 -1 1 -1 1 1 1 1 1 -1 1 1 -1 -1 -1 -1 -1 -1 -1 -1 -1 -1 -1 0 1 1 1 -1 1 -1 -1 -1 1 1 -1 -1 -1 -1 -1 1 NA 1 -1 -1 -1 -1 -1 -1 -1 1 -1 -1 1 -1 -1 -1 1 1 -1 1 1 1 -1 -1 0 1 1 1 -1 1 1 -1 1 -1 1 1 1 1 1 -1 1 1 -1 -1 -1 -1 -1 -1 -1 -1 -1 -1 -1 -1 1 -1 1 -1 1 -1 1 1 -1 1 1 -1 -1 1 -1 1 1 1 1 1 1 1 -1 -1 1 1 1 1 1 1 1 -1 1 -1 1 -1 1 1 1 1 -1 -1 1 1 1 1 -1 1 -1 -1 1 -1 1 1 1 1 -1 1 -1 -1 1 -1 -1 -1 -1 1 1 NA 1 -1 -1 -1 -1 1 1 -1 1 1 -1 -1 1 -1 -1 -1 -1 -1 -1 1 1 -1 -1 -1 1 -1 1 1 -1 -1 -1 -1 1 1 -1 -1 -1 -1 -1 -1 -1 1 1 -1 -1 1 -1 1 1 1 1 1 -1 1 NA -1 1 1 -1 -1 -1 -1 1 -1 0 -1 1 1 1 1 -1 -1 1 -1 -1 -1 0 -1 -1 -1 -1 -1 -1 1 -1 1 1 -1 -1 -1 -1 -1 1 1 -1 1 1 1 -1 1 -1 1 1 -1 1 1 1 -1 -1 -1 1 1 -1 1 -1 -1 -1 1 -1 -1 -1 1 1 -1 1 -1 1 1 -1 -1 -1 -1 -1 -1 1 -1 -1 -1 -1 -1 -1 1 1 -1 -1 1 -1 1 1 -1 1 1 -1 1 1 -1 1 1 1 1 1 -1 1 1 1 -1 -1 1 -1 1 1 1 -1 1 1 -1 1 -1 1 -1 -1 -1 1 1 -1 1 -1 1 0 -1 1 -1 -1 NA 1 -1 -1 1 1 1 1 1 -1 -1 1 1 1 1 -1 1 -1 1 1 1 -1 -1 1 -1 1 -1 -1 1 1 1 1 1 -1 1 1 -1 -1 -1 1 -1 1 1 -1 0 1 -1 -1 -1 1 0 1 1 -1 1 1 -1 1 -1 1 1 1 -1 -1 -1 -1 1 1 -1 -1 -1 1 -1 -1 -1 -1 1 1 -1 NA 1 1 -1 -1 -1 1 1 -1 1 -1 -1 -1 -1 -1 1 1 -1 1 -1 -1 -1 1 -1 -1 -1 1 -1 -1 -1 -1 1 -1 1 1 -1 1 NA 1 -1 1 -1 -1 -1 -1 1 1 1 -1 -1 1 -1 1 1 -1 1 1 -1 -1 1 1 1 1 1 -1 -1 -1 -1 NA 1 1 -1 -1 -1 -1 -1 1 1 -1 1 -1 1 -1 1 -1 -1 -1 1 1 -1 1 -1 1 1 -1 -1 -1 -1 1 1 1 -1 1 1 1 -1 1 1 -1 1 1 1 -1 -1 1 -1 1 -1 1 1 -1 1 -1 1 -1 1 -1 1 -1 -1 1 -1 NA -1 -1 -1 -1 1 -1 -1 1 -1 1 1 -1 -1 1 1 1 -1 1 -1 1 -1 1 -1 -1 -1 1 -1 1 -1 1 1 1 1 -1 -1 1 -1 -1 -1 -1 -1 -1 1 -1 1 NA 1 -1 1 1 1 -1 1 -1 1 1 -1 -1 -1 -1 1 -1 -1 -1 -1 -1 1 -1 -1 1 1 -1 -1 -1 -1 -1 1 -1 -1 1 -1 1 -1 -1 -1 1 1 -1 -1 1 1 -1 1 -1 -1 1 -1 1 1 1 -1 -1 1 -1 -1 -1 -1 -1 1 1 1 -1 0 1 1 1 1 1 NA 1 0 -1 -1 -1 1 1 1 1 -1 1 -1 -1 1 -1 -1 1 1 1 1 -1 1 1 -1 -1 -1 -1 -1 1 -1 -1 -1 1 1 -1 -1 1 NA -1 -1 -1 1 -1 1 1 -1 1 -1 1 NA 1 1 1 -1 1 -1 1 -1 1 -1 1 -1 1 -1 -1 -1 1 -1 1 -1 1 1 -1 1 1 -1 -1 -1 1 NA -1 -1 -1 1 1 1 1 1 1 -1 1 -1 -1 -1 1 1 -1 1 -1 -1 -1 -1 1 -1 -1 -1 1 -1 -1 1 -1 1 -1 -1 NA -1 -1 -1 -1 -1 1 1 -1 -1 1 -1 -1 -1 -1 -1 -1 1 -1 -1 -1 1 -1 1 -1 1 1 1 1 -1 1 -1 1 1 1 -1 1 -1 1 -1 -1 -1 -1 -1 -1 -1 1 -1 1 -1 1 -1 1 1 -1 -1 1 1 1 -1 -1 -1 1 -1 -1 -1 1 -1 1 1 1 -1 -1 1 -1 1 1 1 -1 -1 1 -1 NA -1 -1 -1 -1 1 1 1 1 -1 1 1 -1 1 -1 -1 -1 1 1 1 -1 1 -1 1 -1 1 1 1 1 1 1 -1 -1 1 -1 -1 1 -1 1 1 -1 1 -1 1 0 -1 -1 -1 1 1 1 -1 1 -1 1 -1 NA 1 1 0 -1 -1 1 1 -1 -1 -1 1 -1 0 1 -1 -1 -1 1 -1 1 1 1 -1 -1 1 1 -1 -1 -1 -1 -1 1 1 1 1 1 1 -1 -1 -1 -1 -1 1 1 -1 -1 -1 -1 -1 1 -1 1 1 1 -1 -1 -1 0 -1 -1 1 1 1 1 1 -1 1 1 1 1 -1 1 -1 -1 NA 1 1 1 1 1 -1 -1 -1 -1 -1 1 -1 -1 -1 1 -1 1 1 -1 -1 -1 -1 1 1 -1 -1 -1 -1 -1 -1 1 1 1 -1 -1 -1 -1 1 -1 1 -1 1 -1 1 1 1 -1 1 -1 1 -1 1 -1 -1 1 1 1 1 -1 -1 -1 -1 1 1 -1 1 1 -1 -1 1 -1 -1 -1 1 1 -1 -1 1 1 -1 -1 1 -1 1 -1 -1 -1 1 -1 -1 1 -1 1 -1 1 -1 1 -1 -1 -1 1 -1 -1 -1 -1 1 -1 1 -1 NA 1 1 1 1 -1 -1 -1 -1 1 -1 -1 -1 1 1 1 -1 -1 -1 1 1 1 1 -1 -1 1 1 -1 1 1 -1 -1 -1 1 1 -1 -1 -1 1 1 -1 1 1 -1 1 1 1 -1 1 1 1 -1 -1 -1 1 1 1 -1 -1 -1 1 -1 -1 -1 1 1 -1 -1 -1 NA -1 -1 1 -1 -1 1 -1 -1 1 1 -1 1 -1 -1 -1 -1 1 -1 -1 -1 -1 -1 1 -1 -1 -1 1 1 -1 1 -1 1 1 -1 -1 -1 -1 -1 -1 1 1 -1 NA -1 -1 1 -1 1 NA -1 1 -1 1 1 1 -1 1 -1 1 -1 -1 1 1 -1 1 -1 NA -1 -1 -1 1 -1 NA 1 -1 -1 -1 -1 1 1 -1 -1 1 -1 1 1 1 -1 -1 -1 -1 -1 -1 1 1 1 -1 -1 1 -1 1 -1 1 -1 -1 1 1 1 -1 1 -1 1 -1 1 1 1 -1 -1 -1 1 -1 -1 1 -1 -1 1 -1 -1 -1 1 1 1 -1 1 1 1 -1 -1 -1 -1 1 1 1 -1 1 1 -1 -1 1 -1 -1 -1 -1 1 1 1 -1 1 -1 -1 1 -1 -1 1 -1 1 -1 1 -1 -1 1 -1 -1 -1 1 -1 1 -1 1 -1 -1 -1 -1 -1 -1 -1 1 -1 -1 -1 -1 -1 -1 -1 -1 -1 -1 -1 1 -1 1 1 1 1 1 -1 1 -1 1 -1 1 1 1 1 -1 1 -1 -1 1 -1 1 1 1 -1 1 -1 -1 -1 -1 1 1 -1 -1 1 -1 1 -1 1 -1 -1 1 -1 1 -1 1 -1 -1 -1 -1 1 -1 1 -1 -1 -1 1 -1 -1 -1 NA -1 -1 1 1 1 -1 -1 1 -1 1 -1 1 1 1 1 -1 -1 -1 -1 1 -1 -1 1 0 1 -1 -1 1 -1 -1 1 -1 -1 -1 1 -1 1 -1 1 1 1 -1 -1 1 1 -1 1 1 1 -1 -1 -1 1 1 1 -1 1 -1 1 -1 NA -1 -1 -1 -1 -1 -1 1 1 -1 -1 1 -1 -1 1 -1 -1 -1 -1 -1 -1 -1 -1 1 -1 1 1 1 1 1 -1 1 -1 -1 -1 1 -1 -1 -1 1 -1 1 1 1 -1 1 1 1 -1 1 -1 1 -1 1 -1 -1 1 -1 -1 NA -1 -1 1 1 -1 1 -1 1 NA 1 1 1 -1 -1 -1 -1 -1 1 -1 1 -1 1 -1 -1 -1 1 -1 1 -1 -1 1 -1 -1 -1 -1 1 -1 1 1 -1 -1 -1 -1 -1 -1 -1 -1 -1 1 -1 -1 1 -1 1 -1 1 -1 -1 -1 -1 1 -1 1 1 1 1 -1 -1 1 -1 1 NA 1 1 -1 1 -1 -1 -1 NA 1 1 1 1 1 1 1 -1 -1 1 -1 -1 -1 1 -1 -1 -1 -1 1 -1 1 -1 -1 1 1 NA -1 1 -1 -1 1 -1 -1 1 1 -1 -1 -1 -1 1 1 -1 -1 1 -1 1 1 1 -1 1 1 1 -1 -1 1 -1 -1 -1 -1 -1 1 -1 -1 -1 1 -1 -1 -1 -1 -1 -1 1 -1 1 1 -1 1 1 1 -1 -1 -1 1 -1 -1 -1 1 -1 1 1 1 -1 -1 -1 1 1 1 1 -1 1 NA 1 1 1 1 1 1 -1 1 -1 -1 -1 1 -1 -1 -1 -1 -1 1 1 1 -1 1 1 -1 -1 1 -1 -1 1 -1 -1 1 1 -1 1 1 -1 1 1 -1 -1 1 -1 1 1 1 1 1 -1 -1 -1 -1 1 1 1 -1 -1 1 1 1 -1 1 1 -1 -1 NA 1 -1 1 -1 -1 -1 1 -1 -1 -1 1 -1 -1 -1 -1 1 1 1 -1 1 1 -1 1 -1 -1 1 1 1 -1 -1 -1 1 -1 1 1 -1 -1 1 -1 1 -1 1 1 -1 -1 1 -1 -1 -1 -1 -1 1 1 -1 1 1 0 -1 -1 -1 1 -1 -1 -1 1 -1 -1 -1 -1 1 -1 NA -1 -1 1 1 -1 -1 1 1 1 -1 1 -1 -1 1 1 -1 1 1 1 1 -1 1 -1 1 1 1 -1 1 -1 1 1 -1 -1 -1 1 1 1 1 -1 1 -1 1 1 -1 1 1 1 -1 1 -1 1 -1 -1 -1 1 -1 1 -1 -1 -1 1 -1 1 -1 -1 NA 1 1 -1 1 -1 1 -1 -1 -1 1 -1 -1 -1 -1 -1 -1 1 -1 -1 1 1 -1 1 1 -1 -1 1 -1 1 1 1 1 -1 -1 -1 -1 1 1 1 -1 1 1 -1 1 -1 1 -1 1 1 -1 1 1 -1 -1 1 -1 1 1 1 -1 1 NA -1 -1 -1 -1 1 -1 -1 1 1 -1 1 1 1 -1 1 -1 NA 1 1 -1 -1 -1 -1 1 1 1 -1 -1 1 1 -1 1 -1 1 -1 -1 1 -1 -1 1 1 -1 -1 -1 -1 -1 1 1 -1 -1 -1 -1 1 -1 -1 1 -1 -1 1 -1 -1 -1 1 1 -1 1 1 -1 -1 1 -1 1 -1 -1 1 1 1 -1 1 -1 -1 1 1 1 1 -1 -1 -1 -1 1 1 -1 -1 -1 -1 -1 1 -1 1 -1 -1 1 1 1 -1 1 1 1 1 -1 1 1 -1 -1 -1 1 1 -1 -1 -1 -1 1 -1 -1 1 -1 1 1 1 1 -1 1 1 -1 1 1 1 1 -1 -1 1 -1 -1 -1 -1 1 -1 1 1 -1 -1 1 1 -1 1 1 1 -1 -1 -1 1 1 -1 -1 -1 -1 1 -1 1 1 -1 1 1 1 -1 1 -1 1 1 -1 1 -1 -1 1 -1 1 -1 -1 -1 -1 -1 -1 -1 1 1 -1 -1 1 -1 1 NA 1 -1 1 1 1 -1 1 -1 1 1 -1 1 1 1 -1 -1 -1 1 -1 -1 1 -1 1 -1 -1 -1 -1 -1 1 1 -1 1 1 -1 -1 -1 1 1 -1 -1 1 -1 -1 -1 1 1 -1 1 -1 -1 1 -1 1 1 -1 1 1 -1 -1 1 -1 1 -1 -1 -1 -1 -1 1 1 -1 -1 -1 1 1 1 0 -1 -1 1 -1 1 1 1 1 1 -1 1 -1 1 NA -1 -1 -1 -1 1 -1 NA 1 -1 -1 1 1 1 -1 -1 1 -1 -1 -1 -1 -1 -1 1 -1 1 -1 1 -1 1 1 1 1 1 -1 1 -1 -1 1 NA 1 -1 1 -1 -1 -1 -1 1 -1 -1 -1 1 1 -1 -1 -1 -1 1 -1 -1 1 -1 1 1 1 NA 1 -1 NA -1 1 1 -1 -1 -1 -1 1 1 -1 -1 -1 -1 1 1 -1 -1 -1 -1 1 -1 1 -1 1 1 -1 -1 1 1 -1 NA 1 1 1 -1 1 1 -1 1 1 1 -1 -1 1 -1 -1 1 -1 -1 1 1 1 -1 -1 1 -1 1 -1 1 -1 1 -1 1 -1 -1 1 -1 -1 -1 -1 -1 -1 -1 -1 1 1 1 -1 -1 -1 -1 -1 0 -1 1 1 -1 -1 -1 -1 -1 -1 -1 1 -1 -1 -1 -1 1 1 -1 -1 1 1 -1 1 -1 -1 -1 -1 1 -1 1 -1 1 1 1 1 -1 -1 NA -1 -1 1 -1 1 -1 1 -1 -1 -1 1 1 -1 -1 -1 -1
line15 -1 -1 -1 1 1 -1 1 -1 1 1 -1 1 1 1 -1 1 1 -1 -1 -1 1 -1 -1 -1 -1 -1 -1 -1 -1 -1 -1 -1 -1 -1 1 -1 1 -1 1 -1 -1 -1 1 -1 -1 -1 1 -1 1 1 -1 -1 -1 -1 -1 -1 -1 -1 -1 -1 -1 -1 -1 -1 1 -1 1 -1 1 1 -1 1 1 -1 -1 -1 1 -1 1 1 1 1 -1 -1 1 -1 1 -1 -1 -1 -1 1 -1 1 -1 -1 -1 -1 -1 -1 -1 1 1 -1 -1 -1 1 -1 -1 1 1 -1 1 1 1 1 1 1 -1 1 1 1 -1 -1 -1 1 -1 -1 1 1 -1 -1 1 -1 -1 -1 1 -1 1 -1 1 -1 -1 1 -1 1 -1 -1 -1 -1 1 1 -1 1 -1 -1 -1 1 1 1 -1 -1 1 -1 1 -1 1 -1 -1 -1 -1 -1 -1 -1 -1 -1 -1 -1 -1 -1 1 -1 1 -1 -1 -1 1 -1 1 -1 -1 -1 1 -1 1 1 -1 1 1 1 1 1 1 -1 -1 1 1 -1 -1 1 -1 -1 1 1 -1 1 1 -1 -1 -1 -1 1 -1 -1 1 -1 -1 -1 1 -1 -1 1 -1 1 -1 -1 1 1 -1 -1 -1 -1 1 -1 -1 -1 1 -1 -1 1 -1 1 -1 -1 -1 1 1 -1 -1 1 1 -1 -1 1 -1 -1 -1 1 -1 -1 -1 -1 -1 -1 -1 1 -1 -1 -1 -1 1 -1 -1 1 -1 1 -1 1 -1 -1 1 1 1 -1 -1 -1 -1 1 -1 -1 -1 -1 1 1 -1 -1 1 -1 -1 1 -1 1 1 -1 -1 -1 1 -1 1 -1 1 -1 -1 1 -1 -1 -1 -1 -1 1 -1 1 1 1 1 -1 -1 -1 -1 -1 1 -1 1 -1 -1 1 -1 1 -1 1 1 -1 -1 1 -1 -1 -1 -1 1 1 1 -1 -1 -1 1 -1 1 -1 -1 1 -1 -1 1 -1 -1 1 1 1 -1 -1 -1 -1 1 1 -1 1 -1 1 1 -1 1 -1 -1 -1 1 -1 -1 1 -1 1 1 1 -1 -1 -1 1 -1 -1 -1 1 -1 -1 -1 1 -1 1 -1 0 -1 -1 -1 -1 1 -1 1 -1 -1 -1 -1 1 -1 -1 -1 -1 -1 -1 -1 -1 -1 1 -1 -1 1 -1 1 1 -1 -1 -1 -1 -1 -1 1 -1 -1 -1 -1 -1 -1 1 1 -1 1 1 -1 -1 -1 1 -1 -1 1 1 -1 1 -1 -1 -1 -1 1 -1 1 -1 -1 -1 -1 -1 -1 -1 -1 -1 1 1 -1 -1 1 -1 1 -1 1 -1 -1 -1 -1 -1 -1 -1 -1 -1 1 -1 -1 1 -1 -1 1 -1 -1 -1 -1 -1 -1 -1 1 -1 -1 1 -1 -1 -1 1 -1 -1 -1 1 -1 -1 -1 -1 1 1 -1 -1 1 -1 -1 1 -1 -1 1 -1 1 -1 -1 1 1 -1 -1 -1 1 1 -1 -1 -1 1 1 -1 -1 -1 -1 -1 -1 1 -1 -1 -1 1 -1 1 1 -1 -1 1 -1 -1 -1 -1 -1 1 -1 1 -1 -1 -1 1 -1 -1 -1 -1 1 1 -1 1 -1 -1 -1 -1 -1 1 1 1 1 1 -1 1 1 1 -1 -1 1 1 1 1 1 1 -1 -1 1 1 1 1 -1 -1 -1 -1 -1 -1 -1 -1 -1 -1 -1 -1 -1 -1 1 -1 1 -1 -1 1 -1 -1 -1 -1 1 1 1 -1 -1 -1 -1 1 1 -1 -1 1 1 1 -1 1 -1 -1 -1 -1 -1 -1 1 1 -1 -1 -1 -1 1 -1 -1 1 -1 -1 1 -1 -1 -1 -1 -1 1 -1 1 1 1 -1 -1 -1 1 1 1 -1 -1 -1 1 -1 -1 -1 -1 1 1 -1 -1 -1 -1 1 -1 -1 -1 -1 -1 -1 -1 -1 -1 -1 -1 -1 -1 -1 -1 -1 -1 -1 -1 -1 1 -1 -1 -1 -1 -1 -1 -1 -1 -1 -1 -1 1 -1 -1 1 -1 -1 1 -1 -1 -1 -1 1 -1 1 -1 1 -1 -1 -1 -1 -1 -1 -1 -1 1 1 -1 -1 -1 -1 -1 -1 -1 1 -1 1 1 1 1 -1 -1 -1 -1 -1 1 -1 -1 -1 -1 -1 -1 -1 -1 -1 -1 -1 -1 1 1 -1 -1 -1 -1 1 -1 1 -1 -1 -1 -1 1 -1 1 -1 -1 -1 -1 -1 1 1 -1 1 -1 1 -1 1 -1 -1 -1 -1 -1 1 -1 -1 1 -1 1 -1 -1 -1 1 -1 -1 1 -1 -1 -1 1 -1 1 -1 -1 1 -1 -1 1 -1 1 1 -1 1 -1 1 1 1 -1 -1 -1 -1 -1 -1 -1 -1 -1 -1 -1 1 -1 -1 -1 1 1 -1 -1 -1 -1 -1 1 -1 -1 1 -1 -1 1 1 -1 -1 -1 -1 -1 1 1 1 -1 1 1 -1 -1 -1 -1 -1 -1 -1 1 1 1 -1 -1 1 -1 -1 -1 1 1 1 1 -1 1 1 -1 -1 1 -1 1 -1 1 -1 1 1 1 1 1 1 -1 1 -1 -1 1 1 -1 1 -1 -1 1 -1 -1 -1 1 -1 -1 1 -1 -1 -1 -1 -1 -1 1 1 -1 1 1 -1 1 -1 1 1 -1 -1 NA 1 -1 1 1 -1 -1 1 -1 -1 -1 -1 1 -1 1 1 -1 NA -1 -1 1 -1 1 -1 1 -1 -1 -1 1 -1 -1 -1 1 -1 -1 -1 -1 -1 -1 -1 -1 1 1 -1 -1 1 1 1 -1 -1 1 -1 -1 -1 -1 -1 1 1 -1 -1 1 -1 -1 1 -1 1 1 -1 -1 1 -1 1 -1 1 -1 -1 -1 -1 1 -1 1 -1 1 -1 1 -1 -1 -1 -1 -1 -1 -1 -1 -1 -1 -1 -1 1 -1 -1 1 -1 -1 -1 1 -1 -1 -1 -1 -1 -1 1 1 1 1 -1 -1 1 -1 1 1 -1 1 -1 -1 1 1 -1 1 -1 1 1 1 -1 1 -1 -1 1 1 -1 1 -1 1 -1 -1 1 -1 1 -1 1 -1 -1 -1 -1 1 -1 -1 -1 1 -1 -1 1 -1 -1 1 -1 1 1 -1 -1 1 1 1 -1 -1 -1 -1 -1 -1 -1 -1 -1 -1 -1 -1 -1 -1 -1 -1 -1 -1 -1 -1 -1 1 -1 1 -1 1 -1 1 -1 -1 -1 1 -1 1 -1 -1 -1 -1 -1 1 -1 -1 1 -1 -1 1 1 NA -1 1 1 -1 -1 -1 -1 1 -1 -1 -1 -1 1 -1 1 1 -1 1 -1 0 1 1 1 -1 -1 -1 -1 1 -1 -1 -1 NA -1 1 1 1 -1 1 1 -1 -1 -1 -1 -1 -1 1 -1 -1 -1 1 -1 -1 1 -1 -1 -1 -1 -1 -1 -1 1 1 1 -1 -1 1 1 -1 1 1 1 -1 -1 -1 -1 1 1 -1 1 -1 -1 -1 -1 1 -1 1 -1 -1 1 1 -1 -1 1 -1 -1 -1 -1 -1 1 -1 1 -1 -1 1 -1 -1 -1 -1 -1 1 1 -1 -1 1 -1 -1 -1 -1 -1 -1 -1 1 -1 -1 -1 -1 -1 -1 -1 -1 1 1 -1 1 -1 1 1 -1 -1 1 1 1 1 1 -1 1 1 -1 -1 -1 NA -1 -1 -1 1 -1 -1 -1 -1 1 1 -1 -1 -1 -1 1 -1 1 -1 -1 -1 -1 -1 -1 1 -1 -1 1 1 1 -1 -1 -1 -1 -1 -1 -1 1 -1 -1 1 -1 -1 1 -1 1 -1 -1 -1 -1 1 -1 -1 -1 1 -1 -1 1 -1 -1 -1 -1 -1 1 -1 -1 -1 -1 -1 1 -1 -1 1 -1 -1 -1 -1 -1 1 -1 -1 -1 -1 -1 1 -1 -1 -1 -1 -1 1 -1 -1 -1 1 1 -1 -1 -1 -1 -1 1 NA 1 1 -1 -1 1 -1 -1 1 1 -1 1 -1 -1 -1 -1 -1 1 -1 -1 1 1 -1 -1 -1 1 -1 1 -1 1 1 1 -1 -1 -1 1 -1 -1 -1 1 -1 -1 -1 1 -1 -1 -1 1 -1 -1 -1 -1 1 -1 1 1 -1 1 1 1 -1 1 -1 1 -1 -1 -1 -1 -1 1 -1 -1 -1 1 -1 -1 -1 -1 -1 -1 1 -1 -1 1 1 -1 1 1 -1 -1 -1 -1 -1 -1 -1 -1 -1 -1 -1 -1 1 1 1 -1 1 -1 -1 -1 -1 NA -1 -1 -1 -1 1 1 -1 1 -1 1 -1 1 -1 -1 -1 -1 -1 -1 -1 -1 -1 1 -1 1 -1 -1 1 -1 -1 -1 -1 1 -1 1 -1 -1 1 -1 -1 -1 1 -1 1 -1 1 -1 -1 -1 -1 -1 1 -1 -1 1 -1 -1 -1 -1 -1 -1 -1 -1 -1 -1 1 -1 -1 1 -1 1 1 -1 -1 1 -1 1 1 1 1 -1 1 -1 -1 1 -1 -1 -1 -1 -1 -1 1 -1 1 -1 1 -1 -1 1 1 -1 1 -1 -1 -1 -1 -1 -1 1 1 -1 1 -1 -1 1 1 1 1 1 -1 -1 1 -1 -1 -1 -1 -1 -1 1 1 -1 -1 -1 -1 -1 -1 1 1 1 -1 -1 1 -1 -1 -1 -1 -1 -1 1 1 -1 -1 1 -1 -1 1 1 -1 -1 -1 1 1 -1 -1 1 -1 1 -1 1 1 1 -1 -1 1 1 -1 1 1 -1 -1 -1 -1 1 -1 -1 1 1 -1 1 -1 -1 1 1 -1 -1 -1 -1 1 -1 -1 -1 -1 1 -1 1 -1 -1 -1 -1 -1 -1 -1 1 -1 1 -1 -1 1 1 -1 -1 -1 -1 -1 1 -1 1 1 1 -1 1 1 -1 1 1 -1 -1 -1 -1 -1 1 -1 1 -1 1 1 -1 -1 -1 -1 1 1 -1 1 -1 -1 -1 1 1 -1 -1 -1 -1 1 -1 1 -1 -1 1 -1 1 1 1 -1 1 1 -1 1 -1 -1 1 -1 -1 -1 -1 1 -1 -1 -1 -1 -1 1 1 1 1 -1 -1 1 -1 -1 -1 -1 1 1 -1 -1 -1 -1 -1 -1 -1 -1 -1 -1 -1 -1 1 1 -1 -1 -1 -1 -1 1 -1 -1 -1 -1 1 1 1 -1 -1 -1 -1 -1 1 -1 1 -1 1 -1 1 1 -1 1 -1 1 -1 -1 1 -1 -1 -1 -1 -1 1 -1 -1 -1 -1 1 -1 -1 -1 -1 -1 1 -1 -1 -1 1 NA 1 1 -1 -1 1 -1 -1 -1 1 1 1 -1 -1 -1 -1 1 1 -1 -1 -1 1 -1 -1 -1 -1 1 1 -1 -1 1 -1 -1 -1 -1 1 -1 -1 -1 -1 1 -1 -1 -1 1 1 -1 1 -1 -1 -1 1 -1 -1 -1 -1 -1 -1 -1 1 -1 -1 1 1 1 -1 -1 -1 -1 1 -1 -1 1 -1 -1 -1 -1 -1 -1 -1 -1 -1 -1 -1 -1 -1 -1 -1 -1 -1 1 1 1 -1 -1 -1 -1 -1 1 -1 1 1 -1 -1 -1 -1 -1 -1 -1 -1 -1 -1 1 -1 -1 -1 1 -1 -1 -1 1 -1 1 -1 -1 -1 1 1 1 -1 -1 1 1 -1 -1 1 -1 -1 1 -1 -1 -1 -1 1 -1 -1 -1 1 -1 -1 -1 -1 1 -1 1 -1 -1 -1 -1 1 -1 1 -1 -1 -1 -1 1 -1 1 1 -1 -1 1 1 -1 1 1 1 -1 -1 -1 1 1 -1 -1 -1 -1 1 -1 -1 -1 1 1 1 1 -1 -1 1 1 -1 -1 -1 -1 -1 1 -1 -1 -1 -1 -1 -1 1 1 -1 1 -1 -1 -1 -1 -1 1 -1 -1 -1 -1 1 -1 -1 -1 -1 -1 -1 -1 -1 -1 -1 -1 -1 -1 -1 -1 1 -1 -1 -1 -1 -1 -1 -1 -1 -1 -1 -1 -1 -1 1 1 1 -1 -1 -1 -1 -1 -1 1 -1 -1 -1 -1 -1 1 1 1 -1 -1 -1 -1 -1 1 -1 NA 1 -1 -1 -1 -1 1 1 1 1 -1 1 1 -1 -1 NA -1 -1 1 1 -1 -1 1 1 -1 -1 -1 -1 -1 -1 -1 1 -1 1 1 1 -1 1 1 1 -1 -1 -1 -1 -1 -1 -1 1 -1 1 -1 1 -1 -1 -1 -1 -1 1 -1 -1 1 -1 -1 -1 -1 1 -1 1 -1 1 -1 1 1 -1 -1 -1 -1 1 -1 -1 1 -1 -1 -1 1 1 1 1 -1 1 1 -1 -1 -1 -1 -1 -1 -1 1 -1 -1 -1 -1 -1 -1 1 1 1 1 -1 -1 -1 -1 -1 -1 -1 -1 -1 -1 -1 -1 1 -1 -1 -1 1 -1 -1 -1 1 1 -1 1 1 1 -1 -1 -1 -1 -1 1 -1 -1 1 -1 1 1 -1 1 -1 -1 -1 -1 1 -1 -1 -1 -1 1 1 -1 1 -1 1 -1 1 -1 1 -1 -1 -1 1 1 -1 -1 -1 -1 -1 1 -1 1 1 -1 -1 1 -1 -1 -1 -1 -1 1 1 -1 1 -1 1 -1 -1 1 -1 -1 1 -1 -1 -1 1 -1 -1 -1 -1 1 -1 -1 -1 -1 -1 1 -1 1 -1 1 -1 1 -1 1 1 1 1 -1 -1 -1 1 -1 -1 -1 -1 1 -1 1 1 -1 -1 -1 1 -1 1 1 1 -1 -1 1 1 -1 -1 1 1 -1 -1 -1 -1 -1 -1 -1 -1 1 -1 -1 1 -1 -1 -1 1 1 1 1 1 -1 -1 1 -1 -1 -1 -1 -1 -1 1 1 -1 1 -1 -1 -1 -1 1 -1 -1 -1 1 -1 -1 -1 -1 -1 1 -1 -1 -1 -1 -1 -1 -1 -1 1 -1 1 -1 NA 1 1 -1 1 -1 1 -1 -1 1 1 -1 -1 1 1 1 1 -1 1 -1 -1 -1 -1 -1 -1 -1 -1 -1 -1 -1 1 -1 1 -1 1 1 1 -1 -1 -1 -1 -1 -1 -1 1 1 -1 1 -1 -1 -1 1 -1 -1 1 -1 1 -1 -1 -1 1 -1 -1 -1 1 -1 1 1 -1 1 1 -1 1 -1 -1 1 -1 -1 -1 1 -1 1 -1 -1 -1 -1 1 -1 -1 1 -1 -1 1 -1 -1 -1 1 -1 -1 -1 1 -1 -1 1 -1 -1 -1 1 1 1 -1 -1 -1 -1 -1 -1 -1 -1 1 -1 -1 -1 -1 1 1 1 1 -1 -1 -1 1 1 1 -1 -1 1 1 1 -1 -1 1 -1 1 -1 1 -1 -1 1 1 -1 -1 -1 -1 -1 -1 1 -1 -1 -1 1 1 -1 -1 1 1 -1 1 -1 1 -1 1 1 1 -1 -1 -1 1 1 1 -1 -1 -1 1 -1 -1 -1 1 1 -1 -1 -1 1 -1 -1 -1 1 -1 1 -1 -1 -1 1 -1 1 -1 -1 -1 -1 1 -1 -1 -1 -1 -1 1 1 1 -1 1 1 -1 1 -1 1 1 1 -1 -1 -1 -1 -1 -1 -1 -1 -1 -1 -1 1 1 1 1 -1 1 -1 1 -1 -1 -1 -1 -1 1 -1 -1 1 1 -1 -1 -1 1 1 1 1 -1 -1 -1 -1 -1 -1 1 -1 1 -1 -1 -1 1 -1 -1 1 1 -1 -1 -1 -1 -1 1 -1 -1 1 -1 -1 1 1 -1 1 1 -1 -1 1 -1 1 -1 1 -1 -1 -1 -1 1 1 -1 -1 1 1 -1 1 1 1 -1 -1 -1 -1 -1 1 1 1 -1 1 1 -1 -1 -1 -1 -1 1 1 -1 -1 1 1 1 -1 -1 -1 -1 -1 -1 1 1 1 -1 1 -1 -1 -1 -1 -1 -1 -1 1 -1 1 -1 -1 -1 1 -1 -1 1 -1 -1 -1 1 -1 -1 -1 -1 -1 -1 -1 1 -1 -1 -1 1 -1 -1 -1 -1 -1 1 1 1 -1 1 1 1 1 -1 -1 1 1 -1 -1 1 1 1 -1 -1 1 -1 -1 1 -1 1 -1 -1 -1 1 1 -1 1 -1 -1 1 -1 -1 -1 -1 1 1 -1 -1 -1 1 -1 1 -1 1 -1 1 -1 -1 1 -1 -1 -1 -1 -1 -1 -1 -1 -1 -1 1 -1 1 -1 -1 -1 -1 1 -1 -1 -1 -1 1 1 1 1 -1 1 -1 -1 -1 -1 1 -1 -1 1 -1 1 1 -1 -1 -1 -1 -1 -1 -1 -1 -1 -1 1 1 -1 -1 1 1 -1 -1 -1 1 -1 1 -1 -1 -1 -1 -1 -1 -1 1 1 -1 -1 -1 -1 -1 -1 -1 1 -1 -1 -1 -1 -1 -1 -1 -1 -1 -1 -1 -1 1 -1 -1 1 -1 1 -1 1 1 1 1 1 -1 -1 -1 -1 -1 -1 -1 1 -1 1 1 1 -1 -1 -1 1 -1 1 -1 -1 1 1 -1 -1 1 -1 -1 1 1 -1 -1 1 -1 -1 -1 -1 -1 1 1 1 1 -1 1 -1 -1 1 -1 1 -1 -1 -1 -1 -1 1 -1 -1 -1 -1 1 -1 -1 -1 -1 -1 -1 -1 1 -1 -1 -1 -1 1 1 -1 1 -1 -1 -1 -1 1 -1 1 1 -1 -1 -1 NA -1 -1 -1 -1 1 1 -1 1 -1 -1 -1 -1 -1 1 -1 1 1 -1 -1 -1 -1 1 1 1 1 1 -1 1 -1 -1 -1 -1 -1 -1 -1 -1 -1 -1 -1 1 -1 1 1 -1 1 -1 1 -1 1 -1 1 1 -1 -1 -1 1 -1 -1 -1 -1 1 1 -1 -1 -1 -1 1 1 -1 -1 1 1 1 -1 -1 -1 1 1 -1 1 NA -1 -1 -1 -1 -1 -1 -1 -1 -1 -1 -1 1 -1 1 -1 -1 1 -1 1 1 -1 -1 1 1 1 -1 -1 -1 -1 NA 1 1 -1 -1 -1 1 1 -1 -1 -1 1 1 1 1 1 1 -1 -1 -1 -1 -1 -1 -1 -1 1 -1 -1 -1 -1 -1 -1 -1 1 1 -1 -1 1 -1 -1 1 1 -1 1 1 -1 1 -1 -1 1 1 -1 -1 1 -1 -1 1 1 1 1 1 -1 -1 -1 -1 -1 1 -1 -1 1 1 -1 1 1 -1 -1 -1 -1 -1 -1 1 -1 -1 1 1 -1 1 1 1 1 -1 -1 -1 1 1 1 -1 1 1 -1 -1 -1 -1 1 1 -1 -1 -1 -1 -1 1 -1 1 1 -1 -1 -1 1 -1 1 -1 -1 -1 1 -1 -1 -1 -1 -1 1 1 -1 1 -1 1 -1 1 -1 1 -1 -1 -1 -1 -1 -1 -1 -1 -1 -1 1 NA -1 1 -1 -1 -1 -1 -1 1 -1 -1 -1 -1 1 1 -1 1 1 1 1 -1 -1 -1 1 -1 1 -1 -1 -1 -1 1 -1 -1 -1 1 1 1 1 1 1 -1 1 1 -1 -1 1 1 -1 1 1 1 -1 1 -1 -1 -1 1 -1 -1 -1 1 -1 1 -1 -1 1 1 -1 1 1 -1 1 -1 -1 -1 1 -1 -1 1 -1 -1 1 1 -1 -1 1 1 -1 -1 1 -1 1 -1 -1 1 1 1 1 -1 -1 -1 1 1 -1 -1 -1 1 1 -1 1 -1 1 -1 1 1 -1 1 -1 -1 -1 -1 1 -1 -1 1 -1 1 -1 -1 -1 -1 1 -1 1 -1 -1 1 -1 1 -1 -1 -1 1 -1 -1 1 1 -1 -1 -1 -1 1 1 1 1 -1 1 1 -1 1 1 1 1 -1 1 -1 1 1 -1 1 -1 -1 -1 -1 1 -1 1 -1 -1 -1 -1 -1 -1 1 -1 -1 -1 -1 -1 -1 1 1 -1 -1 1 -1 1 -1 1 1 -1 -1 1 -1 1 -1 1 -1 -1 -1 -1 -1 1 -1 -1 -1 -1 1 -1 -1 -1 -1 -1 -1 1 -1 1 -1 -1 1 1 -1 -1 1 1 -1 1 1 1 1 -1 -1 1 1 1 -1 -1 -1 -1 1 -1 -1 1 -1 1 -1 -1 1 -1 -1 -1 1 -1 -1 -1 -1 -1 -1 -1 -1 -1 -1 -1 -1 -1 1 -1 -1 1 -1 1 -1 1 1 -1 -1 -1 -1 1 1 -1 -1 -1 -1 -1 -1 1 -1 -1 1 1 1 -1 -1 -1 -1 -1 -1 -1 -1 -1 -1 -1 -1 1 -1 -1 -1 -1 -1 -1 -1 1 1 -1 1 -1 -1 NA 1 -1 1 -1 1 -1 1 -1 0 1 -1 -1 1 1 -1 -1 -1 1 -1 -1 -1 -1 1 -1 -1 1 -1 -1 1 1 -1 1 1 -1 -1 -1 -1 1 -1 -1 1 1 1 1 -1 1 1 1 -1 -1 -1 -1 -1 1 -1 1 1 -1 -1 1 -1 -1 -1 -1 -1 -1 -1 1 1 -1 -1 1 1 -1 -1 -1 1 -1 1 -1 -1 1 1 1 -1 1 1 -1 1 1 -1 -1 1 NA -1 -1 1 -1 -1 -1 1 -1 -1 1 1 -1 -1 -1 -1 1 -1 -1 -1 -1 -1 1 1 -1 1 -1 -1 1 1 1 1 -1 1 -1 -1 -1 -1 1 -1 -1 -1 -1 -1 -1 -1 -1 -1 -1 -1 -1 -1 -1 -1 -1 -1 1 -1 1 1 1 -1 1 -1 -1 -1 -1 1 -1 -1 -1 -1 1 1 -1 -1 -1 -1 1 1 -1 -1 -1 -1 1 -1 -1 -1 1 1 1 -1 -1 1 -1 -1 1 1 1 -1 1 -1 -1 -1 -1 -1 -1 1 -1 -1 1 -1 -1 -1 1 1 1 1 -1 1 1 1 -1 -1 -1 1 -1 1 -1 -1 1 -1 -1 -1 -1 -1 1 -1 -1 1 -1 1 1 -1 -1 -1 -1 -1 1 -1 1 -1 -1 -1 -1 -1 -1 -1 1 1 -1 -1 -1 1 1 -1 -1 -1 -1 -1 1 1 -1 1 -1 1 -1 -1 -1 1 1 1 1 -1 -1 1 -1 -1 1 -1 1 -1 1 -1 -1 -1 1 1 -1 -1 -1 -1
line16 -1 1 -1 -1 1 -1 -1 -1 -1 1 -1 -1 1 1 -1 -1 -1 1 1 1 -1 -1 -1 -1 -1 1 1 -1 -1 -1 -1 -1 -1 -1 1 1 -1 -1 -1 -1 -1 1 -1 1 -1 -1 1 -1 1 -1 1 1 1 -1 -1 -1 -1 -1 -1 1 1 -1 1 -1 -1 1 -1 1 -1 1 1 1 -1 -1 -1 -1 -1 -1 1 1 -1 1 -1 -1 -1 -1 1 -1 1 -1 -1 1 -1 -1 -1 -1 -1 -1 -1 -1 -1 -1 -1 -1 -1 1 1 -1 -1 1 -1 -1 -1 -1 1 1 -1 1 -1 -1 -1 -1 -1 -1 1 1 -1 -1 -1 -1 -1 1 -1 -1 -1 1 -1 1 -1 -1 -1 -1 -1 -1 -1 -1 -1 1 -1 -1 1 1 -1 1 -1 -1 -1 1 -1 -1 -1 1 1 -1 -1 -1 -1 -1 -1 1 -1 -1 -1 -1 -1 -1 -1 -1 -1 -1 -1 -1 -1 -1 1 1 -1 -1 -1 -1 -1 -1 -1 -1 -1 1 -1 1 -1 -1 -1 -1 -1 -1 -1 -1 -1 1 -1 -1 1 -1 1 1 -1 -1 -1 -1 1 1 -1 1 -1 -1 1 1 -1 -1 -1 1 -1 1 1 1 -1 1 -1 1 -1 1 -1 1 1 -1 -1 -1 -1 -1 -1 -1 -1 -1 1 -1 1 -1 -1 -1 -1 1 -1 -1 -1 -1 -1 -1 -1 1 1 -1 -1 1 -1 1 -1 -1 -1 1 -1 1 -1 -1 -1 1 1 -1 -1 -1 -1 -1 -1 -1 1 -1 1 -1 -1 1 -1 -1 1 -1 -1 1 1 -1 -1 -1 1 -1 -1 -1 -1 1 -1 1 -1 -1 -1 -1 -1 -1 -1 1 -1 -1 -1 1 -1 -1 -1 -1 1 1 1 1 -1 -1 -1 -1 1 1 1 -1 1 1 -1 1 -1 -1 -1 -1 -1 -1 1 -1 -1 1 -1 -1 -1 -1 -1 1 1 -1 1 1 -1 1 -1 -1 -1 -1 -1 -1 -1 1 -1 1 -1 -1 -1 -1 1 1 1 -1 -1 -1 1 -1 1 -1 -1 1 -1 1 1 -1 -1 1 1 -1 -1 1 1 -1 -1 1 1 -1 -1 1 1 1 -1 -1 -1 -1 -1 -1 1 1 -1 -1 1 -1 1 -1 -1 -1 -1 -1 1 -1 -1 1 -1 -1 -1 -1 -1 -1 -1 1 -1 1 -1 -1 1 -1 1 -1 -1 -1 1 -1 -1 -1 -1 -1 -1 1 -1 -1 -1 1 -1 1 1 1 -1 -1 -1 -1 -1 -1 -1 -1 -1 -1 -1 -1 -1 -1 1 1 -1 -1 1 -1 -1 1 -1 1 1 -1 -1 1 1 1 -1 -1 1 -1 -1 -1 1 -1 -1 -1 -1 -1 -1 -1 -1 -1 -1 1 -1 1 -1 -1 -1 -1 1 -1 -1 -1 -1 -1 -1 -1 -1 1 -1 -1 -1 -1 1 -1 1 -1 -1 -1 -1 -1 -1 1 -1 -1 -1 -1 1 1 1 1 -1 1 -1 -1 1 -1 -1 -1 1 -1 -1 -1 -1 -1 -1 1 -1 -1 -1 -1 1 -1 -1 1 1 -1 -1 -1 1 1 -1 -1 -1 -1 -1 -1 -1 -1 -1 -1 -1 -1 -1 -1 -1 1 -1 -1 -1 1 -1 -1 -1 1 -1 -1 -1 -1 1 1 -1 1 -1 -1 -1 -1 -1 -1 1 1 -1 -1 1 1 -1 1 1 -1 -1 1 1 1 -1 1 -1 1 1 -1 -1 -1 -1 -1 -1 -1 -1 -1 1 -1 -1 -1 1 -1 -1 -1 1 NA 1 -1 -1 1 1 1 -1 -1 -1 -1 -1 -1 -1 1 -1 -1 -1 1 1 -1 -1 -1 -1 -1 -1 1 -1 -1 -1 -1 -1 1 -1 1 1 -1 -1 1 1 -1 -1 1 -1 -1 -1 -1 -1 -1 1 -1 -1 -1 -1 1 -1 1 -1 -1 -1 -1 -1 -1 1 1 1 1 -1 -1 -1 1 -1 1 1 -1 1 -1 1 -1 1 -1 1 -1 -1 -1 -1 -1 -1 -1 -1 -1 1 -1 -1 1 -1 -1 -1 -1 1 1 -1 -1 1 -1 -1 -1 -1 -1 -1 -1 1 -1 -1 -1 1 -1 -1 -1 -1 -1 -1 -1 -1 1 1 -1 1 -1 -1 1 1 1 -1 1 -1 -1 -1 -1 -1 -1 -1 -1 -1 -1 -1 1 1 1 -1 1 -1 -1 -1 -1 -1 -1 -1 1 -1 1 -1 -1 -1 1 1 1 -1 -1 -1 1 1 -1 1 1 -1 -1 1 -1 -1 1 -1 1 1 -1 1 -1 -1 1 -1 1 1 1 -1 -1 -1 -1 -1 -1 -1 1 -1 1 -1 -1 -1 1 1 -1 1 -1 1 1 1 -1 -1 -1 -1 -1 -1 -1 -1 1 -1 -1 -1 1 -1 1 -1 -1 -1 1 -1 1 -1 -1 -1 -1 1 -1 -1 -1 -1 -1 -1 1 -1 1 -1 -1 1 -1 1 -1 -1 -1 1 1 -1 -1 -1 -1 -1 -1 -1 -1 1 -1 1 -1 -1 -1 0 1 -1 -1 -1 -1 1 -1 -1 -1 -1 -1 1 -1 1 -1 -1 -1 -1 -1 -1 -1 -1 -1 -1 1 1 -1 -1 -1 -1 1 -1 -1 -1 -1 1 -1 1 -1 -1 1 -1 1 1 1 1 1 -1 1 1 1 1 1 1 1 -1 1 -1 -1 -1 -1 -1 -1 -1 -1 1 1 -1 -1 NA -1 -1 -1 1 1 -1 -1 -1 -1 -1 -1 1 -1 -1 -1 1 -1 -1 -1 -1 -1 -1 -1 -1 -1 1 1 1 1 -1 1 1 -1 -1 -1 -1 1 1 -1 1 1 1 -1 -1 -1 -1 -1 -1 1 -1 -1 -1 1 -1 1 -1 -1 -1 -1 -1 -1 -1 -1 -1 -1 1 -1 -1 1 -1 1 1 -1 -1 -1 1 -1 1 -1 -1 1 -1 1 -1 1 -1 -1 -1 1 -1 -1 -1 1 1 1 1 1 1 1 1 1 -1 1 -1 1 -1 -1 -1 1 1 1 -1 -1 -1 1 -1 -1 1 -1 -1 -1 1 -1 -1 -1 -1 -1 1 -1 1 1 -1 -1 1 -1 -1 -1 1 -1 -1 1 -1 -1 1 -1 -1 -1 -1 1 -1 -1 -1 1 1 -1 -1 -1 1 -1 1 -1 1 -1 1 -1 -1 -1 -1 -1 1 -1 -1 -1 -1 1 -1 1 -1 -1 -1 1 1 -1 -1 -1 -1 -1 -1 1 -1 1 1 1 -1 -1 -1 -1 -1 -1 1 -1 -1 -1 -1 -1 -1 -1 1 1 -1 -1 -1 1 1 -1 1 -1 1 -1 1 1 -1 1 1 -1 -1 1 -1 -1 1 -1 1 1 -1 1 -1 -1 1 -1 -1 -1 -1 -1 -1 -1 -1 -1 -1 -1 -1 1 1 -1 -1 1 -1 -1 1 -1 -1 -1 1 -1 1 -1 -1 -1 -1 -1 -1 1 1 1 -1 -1 -1 -1 1 -1 -1 1 1 -1 -1 -1 -1 -1 -1 1 -1 -1 -1 -1 -1 -1 -1 1 -1 1 1 -1 -1 -1 1 -1 -1 -1 -1 1 1 1 1 1 1 1 -1 -1 -1 1 -1 -1 1 -1 -1 1 1 -1 -1 -1 -1 -1 -1 -1 1 1 -1 -1 -1 1 -1 -1 -1 -1 -1 -1 -1 1 1 1 -1 -1 -1 1 1 -1 -1 -1 -1 1 -1 -1 -1 1 -1 -1 -1 1 1 1 1 -1 1 -1 1 -1 1 1 1 1 1 -1 1 1 -1 -1 -1 -1 1 -1 -1 -1 1 -1 -1 -1 1 -1 1 1 -1 1 -1 -1 -1 -1 -1 -1 1 1 -1 -1 1 1 -1 -1 -1 -1 -1 1 1 -1 -1 -1 -1 -1 -1 -1 -1 1 -1 -1 -1 -1 -1 1 -1 1 -1 1 -1 -1 1 -1 1 -1 1 -1 1 1 -1 1 1 -1 -1 -1 -1 -1 -1 1 1 1 1 -1 -1 -1 -1 1 -1 -1 -1 1 -1 -1 -1 -1 -1 -1 -1 -1 -1 -1 1 -1 -1 -1 1 -1 1 -1 -1 -1 -1 -1 1 1 1 -1 -1 1 -1 -1 -1 -1 1 -1 -1 -1 1 -1 1 1 1 -1 -1 -1 -1 -1 1 -1 1 -1 1 -1 1 -1 -1 -1 -1 -1 -1 1 1 -1 -1 -1 1 -1 1 1 -1 -1 1 -1 1 1 -1 -1 -1 -1 0 -1 -1 -1 -1 -1 -1 -1 -1 1 1 -1 -1 -1 -1 1 1 1 -1 -1 -1 -1 -1 1 -1 -1 -1 -1 1 1 -1 -1 -1 1 -1 -1 1 -1 -1 -1 1 1 -1 1 -1 1 -1 -1 -1 1 1 1 1 1 1 -1 1 -1 -1 -1 1 1 1 1 1 -1 1 -1 -1 -1 -1 -1 -1 -1 -1 1 -1 -1 1 -1 1 1 -1 -1 1 1 1 -1 -1 -1 -1 -1 -1 -1 -1 -1 -1 -1 1 1 -1 -1 -1 1 1 -1 1 1 1 -1 1 -1 -1 -1 1 -1 -1 -1 -1 -1 -1 1 -1 1 -1 1 -1 -1 1 -1 1 -1 -1 -1 -1 -1 -1 -1 -1 -1 -1 -1 -1 1 1 -1 -1 -1 -1 -1 -1 1 1 -1 -1 1 -1 -1 -1 1 -1 -1 -1 1 -1 1 -1 -1 -1 -1 1 -1 -1 1 -1 -1 -1 -1 -1 1 -1 -1 -1 -1 -1 -1 -1 1 1 -1 -1 1 -1 1 -1 -1 1 1 -1 -1 -1 -1 -1 -1 -1 -1 -1 -1 1 -1 -1 -1 1 1 1 1 -1 -1 1 -1 -1 -1 -1 -1 -1 1 -1 1 -1 -1 -1 1 1 -1 -1 -1 -1 -1 1 1 -1 -1 -1 -1 1 -1 -1 1 1 -1 -1 -1 -1 -1 -1 1 1 1 -1 1 -1 1 -1 1 -1 -1 -1 -1 -1 -1 -1 -1 1 1 -1 -1 -1 -1 -1 -1 1 -1 -1 -1 -1 -1 -1 1 -1 -1 -1 1 -1 1 -1 -1 1 1 -1 1 1 1 -1 1 1 -1 1 -1 1 -1 1 -1 1 -1 -1 1 1 1 1 -1 1 -1 1 -1 1 -1 -1 -1 1 -1 -1 1 -1 1 1 -1 1 -1 -1 1 -1 -1 -1 1 1 -1 1 -1 -1 -1 -1 1 1 -1 -1 -1 -1 -1 1 1 -1 -1 -1 -1 -1 1 -1 1 1 1 1 -1 -1 -1 1 1 -1 -1 -1 1 1 -1 -1 1 1 -1 -1 -1 -1 -1 1 -1 -1 -1 1 1 1 -1 -1 1 -1 -1 -1 1 -1 -1 -1 -1 -1 -1 -1 -1 -1 -1 -1 -1 1 -1 -1 -1 1 -1 -1 -1 1 1 -1 1 1 -1 -1 1 -1 1 1 1 -1 -1 -1 -1 -1 -1 -1 -1 -1 1 -1 -1 -1 1 -1 -1 1 -1 1 1 1 -1 -1 -1 1 -1 -1 -1 1 1 -1 -1 1 -1 1 1 -1 1 1 1 1 -1 1 1 1 1 -1 -1 -1 -1 1 1 1 -1 -1 -1 1 1 1 -1 -1 1 -1 1 1 -1 -1 -1 -1 1 1 -1 -1 -1 -1 -1 -1 -1 -1 -1 -1 1 -1 1 1 -1 1 -1 -1 1 -1 1 1 1 -1 -1 1 1 1 -1 1 -1 -1 1 1 1 -1 1 -1 1 1 -1 -1 1 -1 -1 -1 -1 -1 1 -1 -1 1 -1 1 1 -1 -1 -1 -1 -1 -1 1 -1 1 -1 1 -1 1 -1 1 -1 1 -1 1 -1 1 -1 -1 -1 -1 -1 1 -1 -1 -1 -1 -1 -1 1 -1 1 -1 1 -1 -1 -1 -1 -1 -1 1 -1 1 -1 -1 1 -1 -1 1 -1 -1 1 -1 -1 1 -1 -1 -1 -1 -1 -1 1 -1 -1 -1 -1 1 -1 1 -1 1 1 1 -1 1 1 -1 1 -1 -1 -1 1 1 1 1 -1 -1 -1 -1 -1 -1 -1 -1 -1 -1 1 -1 -1 1 1 1 -1 -1 -1 1 -1 -1 -1 -1 -1 1 1 1 -1 -1 -1 -1 1 -1 -1 -1 1 1 1 -1 -1 -1 -1 -1 -1 -1 -1 -1 -1 -1 -1 1 1 -1 -1 1 -1 -1 -1 1 1 -1 1 1 -1 1 -1 -1 -1 -1 1 -1 -1 1 -1 -1 -1 1 -1 1 -1 1 -1 -1 -1 -1 -1 1 -1 1 -1 -1 1 1 -1 -1 1 -1 NA -1 -1 -1 -1 -1 1 1 1 -1 -1 -1 -1 -1 1 -1 1 -1 1 -1 1 1 1 1 -1 -1 -1 -1 -1 -1 1 -1 1 1 1 -1 -1 -1 -1 -1 -1 1 1 -1 -1 -1 -1 -1 -1 -1 -1 -1 -1 -1 -1 -1 1 -1 1 -1 1 1 1 -1 -1 -1 -1 -1 -1 1 -1 1 -1 1 -1 -1 -1 -1 -1 -1 -1 -1 -1 1 1 -1 -1 -1 -1 -1 -1 1 -1 1 -1 -1 -1 1 -1 -1 -1 -1 -1 -1 1 1 -1 -1 1 -1 1 1 1 -1 -1 1 -1 -1 -1 -1 -1 -1 1 1 -1 1 -1 -1 1 -1 -1 -1 -1 -1 1 1 -1 -1 1 -1 -1 1 -1 1 1 1 -1 -1 -1 -1 1 -1 -1 1 -1 1 -1 -1 -1 -1 1 -1 -1 -1 -1 1 1 -1 1 1 -1 -1 -1 -1 1 -1 -1 -1 -1 1 1 -1 -1 1 1 1 -1 1 -1 -1 -1 -1 -1 1 1 1 -1 -1 -1 1 -1 -1 -1 -1 -1 -1 1 1 1 1 -1 -1 -1 1 -1 -1 1 1 -1 -1 -1 1 -1 1 -1 1 -1 1 -1 -1 -1 NA -1 -1 -1 1 1 -1 1 -1 1 -1 -1 -1 -1 1 -1 1 -1 -1 -1 1 -1 -1 1 -1 -1 1 -1 -1 -1 -1 -1 1 -1 1 -1 -1 -1 -1 1 1 1 -1 -1 -1 -1 1 -1 -1 1 1 -1 -1 -1 -1 1 -1 1 -1 -1 1 1 1 -1 -1 -1 -1 1 -1 -1 -1 -1 1 1 -1 -1 -1 -1 1 -1 1 1 -1 1 1 -1 -1 1 -1 -1 -1 -1 1 -1 -1 1 1 1 1 -1 -1 -1 -1 -1 -1 -1 -1 1 1 1 1 1 -1 -1 1 -1 -1 -1 1 -1 -1 -1 -1 -1 -1 1 -1 1 -1 1 -1 -1 1 1 1 1 1 -1 -1 -1 1 -1 -1 -1 -1 -1 1 -1 1 1 -1 -1 -1 1 -1 -1 1 -1 -1 1 1 1 -1 -1 1 1 -1 -1 1 1 1 -1 1 1 -1 1 -1 1 -1 -1 -1 -1 1 -1 -1 -1 -1 1 -1 -1 -1 1 -1 -1 -1 -1 -1 1 -1 1 -1 -1 -1 -1 -1 1 -1 -1 -1 -1 -1 -1 1 1 -1 -1 -1 -1 -1 -1 -1 -1 -1 -1 -1 -1 1 -1 -1 1 -1 -1 -1 -1 -1 -1 1 1 1 -1 -1 -1 -1 -1 1 -1 -1 1 1 -1 -1 1 -1 -1 -1 1 -1 1 -1 -1 1 -1 -1 -1 -1 -1 -1 1 -1 1 1 -1 -1 -1 -1 1 -1 1 -1 -1 -1 1 -1 -1 -1 -1 -1 -1 -1 -1 1 1 -1 -1 -1 -1 -1 1 -1 1 1 -1 -1 1 1 -1 -1 -1 1 -1 1 1 1 -1 -1 -1 -1 -1 -1 -1 -1 -1 1 -1 1 -1 1 1 1 -1 -1 -1 -1 1 -1 -1 1 -1 -1 1 -1 1 1 -1 -1 1 -1 -1 -1 -1 -1 1 -1 -1 1 -1 -1 1 -1 -1 1 -1 -1 -1 1 -1 -1 -1 -1 -1 -1 1 -1 1 -1 1 1 -1 -1 -1 -1 1 -1 -1 -1 -1 -1 -1 -1 -1 -1 -1 -1 -1 1 -1 -1 1 1 -1 1 1 -1 -1 -1 1 -1 -1 1 -1 1 -1 -1 -1 -1 -1 1 -1 -1 1 -1 -1 -1 -1 -1 -1 1 -1 -1 -1 -1 -1 1 -1 1 -1 -1 1 -1 -1 -1 1 1 -1 1 -1 -1 -1 1 -1 -1 -1 1 -1 -1 -1 -1 -1 -1 -1 1 1 -1 -1 -1 -1 1 -1 1 1 1 -1 -1 -1 -1 -1 1 -1 -1 1 NA 1 -1 -1 -1 -1 -1 1 -1 -1 -1 1 1 1 -1 1 -1 -1 -1 -1 -1 -1 -1 1 1 -1 1 -1 -1 1 -1 1 1 1 -1 1 -1 -1 -1 -1 -1 -1 -1 -1 1 1 -1 -1 -1 -1 -1 1 -1 -1 -1 -1 -1 -1 1 -1 1 -1 1 1 1 -1 1 -1 -1 -1 -1 1 1 -1 -1 -1 1 -1 1 1 1 -1 1 -1 1 -1 1 -1 1 -1 1 -1 -1 1 -1 -1 -1 -1 -1 -1 -1 -1 1 -1 1 1 -1 1 1 -1 -1 -1 -1 -1 1 -1 -1 -1 1 -1 -1 -1 -1 -1 1 -1 -1 1 -1 1 -1 -1 1 -1 1 1 -1 -1 -1 -1 -1 -1 -1 -1 -1 1 -1 -1 1 -1 1 -1 1 -1 -1 -1 -1 1 -1 -1 -1 -1 -1 -1 -1 1 -1 1 -1 1 1 -1 1 -1 1 -1 -1 1 -1 -1 1 -1 -1 -1 -1 1 1 -1 -1 1 1 -1 -1 -1 -1 -1 -1 1 -1 -1 1 1 1 -1 -1 -1 -1 -1 -1 -1 1 -1 -1 -1 -1 -1 -1 1 -1 -1 1 -1 1 -1 -1 -1 1 -1 1 -1 -1 1 -1 -1 -1 -1 -1 1 -1 -1 -1 -1 -1 -1 -1 -1 -1 -1 -1 -1 -1 -1 -1 1 1 1 -1 -1 -1 -1 1 1 1 -1 -1 1 1 -1 -1 -1 -1 1 -1 -1 1 -1 1 -1 -1 1 1 1 -1 -1 -1 1 -1 -1 -1 1 -1 -1 -1 -1 -1 1 1 -1 -1 -1 1 -1 -1 1 -1 -1 1 -1 1 1 1 -1 1 1 -1 1 -1 -1 1 -1 -1 1 -1 1 -1 1 -1 -1 -1 1 -1 1 -1 -1 -1 -1 1 1 -1 1 1 -1 1 -1 1 1 -1 1 -1 -1 1 -1 -1 -1 -1 -1 -1 -1 1 -1 1 -1 -1 1 -1 -1 1 -1 1 1 -1 1 -1 -1 -1 1 -1 1 -1 -1 -1 1 -1 1 -1 -1 1 -1 -1 -1 -1 -1 -1 -1 -1 1 -1 -1 1 1 1 -1 1 -1 1 -1 -1 1 -1 -1 -1 1 -1 -1 -1 -1 -1 -1 1 1 -1 -1 1 -1 1 -1 1 -1 -1 1 -1 -1 -1 1 1 -1 -1 1 -1 1 1 -1 -1 1 -1 -1 -1 -1 -1 -1 1 1 1 1 -1 1 -1 1 1 -1 1 1 -1 -1 -1 -1 1 -1 -1 1 1 1 -1 -1 -1 1 -1 -1 -1 -1 -1 -1 -1 1 -1 -1 1 1 -1 -1 -1 -1 -1 -1 -1 -1 1 -1 -1 -1 -1 1 -1 -1 1 1 -1 -1 1 -1 1 -1 1 1 -1 -1 -1 -1 -1 1 1 -1 -1 1 -1 -1 -1 1 -1 1 -1 -1 1 -1 1 -1 1 -1 1 -1 -1 -1 -1 -1 -1 -1 -1 -1 1 -1 -1 1 -1 -1 1 -1 1 1 -1 -1 -1 -1 -1 1 -1 -1 -1 -1 -1 1 1 -1 1 -1 -1 1 -1 -1 -1 -1 1 -1 -1 1 1 -1 -1 -1 -1 -1 -1 1 -1 -1 -1 -1 1 -1 -1 -1 -1 -1 1 -1 -1 -1 1 1 -1 -1 1 -1 -1 1 -1 1 -1 -1 1 1 1 1 1 -1 -1 -1 1 1 1 -1 -1 1 -1 1 -1 -1 1 -1 -1 -1 1 1 1 -1 1 1 -1 1 1 -1 1 1 -1 -1 -1 1 -1 -1 -1 -1 -1 -1 -1 -1 -1 1 -1 -1 1 -1 -1 1 1 1 -1 -1 -1 -1 1 -1 -1 1 -1 -1 1 -1 1 -1 -1 1 1 1 1 -1 1 1 -1 -1 1 1 1 -1 -1 -1 -1 -1 1 -1 -1 -1 1 1 1 1 1 1 1 -1 -1 1 -1 1 1 -1 1 -1 -1 -1 1 1 -1 -1 -1 -1 1 -1 -1 -1 -1 -1 -1 -1 -1 1 -1 1 -1 -1 1 1 1 -1 -1 1 -1 -1 1 -1 1 -1 -1 -1 1 -1 -1 1 -1 1 -1 1 -1 -1 -1 1 -1 -1 -1 1 -1 -1 -1 1 1 -1 -1 -1 -1 -1 -1 1 1 -1 1 -1 -1 1 -1 1 -1 -1 -1 1 -1 -1 -1 -1 1 -1 -1 -1 -1 -1 -1 -1 1 -1 -1 -1 1 1 -1 -1 -1 -1 -1 -1 1 1 1 1 -1 1 -1 1 -1 -1 -1 -1 -1 1 -1 -1 1 1 1 -1 -1 -1 -1 -1 1 -1 -1 -1 -1 -1 -1 1 -1 1 -1 1 -1 1 1 -1 -1 -1 -1 -1 1 -1 1 -1 1 -1 -1 1 -1 -1 -1 1 1 -1 -1 -1 -1 -1 -1 -1 -1 1 -1 -1 1 -1 -1 -1 1 1 1 -1 -1 -1 1 -1 1 -1 -1 -1 -1 -1 -1 -1 -1 -1 -1 1 -1 -1 -1 -1 -1 -1 1 -1 1 1 -1 -1 1 1 -1 -1 1 1 -1 1 1 -1 -1 1 -1 1 1 -1 1 -1 -1 1 -1 -1 1 1 -1 -1 -1 -1 -1 1 -1 1 -1 -1 -1 -1 -1 -1 1 -1 -1 -1 -1 -1 -1 -1 -1 -1 -1 -1 -1 -1 1 -1 -1 -1 1 1 1 -1 -1 -1 -1 1 -1 -1 1 -1 -1 -1 -1 -1 -1 -1 -1 1 -1 1 1 -1 -1 -1 -1 -1 -1 1 -1 1 1 1 1 -1 -1 -1 -1 -1 -1 -1 -1 -1 -1 -1 -1 -1 1 1 -1 -1 -1 1
line17 0 1 -1 -1 1 -1 1 -1 1 1 -1 1 1 1 -1 -1 -1 -1 -1 -1 1 -1 -1 -1 1 1 -1 -1 -1 -1 -1 -1 -1 -1 1 1 -1 -1 -1 -1 -1 1 -1 1 -1 -1 1 -1 -1 -1 1 1 1 -1 -1 1 -1 -1 -1 1 1 -1 1 -1 1 1 -1 1 -1 1 1 1 1 -1 -1 -1 -1 -1 1 1 1 NA -1 -1 -1 -1 1 -1 -1 -1 -1 1 -1 -1 -1 -1 -1 -1 1 -1 -1 -1 -1 -1 -1 1 -1 -1 NA 1 -1 -1 -1 1 1 1 -1 1 1 -1 -1 -1 -1 1 -1 1 -1 -1 1 -1 -1 1 -1 -1 -1 -1 1 1 -1 -1 -1 -1 -1 -1 -1 -1 -1 1 -1 -1 1 1 -1 1 1 -1 -1 1 -1 -1 -1 1 1 -1 1 -1 -1 -1 -1 1 -1 -1 -1 -1 -1 -1 1 -1 -1 -1 1 -1 -1 -1 1 1 1 -1 1 -1 -1 -1 -1 -1 1 1 -1 1 -1 -1 -1 1 -1 -1 -1 -1 1 1 -1 -1 1 -1 1 -1 -1 1 -1 -1 1 1 -1 1 -1 1 1 1 -1 -1 1 1 -1 1 1 1 -1 1 -1 1 -1 1 -1 1 1 -1 -1 -1 -1 -1 -1 1 -1 -1 1 -1 1 -1 -1 -1 -1 1 1 -1 -1 1 -1 -1 1 1 1 -1 NA 1 -1 1 -1 -1 NA -1 -1 1 -1 -1 1 1 1 -1 -1 -1 -1 1 -1 -1 1 -1 1 -1 -1 1 -1 -1 -1 1 1 1 1 -1 -1 -1 1 -1 -1 -1 1 1 -1 1 -1 -1 -1 -1 -1 -1 -1 1 -1 1 -1 1 -1 1 -1 -1 1 1 1 1 -1 -1 -1 -1 1 1 1 -1 1 1 -1 NA -1 -1 -1 -1 -1 -1 1 -1 1 1 1 -1 1 -1 -1 1 1 -1 1 1 -1 1 -1 -1 -1 -1 -1 -1 -1 1 -1 1 -1 -1 -1 1 1 1 1 -1 -1 -1 1 -1 1 -1 -1 -1 -1 1 -1 1 -1 1 -1 -1 -1 1 1 -1 -1 1 -1 -1 -1 1 1 1 1 -1 -1 -1 -1 -1 1 1 -1 -1 1 1 1 -1 -1 -1 -1 -1 1 -1 1 1 -1 -1 -1 -1 -1 -1 -1 1 -1 1 -1 -1 1 -1 1 -1 -1 -1 1 -1 -1 1 1 -1 1 1 -1 -1 -1 1 -1 1 1 1 -1 -1 -1 -1 -1 -1 -1 -1 -1 -1 1 -1 -1 -1 1 -1 -1 -1 1 -1 1 -1 1 1 1 -1 -1 1 -1 1 -1 -1 1 -1 -1 -1 1 -1 0 -1 -1 -1 -1 -1 NA -1 -1 1 -1 -1 -1 NA -1 -1 1 -1 -1 -1 -1 -1 -1 -1 -1 1 -1 -1 1 -1 -1 -1 1 -1 -1 -1 -1 -1 -1 1 -1 -1 -1 -1 1 1 1 1 -1 1 -1 -1 1 -1 1 -1 1 -1 -1 -1 -1 1 -1 1 -1 -1 -1 -1 1 -1 -1 1 1 -1 -1 -1 1 1 -1 -1 -1 -1 -1 -1 -1 1 -1 1 -1 -1 -1 1 -1 -1 -1 -1 1 1 -1 -1 -1 1 -1 -1 1 -1 1 1 1 1 -1 1 1 -1 -1 -1 1 1 -1 1 1 1 -1 1 1 -1 -1 1 1 1 -1 1 -1 1 1 -1 1 -1 0 -1 -1 -1 -1 -1 1 1 -1 -1 1 -1 -1 -1 1 1 1 -1 -1 -1 1 1 -1 -1 -1 -1 -1 -1 -1 1 -1 -1 -1 1 1 1 -1 -1 1 -1 -1 1 -1 -1 -1 -1 1 1 -1 1 1 -1 1 1 1 1 -1 1 -1 -1 -1 -1 -1 -1 1 -1 -1 -1 -1 1 -1 1 -1 -1 1 NA -1 -1 1 1 1 1 -1 NA -1 1 -1 1 1 -1 1 -1 1 -1 1 -1 1 -1 -1 -1 -1 -1 -1 -1 -1 -1 1 1 -1 1 -1 -1 -1 -1 1 1 -1 -1 1 -1 -1 -1 -1 -1 -1 -1 1 1 -1 1 1 -1 -1 -1 1 -1 -1 -1 -1 1 1 -1 1 1 -1 1 1 1 -1 1 -1 -1 1 -1 -1 1 -1 -1 -1 -1 -1 1 1 1 -1 -1 -1 -1 -1 -1 -1 -1 1 1 -1 1 -1 -1 -1 1 -1 -1 -1 -1 -1 1 1 -1 1 1 -1 -1 1 -1 -1 1 -1 1 1 -1 1 -1 -1 1 -1 1 1 1 -1 -1 -1 -1 -1 -1 -1 1 -1 1 -1 -1 -1 1 1 -1 1 -1 1 1 1 -1 -1 -1 -1 -1 -1 1 -1 1 -1 -1 -1 1 -1 1 -1 -1 -1 0 -1 1 -1 -1 -1 -1 1 -1 -1 -1 -1 -1 -1 -1 -1 1 -1 -1 1 -1 1 -1 NA -1 1 1 -1 -1 -1 -1 1 1 -1 -1 1 -1 1 -1 -1 -1 0 1 -1 1 1 -1 1 -1 -1 -1 -1 1 1 -1 1 -1 -1 1 -1 -1 -1 -1 -1 -1 -1 1 1 0 -1 -1 -1 1 -1 -1 -1 -1 1 -1 1 -1 -1 1 -1 1 1 1 1 1 -1 1 1 1 1 1 1 1 -1 1 1 -1 -1 -1 -1 -1 -1 -1 1 1 -1 -1 -1 -1 -1 -1 1 1 -1 1 1 -1 -1 -1 1 -1 -1 -1 1 -1 -1 1 -1 -1 -1 -1 -1 -1 1 1 1 -1 -1 1 1 -1 -1 -1 -1 1 1 1 1 1 1 -1 -1 -1 1 -1 -1 1 1 -1 -1 1 -1 1 1 -1 1 -1 -1 -1 -1 -1 1 -1 1 1 -1 1 -1 -1 1 -1 -1 -1 -1 -1 -1 -1 -1 1 -1 1 -1 1 -1 -1 -1 1 1 -1 -1 1 1 1 1 1 1 1 1 1 -1 1 -1 1 -1 1 -1 1 1 1 -1 -1 -1 1 -1 1 1 -1 -1 -1 1 -1 -1 -1 -1 1 1 -1 1 1 -1 -1 1 -1 -1 -1 1 -1 -1 1 -1 -1 1 -1 -1 -1 -1 1 -1 -1 1 1 1 -1 -1 -1 -1 -1 1 -1 1 -1 1 -1 -1 -1 -1 -1 -1 -1 -1 -1 -1 1 -1 1 -1 1 -1 1 1 -1 -1 1 -1 -1 -1 1 -1 1 1 1 -1 1 -1 -1 -1 -1 1 -1 -1 -1 -1 -1 -1 -1 1 1 1 -1 1 -1 -1 -1 1 -1 1 -1 1 1 -1 1 1 -1 -1 1 1 -1 1 -1 1 -1 -1 1 -1 -1 1 -1 1 -1 -1 -1 -1 -1 -1 -1 -1 -1 -1 1 1 -1 -1 1 -1 -1 1 -1 -1 1 1 -1 1 -1 -1 -1 -1 -1 -1 1 1 1 -1 -1 -1 -1 1 -1 -1 1 1 -1 -1 -1 -1 1 1 1 -1 1 -1 -1 -1 NA -1 1 -1 1 1 -1 -1 1 1 -1 -1 -1 -1 1 1 1 1 1 1 1 -1 -1 -1 1 -1 1 1 -1 -1 0 1 -1 -1 -1 -1 -1 -1 -1 1 1 1 1 1 1 -1 -1 -1 -1 -1 -1 -1 1 1 1 -1 1 -1 -1 NA -1 -1 -1 -1 -1 -1 -1 1 1 -1 -1 -1 1 1 -1 -1 -1 1 -1 1 -1 1 1 0 -1 -1 -1 1 1 -1 -1 1 -1 1 1 -1 -1 1 1 -1 -1 1 -1 1 1 -1 1 -1 -1 -1 -1 -1 -1 1 -1 -1 -1 1 1 -1 -1 -1 -1 -1 1 1 1 -1 -1 -1 -1 -1 -1 -1 -1 -1 -1 -1 1 -1 1 -1 1 -1 NA -1 -1 1 -1 1 -1 1 -1 1 1 -1 1 1 -1 -1 -1 1 -1 -1 1 1 1 1 NA -1 -1 -1 1 -1 -1 -1 1 -1 -1 1 -1 -1 -1 -1 -1 -1 1 1 -1 -1 -1 1 1 1 -1 -1 -1 -1 -1 1 1 0 -1 -1 1 -1 1 -1 -1 1 -1 -1 -1 1 1 1 1 1 -1 -1 -1 1 -1 1 1 1 -1 1 -1 1 -1 -1 -1 -1 -1 -1 1 1 -1 -1 -1 1 -1 1 -1 -1 -1 1 -1 1 1 1 1 -1 -1 0 -1 -1 -1 -1 -1 -1 -1 -1 1 1 -1 -1 -1 -1 -1 -1 1 -1 -1 -1 -1 -1 1 -1 -1 1 -1 1 -1 -1 -1 -1 1 -1 -1 1 -1 -1 -1 1 1 -1 1 -1 1 -1 -1 NA 1 -1 1 1 1 1 -1 1 -1 -1 1 1 1 1 1 1 1 1 -1 -1 -1 -1 -1 -1 -1 -1 1 1 NA 1 -1 1 1 1 -1 1 1 -1 -1 -1 -1 -1 -1 -1 -1 -1 -1 -1 -1 1 -1 -1 -1 1 -1 1 1 1 1 1 -1 1 -1 -1 -1 1 -1 -1 -1 -1 -1 -1 1 -1 1 -1 1 -1 -1 1 -1 1 1 1 1 -1 -1 -1 -1 -1 -1 -1 -1 -1 1 1 -1 -1 1 -1 1 -1 1 1 -1 -1 1 -1 -1 -1 -1 -1 1 -1 1 -1 1 -1 -1 -1 -1 1 -1 -1 1 -1 -1 -1 -1 -1 1 -1 -1 -1 -1 -1 -1 -1 1 1 -1 -1 1 -1 1 -1 -1 1 1 -1 -1 -1 -1 -1 -1 -1 -1 -1 -1 1 -1 0 -1 1 1 1 1 -1 -1 -1 -1 1 -1 -1 -1 -1 1 -1 -1 -1 1 -1 1 1 -1 -1 -1 -1 -1 1 1 -1 -1 -1 -1 1 -1 -1 1 1 -1 -1 -1 -1 -1 -1 1 1 1 -1 1 -1 -1 -1 1 -1 -1 -1 -1 1 -1 -1 -1 -1 1 -1 -1 -1 -1 -1 -1 1 -1 -1 -1 -1 NA -1 1 -1 -1 -1 1 -1 1 1 -1 1 1 1 1 1 1 -1 1 1 -1 1 -1 1 -1 1 -1 1 -1 -1 1 1 1 1 1 1 -1 1 -1 1 -1 -1 -1 1 1 -1 1 -1 1 1 -1 1 -1 -1 1 1 -1 -1 1 1 -1 1 1 -1 -1 -1 1 1 1 -1 -1 1 -1 1 1 -1 -1 -1 -1 1 -1 -1 1 1 1 1 1 -1 1 1 1 -1 -1 -1 1 1 -1 -1 NA 1 -1 1 -1 -1 -1 1 -1 -1 1 1 1 1 -1 -1 1 -1 -1 -1 1 -1 -1 -1 -1 -1 1 1 -1 1 -1 -1 -1 1 -1 -1 1 1 -1 -1 -1 1 1 -1 1 1 -1 -1 -1 -1 1 1 1 -1 -1 -1 -1 -1 -1 -1 -1 -1 1 -1 -1 -1 1 -1 -1 1 -1 1 -1 -1 -1 -1 -1 1 -1 -1 -1 1 1 -1 -1 1 -1 1 1 -1 1 1 1 -1 -1 1 1 1 1 -1 -1 -1 -1 1 1 1 -1 -1 -1 -1 1 1 1 -1 1 -1 1 1 -1 -1 -1 1 1 1 -1 -1 -1 -1 -1 -1 -1 -1 -1 1 1 -1 1 1 -1 1 -1 1 1 -1 1 1 1 -1 -1 1 1 1 -1 1 1 -1 1 1 1 -1 1 -1 1 1 -1 1 1 -1 -1 -1 -1 -1 -1 -1 -1 1 -1 1 1 -1 -1 -1 1 -1 1 1 -1 1 -1 -1 -1 1 1 1 -1 1 -1 1 -1 1 1 -1 -1 -1 -1 -1 -1 -1 -1 1 -1 -1 1 -1 -1 -1 1 -1 -1 -1 -1 -1 -1 1 -1 1 -1 -1 1 -1 -1 1 -1 1 1 1 1 1 -1 -1 -1 1 -1 -1 1 -1 -1 1 -1 1 -1 -1 -1 1 1 1 -1 1 1 1 1 -1 -1 -1 1 1 1 1 -1 -1 1 -1 -1 -1 -1 1 -1 -1 1 -1 -1 -1 1 -1 -1 1 -1 1 -1 -1 -1 -1 -1 1 1 1 -1 1 -1 1 1 -1 -1 1 1 1 1 -1 -1 -1 -1 -1 -1 -1 -1 1 -1 -1 -1 1 1 -1 -1 1 -1 -1 -1 1 1 -1 1 1 -1 1 NA -1 -1 -1 1 -1 -1 1 -1 -1 -1 1 -1 1 -1 1 -1 -1 -1 -1 -1 1 -1 1 -1 -1 1 1 -1 -1 -1 -1 -1 -1 -1 -1 -1 -1 1 1 1 1 -1 -1 -1 -1 1 -1 1 -1 1 -1 -1 1 1 1 -1 -1 -1 -1 -1 -1 1 -1 1 1 -1 -1 -1 -1 -1 -1 -1 1 1 -1 -1 -1 -1 -1 -1 -1 -1 -1 -1 -1 -1 1 1 -1 1 -1 1 1 1 -1 -1 -1 -1 -1 1 -1 1 -1 -1 1 -1 -1 -1 -1 -1 -1 -1 -1 -1 1 -1 -1 1 -1 -1 -1 -1 1 -1 1 -1 -1 -1 1 -1 -1 -1 -1 -1 -1 1 1 -1 -1 1 -1 1 1 -1 -1 -1 1 -1 -1 -1 -1 -1 -1 1 1 -1 1 -1 1 1 -1 -1 -1 -1 -1 1 1 -1 -1 1 -1 -1 1 -1 1 1 1 -1 -1 -1 -1 1 -1 -1 -1 1 1 -1 -1 1 -1 1 -1 -1 -1 -1 1 1 -1 1 -1 -1 1 -1 -1 1 -1 -1 -1 -1 -1 1 -1 -1 1 1 1 -1 1 -1 -1 -1 NA -1 1 1 1 -1 -1 1 1 -1 -1 -1 -1 -1 -1 1 1 1 1 -1 -1 -1 -1 -1 -1 1 1 -1 -1 -1 1 -1 1 -1 1 1 1 -1 -1 1 0 -1 -1 -1 1 1 -1 1 -1 1 -1 -1 -1 -1 1 -1 -1 NA -1 -1 1 -1 1 1 -1 -1 -1 -1 1 -1 -1 -1 1 -1 1 1 -1 -1 -1 1 1 1 -1 -1 -1 -1 1 -1 -1 1 1 -1 -1 -1 -1 1 -1 1 -1 1 1 1 1 -1 -1 -1 -1 1 -1 -1 -1 -1 1 1 -1 1 -1 -1 1 -1 1 1 -1 1 1 -1 -1 1 -1 -1 -1 1 1 -1 -1 1 1 1 1 -1 -1 1 1 -1 -1 -1 -1 NA 1 1 1 1 1 -1 1 -1 -1 -1 1 -1 -1 -1 -1 1 -1 -1 -1 1 -1 1 -1 -1 1 1 -1 1 1 -1 -1 -1 1 -1 -1 -1 -1 -1 1 -1 1 1 -1 -1 1 1 -1 -1 1 -1 -1 1 1 1 -1 -1 1 1 -1 -1 1 1 -1 -1 1 1 -1 1 1 1 -1 NA -1 1 1 -1 -1 -1 1 1 -1 -1 -1 1 1 -1 -1 -1 -1 1 -1 1 -1 -1 -1 -1 -1 1 -1 -1 1 -1 -1 -1 1 1 -1 -1 -1 -1 -1 -1 -1 -1 -1 -1 1 -1 1 -1 -1 NA -1 -1 -1 -1 -1 -1 1 1 1 -1 -1 -1 -1 -1 1 -1 -1 1 -1 -1 1 1 1 -1 -1 1 -1 1 1 -1 1 -1 -1 -1 -1 -1 -1 1 -1 1 1 1 -1 -1 -1 1 -1 1 -1 -1 1 1 -1 -1 -1 -1 -1 -1 -1 -1 1 -1 -1 -1 -1 1 -1 NA -1 1 1 -1 1 1 1 -1 -1 -1 1 -1 1 1 1 -1 -1 -1 -1 -1 -1 -1 -1 -1 1 -1 -1 -1 1 1 1 -1 -1 -1 1 1 -1 -1 1 -1 -1 1 -1 1 1 -1 -1 1 -1 -1 -1 -1 1 1 -1 -1 1 -1 -1 1 -1 -1 1 -1 1 -1 1 -1 -1 -1 -1 -1 -1 1 -1 1 -1 1 -1 -1 -1 -1 -1 -1 -1 -1 -1 -1 -1 -1 -1 1 -1 -1 -1 -1 1 -1 -1 1 1 -1 1 1 -1 -1 -1 1 -1 -1 1 1 1 -1 1 -1 -1 -1 1 -1 -1 1 -1 -1 -1 -1 -1 -1 1 -1 -1 -1 -1 -1 1 -1 1 -1 -1 1 -1 -1 -1 1 1 -1 1 -1 -1 -1 1 -1 -1 -1 1 -1 -1 -1 -1 -1 -1 1 1 1 -1 -1 1 -1 -1 -1 1 1 1 -1 -1 -1 -1 1 1 -1 -1 1 1 -1 -1 -1 -1 -1 -1 1 -1 -1 -1 1 1 1 -1 1 1 -1 -1 -1 1 -1 -1 1 1 -1 -1 -1 -1 1 1 1 1 1 -1 1 -1 1 -1 -1 -1 -1 -1 -1 1 1 -1 -1 -1 -1 -1 1 -1 -1 -1 -1 -1 -1 1 -1 1 -1 1 1 1 -1 1 -1 -1 1 -1 1 -1 1 -1 -1 1 -1 1 1 1 -1 1 -1 1 -1 1 -1 1 -1 1 0 -1 1 -1 -1 -1 -1 -1 1 -1 -1 1 -1 1 1 -1 1 1 -1 -1 -1 -1 -1 1 -1 1 -1 1 -1 -1 -1 1 -1 1 -1 -1 1 -1 -1 -1 -1 1 -1 1 1 -1 -1 -1 -1 1 -1 -1 -1 -1 1 -1 -1 1 -1 1 -1 -1 -1 -1 -1 -1 1 -1 -1 -1 1 -1 -1 -1 1 -1 1 -1 1 1 -1 1 -1 1 -1 -1 1 1 -1 1 -1 -1 -1 -1 1 1 -1 -1 1 -1 -1 -1 -1 -1 1 -1 1 -1 -1 1 1 NA -1 -1 -1 -1 -1 -1 -1 1 1 -1 -1 -1 -1 -1 1 -1 -1 1 -1 1 -1 1 -1 1 1 1 -1 -1 1 -1 -1 -1 -1 -1 1 -1 1 -1 -1 1 -1 -1 -1 -1 -1 -1 -1 -1 -1 -1 1 1 1 -1 1 -1 1 1 1 1 -1 -1 1 1 -1 -1 -1 -1 1 1 -1 1 1 1 -1 -1 1 1 1 -1 -1 -1 -1 -1 -1 -1 1 1 -1 -1 -1 -1 1 1 1 -1 -1 1 1 -1 1 -1 -1 1 -1 1 1 1 -1 1 1 -1 1 1 -1 1 1 -1 1 1 1 -1 1 -1 -1 -1 -1 -1 -1 1 -1 -1 -1 1 1 -1 1 1 -1 1 -1 1 1 -1 -1 -1 1 1 -1 -1 1 1 -1 -1 -1 -1 1 1 1 -1 NA -1 -1 -1 -1 1 1 1 1 -1 -1 -1 1 -1 1 -1 -1 1 1 -1 1 -1 1 1 -1 -1 1 -1 -1 -1 -1 -1 1 -1 -1 1 1 1 -1 1 -1 1 -1 -1 1 -1 -1 -1 1 -1 -1 -1 1 -1 -1 1 1 -1 -1 1 -1 1 -1 1 -1 -1 1 1 -1 -1 1 1 -1 -1 1 -1 1 1 -1 -1 1 -1 -1 1 -1 -1 NA 1 1 1 1 -1 1 -1 1 1 -1 1 1 -1 -1 -1 -1 1 -1 -1 1 1 -1 -1 -1 -1 1 -1 -1 1 -1 -1 -1 -1 1 -1 -1 1 1 -1 -1 -1 -1 -1 1 -1 -1 1 -1 -1 -1 -1 1 -1 -1 -1 1 -1 -1 1 -1 1 1 1 1 -1 -1 -1 -1 -1 -1 1 -1 -1 1 -1 -1 -1 1 -1 1 -1 -1 1 -1 1 -1 1 -1 1 -1 -1 -1 1 1 -1 -1 -1 -1 1 -1 -1 1 1 -1 1 -1 1 -1 1 -1 -1 -1 -1 1 -1 -1 -1 1 -1 -1 1 -1 1 -1 1 1 -1 -1 1 1 1 -1 -1 1 -1 -1 -1 -1 -1 -1 1 1 -1 -1 -1 -1 1 -1 -1 -1 -1 -1 1 -1 -1 -1 1 1 -1 1 1 -1 -1 1 -1 1 -1 1 1 1 1 1 1 -1 -1 -1 1 1 1 -1 -1 -1 1 1 1 -1 1 -1 1 -1 1 1 1 -1 1 1 -1 1 1 -1 1 1 -1 -1 -1 1 -1 -1 -1 -1 1 -1 -1 -1 -1 1 -1 -1 1 -1 -1 1 1 1 -1 -1 1 -1 1 -1 1 -1 -1 -1 1 -1 1 -1 -1 -1 1 -1 1 -1 1 1 1 1 -1 1 1 -1 -1 -1 1 1 1 -1 -1 -1 1 -1 -1 1 1 1 1 -1 -1 -1 -1 1 1 -1 -1 -1 -1 -1 1 1 -1 -1 -1 -1 -1 -1 -1 -1 -1 -1 -1 -1 -1 1 -1 1 -1 -1 1 1 1 -1 -1 0 1 -1 1 -1 1 -1 -1 -1 1 -1 -1 1 -1 1 -1 1 -1 1 -1 1 -1 -1 -1 1 -1 -1 -1 1 1 -1 -1 -1 1 -1 -1 1 1 -1 1 -1 -1 1 -1 -1 1 -1 -1 1 -1 -1 -1 1 1 -1 -1 -1 -1 -1 -1 1 1 -1 -1 1 -1 -1 -1 -1 -1 1 -1 -1 1 1 1 1 -1 1 -1 1 -1 -1 -1 -1 -1 1 -1 -1 1 -1 1 -1 1 -1 -1 -1 1 -1 -1 -1 -1 -1 -1 1 1 1 -1 1 -1 1 1 -1 -1 -1 -1 -1 1 -1 1 -1 1 -1 1 1 -1 -1 -1 1 1 -1 -1 -1 -1 -1 1 -1 -1 1 -1 -1 1 -1 -1 -1 1 1 1 -1 -1 -1 1 1 1 1 -1 -1 1 -1 -1 -1 -1 -1 -1 1 -1 1 -1 -1 -1 -1 1 -1 1 1 -1 -1 1 1 -1 -1 1 1 -1 1 1 -1 -1 1 -1 1 -1 -1 1 -1 -1 1 -1 -1 1 1 -1 -1 -1 1 -1 1 NA 1 1 -1 -1 -1 -1 -1 1 -1 -1 -1 -1 -1 -1 -1 -1 -1 1 1 -1 -1 1 -1 1 1 -1 1 1 -1 -1 -1 -1 1 1 -1 1 -1 -1 -1 -1 1 1 -1 -1 1 -1 1 1 1 -1 -1 -1 1 -1 1 1 1 1 1 1 -1 -1 1 -1 -1 -1 -1 1 1 1 -1 -1 -1 1 1 -1 -1 -1 1
line18 NA 1 -1 -1 1 NA 1 -1 -1 1 -1 1 1 1 -1 -1 -1 1 -1 1 -1 -1 -1 -1 1 1 -1 1 -1 -1 -1 -1 -1 -1 1 1 -1 -1 -1 1 -1 1 -1 0 -1 -1 1 -1 -1 -1 -1 1 1 -1 -1 1 -1 -1 -1 1 1 -1 1 -1 1 1 -1 -1 -1 1 1 1 NA -1 -1 -1 -1 -1 -1 1 -1 NA -1 -1 -1 -1 1 -1 -1 -1 -1 1 -1 -1 -1 -1 -1 -1 -1 -1 -1 -1 -1 -1 -1 1 -1 -1 NA 1 -1 -1 -1 1 1 1 -1 1 1 -1 -1 -1 -1 1 -1 1 -1 -1 -1 0 -1 1 -1 1 -1 1 1 1 -1 -1 -1 -1 -1 -1 -1 -1 -1 1 -1 -1 1 1 0 1 1 -1 -1 1 -1 -1 -1 -1 1 -1 1 -1 -1 -1 -1 1 -1 -1 -1 -1 -1 -1 1 1 -1 1 1 -1 -1 -1 1 1 1 -1 1 -1 -1 -1 -1 -1 -1 1 -1 1 -1 -1 1 -1 -1 -1 -1 -1 1 1 -1 -1 1 -1 1 1 -1 1 -1 -1 1 -1 -1 1 -1 1 1 1 -1 -1 1 1 -1 1 1 1 -1 1 -1 1 -1 1 -1 1 1 -1 -1 -1 -1 -1 -1 1 -1 -1 -1 -1 1 -1 -1 -1 -1 -1 -1 -1 -1 -1 -1 -1 1 1 1 -1 -1 -1 -1 1 -1 -1 -1 1 -1 1 -1 -1 1 1 -1 -1 -1 -1 -1 1 -1 -1 1 -1 -1 -1 -1 1 -1 -1 -1 1 -1 1 1 -1 -1 -1 1 -1 -1 -1 1 1 -1 1 -1 -1 1 -1 -1 -1 -1 1 -1 -1 -1 1 -1 1 -1 -1 1 1 1 1 -1 -1 -1 -1 1 -1 1 -1 1 -1 -1 1 -1 -1 -1 -1 -1 -1 1 -1 1 1 1 -1 1 -1 -1 1 -1 -1 1 1 -1 1 -1 -1 -1 -1 -1 -1 -1 1 -1 1 -1 1 -1 1 1 1 1 -1 1 -1 1 -1 1 -1 -1 -1 -1 1 -1 -1 -1 1 -1 -1 -1 1 -1 -1 1 -1 1 -1 -1 1 1 -1 -1 -1 -1 1 -1 -1 1 1 -1 -1 1 1 1 -1 -1 -1 -1 -1 1 -1 -1 1 -1 -1 -1 -1 -1 -1 -1 1 -1 -1 -1 -1 1 -1 1 -1 -1 -1 1 -1 -1 1 -1 -1 1 1 -1 -1 -1 1 -1 1 1 1 -1 -1 -1 -1 -1 -1 -1 -1 -1 -1 1 -1 -1 -1 1 -1 -1 -1 1 -1 1 -1 1 1 1 -1 -1 1 1 1 -1 -1 1 -1 1 -1 1 -1 0 -1 -1 -1 -1 -1 -1 -1 -1 1 -1 1 -1 0 -1 -1 1 -1 -1 1 -1 -1 1 -1 -1 1 -1 -1 1 -1 1 -1 1 -1 -1 1 -1 -1 -1 1 -1 -1 -1 -1 1 1 1 1 -1 1 -1 -1 1 -1 1 -1 1 -1 -1 -1 -1 -1 -1 1 -1 1 -1 1 1 -1 -1 1 1 -1 -1 -1 -1 1 -1 -1 1 -1 -1 -1 -1 1 -1 1 -1 -1 1 1 -1 -1 -1 -1 1 1 1 -1 -1 1 -1 -1 NA -1 1 -1 -1 1 1 1 1 -1 -1 -1 1 1 -1 -1 1 -1 -1 1 1 -1 -1 1 1 1 -1 1 -1 1 1 -1 1 -1 0 -1 -1 -1 1 -1 1 1 -1 -1 1 -1 -1 -1 1 NA 1 -1 -1 1 1 1 -1 -1 -1 -1 -1 -1 -1 -1 -1 -1 -1 -1 1 1 1 -1 1 -1 -1 -1 -1 1 -1 -1 1 1 1 1 1 -1 -1 1 1 1 -1 -1 -1 -1 -1 -1 -1 -1 1 -1 -1 -1 -1 1 -1 1 -1 -1 -1 NA -1 -1 1 1 1 1 1 -1 -1 -1 -1 1 1 -1 1 -1 1 -1 1 -1 1 -1 -1 -1 -1 -1 -1 -1 -1 -1 -1 1 -1 1 -1 -1 -1 -1 1 1 -1 -1 1 -1 -1 -1 -1 -1 -1 -1 1 1 NA 1 1 -1 -1 -1 1 -1 -1 -1 -1 1 1 -1 -1 1 -1 -1 1 1 -1 1 -1 -1 -1 -1 -1 1 -1 -1 -1 -1 -1 1 1 1 -1 1 -1 -1 -1 -1 -1 -1 -1 1 -1 1 -1 -1 -1 -1 -1 -1 -1 -1 -1 1 1 -1 1 1 -1 -1 1 -1 -1 1 -1 1 1 -1 1 -1 -1 1 -1 1 1 1 -1 -1 -1 -1 -1 -1 -1 1 -1 1 -1 -1 -1 1 1 -1 NA -1 1 1 1 -1 -1 -1 -1 -1 -1 1 -1 1 -1 -1 -1 1 -1 1 -1 -1 -1 NA -1 1 -1 -1 -1 -1 1 -1 -1 -1 -1 -1 -1 NA -1 1 -1 -1 1 -1 1 -1 -1 -1 1 1 -1 -1 NA -1 1 1 -1 -1 1 -1 -1 -1 -1 -1 0 1 -1 1 -1 -1 -1 -1 -1 -1 -1 1 1 -1 1 -1 -1 1 -1 -1 -1 -1 -1 -1 -1 1 1 0 -1 -1 -1 1 -1 -1 -1 -1 1 1 1 -1 -1 1 -1 1 1 1 1 -1 -1 1 -1 1 1 1 1 1 -1 1 1 -1 -1 -1 -1 -1 -1 -1 1 1 -1 -1 -1 1 -1 -1 1 1 -1 -1 1 -1 -1 -1 1 -1 -1 -1 1 -1 -1 1 -1 -1 -1 -1 -1 -1 1 1 1 1 -1 1 1 -1 -1 1 -1 1 1 -1 1 1 1 -1 -1 -1 1 -1 -1 -1 1 -1 -1 1 1 1 -1 -1 1 -1 -1 -1 -1 -1 1 -1 1 -1 1 1 -1 1 1 -1 -1 -1 -1 -1 -1 -1 -1 1 -1 1 -1 1 -1 -1 -1 1 1 -1 -1 1 1 1 1 1 1 1 -1 -1 -1 -1 -1 1 -1 -1 -1 -1 -1 -1 -1 -1 -1 1 1 1 1 -1 -1 -1 1 -1 -1 -1 -1 1 1 -1 1 1 -1 -1 1 -1 -1 -1 1 -1 -1 -1 -1 -1 1 -1 -1 -1 -1 -1 -1 -1 1 1 -1 -1 -1 -1 -1 -1 -1 -1 1 -1 1 -1 -1 1 -1 -1 -1 -1 -1 -1 -1 1 -1 1 -1 1 -1 1 1 -1 -1 1 -1 -1 -1 1 -1 1 1 1 -1 1 1 -1 -1 -1 1 -1 -1 -1 -1 -1 -1 -1 -1 1 1 -1 -1 1 -1 -1 1 -1 1 -1 1 1 -1 1 1 -1 -1 1 1 -1 1 -1 1 1 -1 1 -1 -1 1 -1 1 -1 -1 -1 -1 -1 -1 -1 -1 -1 0 1 1 -1 -1 1 -1 -1 1 1 -1 -1 1 -1 1 -1 -1 -1 -1 -1 -1 1 1 1 -1 -1 -1 -1 1 -1 -1 1 1 -1 -1 -1 -1 -1 -1 -1 -1 -1 -1 -1 -1 1 -1 1 -1 1 1 -1 -1 1 1 1 -1 -1 -1 1 1 1 1 0 1 1 -1 -1 -1 1 -1 -1 1 -1 -1 0 1 -1 -1 1 -1 -1 -1 NA 1 1 1 1 -1 1 -1 -1 -1 -1 -1 -1 -1 1 1 1 -1 1 -1 -1 NA -1 -1 -1 -1 -1 -1 -1 -1 1 -1 -1 -1 1 -1 -1 -1 -1 1 -1 1 -1 -1 1 -1 -1 -1 -1 1 1 -1 -1 1 -1 1 1 1 -1 1 1 -1 -1 1 -1 1 1 -1 1 -1 -1 -1 -1 -1 -1 1 1 -1 -1 1 1 -1 -1 NA -1 -1 1 1 1 -1 -1 NA -1 -1 -1 -1 -1 -1 -1 -1 1 -1 1 -1 1 -1 NA -1 -1 1 -1 NA -1 1 -1 1 1 -1 1 1 -1 -1 -1 -1 -1 -1 1 1 1 1 NA -1 -1 -1 1 -1 -1 -1 1 -1 -1 1 -1 -1 -1 -1 -1 -1 -1 1 -1 -1 -1 1 1 1 -1 -1 -1 -1 -1 1 1 1 -1 -1 -1 -1 1 0 -1 1 -1 -1 -1 1 1 1 1 1 -1 -1 -1 -1 -1 1 -1 1 -1 1 -1 1 -1 -1 -1 -1 -1 -1 1 -1 -1 -1 1 1 -1 1 -1 -1 -1 1 -1 1 1 1 1 -1 -1 0 -1 -1 -1 -1 -1 -1 0 -1 1 1 -1 -1 -1 -1 -1 -1 1 -1 -1 -1 -1 1 1 NA -1 -1 -1 1 1 -1 -1 -1 1 -1 -1 1 -1 -1 -1 1 1 -1 1 -1 1 -1 -1 0 1 -1 1 1 1 1 -1 1 -1 -1 1 1 -1 -1 1 1 1 1 -1 -1 -1 -1 -1 -1 -1 -1 1 1 NA 1 -1 1 1 1 -1 1 1 -1 -1 -1 -1 -1 -1 -1 -1 -1 -1 -1 1 1 -1 -1 -1 1 -1 -1 1 1 1 1 -1 1 -1 -1 -1 1 -1 -1 -1 -1 -1 -1 1 1 -1 -1 -1 -1 -1 1 -1 1 -1 -1 1 -1 -1 -1 -1 -1 -1 -1 -1 -1 1 1 -1 -1 1 -1 NA -1 1 1 1 -1 1 -1 -1 -1 1 -1 1 -1 1 -1 1 -1 -1 -1 -1 1 -1 -1 1 -1 -1 -1 -1 -1 1 -1 -1 -1 -1 -1 -1 -1 1 1 -1 -1 1 -1 1 -1 1 1 1 -1 -1 NA 1 -1 -1 -1 -1 -1 -1 1 -1 0 -1 -1 1 1 1 -1 -1 -1 -1 -1 -1 NA -1 -1 1 -1 1 -1 -1 -1 1 1 -1 -1 -1 -1 -1 1 1 -1 -1 -1 -1 1 -1 -1 1 1 -1 -1 -1 -1 -1 -1 -1 -1 1 -1 1 -1 -1 -1 1 -1 -1 -1 -1 1 -1 -1 -1 -1 1 -1 1 -1 -1 -1 -1 NA -1 -1 -1 -1 0 -1 1 -1 -1 -1 1 -1 1 1 -1 1 1 -1 1 1 1 -1 1 1 -1 -1 -1 1 -1 -1 -1 1 -1 -1 1 1 -1 1 1 1 -1 1 -1 1 -1 -1 -1 1 1 -1 1 -1 1 NA -1 1 -1 -1 1 1 -1 1 1 1 -1 1 1 -1 -1 -1 1 1 1 -1 -1 1 -1 -1 1 -1 -1 -1 -1 -1 -1 -1 1 1 1 1 -1 -1 1 1 1 -1 -1 -1 1 1 -1 -1 0 1 -1 1 -1 -1 -1 1 -1 -1 1 1 1 1 1 -1 1 -1 -1 -1 1 -1 -1 -1 -1 -1 1 1 -1 1 -1 -1 -1 1 -1 -1 -1 1 -1 1 -1 1 1 -1 1 1 -1 -1 -1 -1 1 1 1 -1 -1 -1 -1 -1 -1 -1 -1 1 1 -1 -1 -1 1 1 -1 1 -1 1 -1 -1 -1 -1 -1 1 -1 -1 -1 1 1 -1 -1 1 -1 1 1 -1 -1 1 1 1 -1 1 1 1 1 -1 -1 -1 -1 1 1 1 -1 -1 -1 1 1 -1 -1 -1 -1 -1 1 1 -1 -1 -1 1 1 1 -1 -1 -1 -1 -1 -1 -1 -1 -1 1 1 -1 1 1 -1 1 -1 1 1 -1 1 1 1 -1 -1 1 1 1 -1 1 -1 -1 1 1 1 -1 1 -1 1 1 -1 1 1 -1 -1 -1 -1 -1 -1 -1 -1 1 -1 1 1 -1 -1 -1 1 -1 1 1 -1 1 -1 -1 -1 1 1 1 -1 1 -1 1 -1 1 1 -1 -1 -1 -1 1 -1 -1 -1 1 -1 -1 1 NA -1 -1 1 -1 -1 -1 -1 -1 -1 1 -1 1 -1 -1 1 -1 -1 1 -1 1 1 1 1 1 -1 -1 -1 1 -1 -1 1 -1 -1 1 -1 1 -1 -1 -1 1 1 1 -1 1 1 1 1 -1 1 -1 1 1 1 1 -1 -1 1 -1 -1 -1 -1 1 -1 -1 1 -1 0 -1 -1 -1 -1 -1 -1 1 0 -1 -1 -1 -1 1 1 1 -1 -1 -1 1 1 -1 -1 -1 -1 1 1 -1 -1 -1 -1 -1 -1 -1 -1 -1 -1 -1 -1 1 1 -1 -1 1 -1 -1 -1 1 1 -1 1 1 1 1 NA -1 NA -1 1 -1 -1 -1 -1 -1 -1 1 -1 1 -1 1 -1 -1 -1 -1 -1 1 -1 1 -1 -1 1 1 -1 -1 1 -1 NA -1 -1 -1 -1 -1 1 1 1 1 -1 -1 -1 -1 1 -1 -1 -1 1 -1 1 1 1 -1 -1 -1 -1 -1 -1 -1 -1 -1 1 1 1 -1 1 -1 -1 -1 -1 1 1 -1 -1 -1 -1 -1 -1 -1 -1 -1 -1 -1 -1 1 1 -1 -1 -1 1 1 1 -1 -1 -1 -1 -1 1 -1 1 -1 -1 1 -1 -1 -1 -1 -1 -1 -1 -1 -1 -1 1 -1 1 -1 -1 -1 -1 1 -1 -1 -1 -1 -1 1 -1 -1 1 -1 -1 -1 1 1 -1 NA 1 -1 1 1 -1 -1 -1 1 -1 -1 -1 -1 -1 -1 1 1 -1 1 -1 -1 1 -1 -1 -1 -1 -1 1 1 -1 -1 1 -1 -1 1 -1 1 1 1 -1 -1 -1 -1 -1 -1 -1 -1 1 1 -1 -1 -1 -1 1 -1 -1 -1 -1 1 1 -1 1 -1 -1 1 -1 -1 1 -1 -1 -1 -1 -1 1 -1 -1 1 1 1 NA 1 -1 -1 -1 NA -1 NA 1 1 -1 -1 1 1 -1 -1 -1 -1 -1 -1 1 1 1 1 -1 -1 -1 1 -1 -1 1 1 -1 -1 -1 1 -1 1 -1 1 -1 1 -1 -1 1 0 -1 -1 -1 1 1 -1 1 -1 1 -1 -1 -1 -1 1 -1 1 1 -1 -1 1 -1 -1 1 -1 -1 1 -1 -1 -1 -1 -1 1 -1 1 1 -1 -1 -1 1 1 1 -1 -1 -1 -1 1 -1 -1 1 1 -1 -1 -1 -1 1 -1 -1 -1 1 -1 1 1 -1 -1 -1 -1 1 -1 -1 -1 -1 1 1 -1 -1 1 -1 -1 -1 1 1 -1 1 1 -1 -1 1 -1 -1 -1 1 1 -1 -1 1 1 -1 1 -1 -1 1 1 -1 -1 -1 -1 -1 1 1 1 -1 -1 -1 1 -1 -1 -1 1 1 -1 -1 -1 1 -1 -1 -1 1 -1 1 -1 -1 1 1 1 1 1 -1 -1 1 1 -1 -1 -1 -1 -1 1 -1 1 1 1 -1 -1 1 -1 -1 1 -1 -1 1 1 -1 -1 -1 1 1 -1 -1 1 1 1 -1 1 1 -1 1 -1 1 -1 -1 -1 1 1 -1 -1 -1 1 1 -1 -1 -1 1 1 -1 -1 -1 -1 1 -1 1 -1 -1 -1 -1 -1 1 -1 -1 1 -1 -1 -1 1 1 -1 -1 -1 -1 -1 -1 -1 -1 -1 -1 1 -1 1 -1 -1 -1 -1 -1 -1 -1 -1 -1 1 1 1 -1 -1 -1 -1 1 1 -1 -1 1 1 -1 1 NA 1 -1 -1 1 -1 1 1 -1 1 -1 -1 0 -1 1 -1 1 -1 1 1 -1 -1 -1 -1 1 -1 1 -1 -1 1 1 -1 -1 -1 -1 -1 -1 -1 -1 1 -1 -1 -1 -1 1 -1 0 -1 1 1 -1 1 -1 1 -1 -1 -1 1 -1 1 1 1 -1 -1 -1 -1 -1 -1 -1 -1 -1 1 -1 1 1 1 1 1 -1 -1 -1 -1 1 -1 -1 1 -1 -1 1 -1 1 1 -1 -1 1 -1 -1 -1 -1 1 1 -1 -1 1 -1 -1 1 -1 -1 1 1 1 -1 1 -1 -1 -1 -1 -1 -1 1 -1 1 -1 1 1 -1 -1 -1 -1 -1 -1 -1 -1 -1 -1 -1 -1 1 -1 -1 -1 -1 1 -1 1 1 1 -1 1 1 -1 -1 -1 1 -1 -1 1 1 1 -1 1 -1 -1 -1 1 -1 -1 1 -1 -1 -1 -1 -1 -1 1 -1 -1 -1 -1 -1 1 -1 1 -1 -1 1 -1 -1 -1 1 1 -1 1 -1 -1 -1 1 -1 -1 -1 1 -1 -1 -1 NA -1 -1 1 1 1 -1 -1 -1 -1 -1 -1 1 1 1 NA -1 -1 -1 1 -1 -1 -1 1 0 -1 -1 -1 -1 -1 -1 1 -1 -1 -1 1 1 1 -1 1 1 -1 -1 -1 -1 -1 -1 -1 -1 -1 -1 -1 -1 1 1 1 1 1 -1 -1 -1 1 -1 -1 -1 -1 -1 -1 1 1 -1 -1 -1 -1 -1 1 -1 -1 -1 -1 -1 -1 NA -1 1 -1 1 1 1 -1 1 -1 -1 1 -1 1 1 -1 -1 -1 1 -1 1 1 1 -1 1 -1 1 -1 1 -1 -1 -1 1 -1 -1 1 -1 -1 NA -1 -1 1 -1 -1 1 -1 1 0 -1 1 1 -1 -1 -1 -1 -1 1 1 -1 1 1 -1 1 -1 -1 -1 1 -1 -1 1 -1 1 -1 -1 1 -1 1 1 -1 -1 -1 -1 1 -1 1 1 -1 1 -1 -1 1 -1 1 -1 -1 -1 -1 -1 -1 1 -1 1 -1 -1 -1 -1 -1 1 -1 1 -1 1 1 -1 1 1 1 -1 -1 1 -1 -1 1 -1 1 -1 -1 -1 1 -1 -1 1 -1 -1 -1 -1 -1 1 -1 1 -1 -1 1 1 0 -1 -1 -1 -1 -1 1 -1 1 -1 -1 -1 -1 -1 -1 1 -1 -1 1 -1 1 -1 1 -1 1 -1 1 -1 -1 1 1 -1 -1 -1 -1 -1 -1 -1 -1 1 1 -1 -1 -1 -1 -1 -1 1 -1 -1 -1 1 1 -1 -1 -1 -1 -1 1 1 -1 -1 -1 1 1 -1 -1 -1 -1 1 1 -1 1 1 1 -1 -1 1 1 1 -1 -1 -1 -1 -1 -1 -1 -1 1 -1 -1 -1 -1 1 1 -1 1 -1 1 -1 -1 1 1 -1 -1 -1 1 1 1 -1 1 1 -1 1 1 -1 -1 1 -1 1 1 1 -1 1 -1 -1 1 1 -1 -1 1 -1 -1 -1 1 1 -1 1 1 -1 1 -1 1 1 -1 1 -1 1 1 -1 -1 -1 1 -1 -1 -1 1 1 1 1 -1 1 -1 -1 -1 -1 1 1 1 1 1 -1 -1 1 1 1 -1 -1 -1 1 -1 1 -1 1 1 -1 -1 1 -1 -1 -1 -1 -1 -1 -1 -1 1 -1 -1 -1 1 -1 1 -1 NA 1 1 -1 -1 1 -1 -1 -1 NA NA -1 1 1 -1 -1 1 -1 1 -1 1 -1 -1 1 1 -1 -1 1 1 -1 -1 1 -1 1 1 -1 -1 1 1 -1 1 -1 -1 NA 1 1 1 1 -1 1 -1 1 1 -1 1 1 -1 -1 -1 -1 1 -1 -1 1 1 1 -1 -1 -1 -1 -1 -1 1 -1 -1 NA -1 1 -1 -1 1 1 -1 -1 -1 -1 -1 1 -1 -1 -1 -1 -1 -1 -1 1 -1 -1 -1 1 -1 -1 1 -1 1 -1 1 1 -1 -1 -1 1 -1 -1 1 -1 -1 1 -1 -1 -1 1 -1 1 -1 1 1 -1 1 -1 -1 -1 1 -1 -1 -1 1 -1 -1 1 -1 -1 1 -1 -1 1 1 -1 1 -1 1 1 -1 -1 -1 -1 -1 1 -1 -1 -1 -1 -1 1 1 -1 1 -1 1 1 -1 -1 1 1 1 -1 -1 1 -1 -1 -1 -1 -1 -1 1 1 -1 -1 -1 -1 1 -1 -1 -1 -1 -1 1 -1 -1 -1 -1 1 -1 1 1 -1 -1 1 -1 1 -1 1 1 1 -1 1 1 -1 -1 1 1 1 1 -1 -1 1 1 1 1 -1 1 -1 1 -1 1 1 1 -1 -1 1 -1 1 1 -1 1 1 -1 -1 -1 -1 -1 -1 -1 -1 -1 -1 -1 -1 -1 -1 -1 -1 1 -1 -1 1 1 1 -1 -1 -1 1 1 -1 -1 1 -1 -1 1 -1 1 -1 -1 -1 1 -1 1 -1 1 1 -1 1 1 1 1 -1 -1 -1 -1 1 1 -1 -1 1 -1 1 1 1 1 1 1 -1 -1 -1 -1 -1 1 -1 -1 -1 -1 -1 1 1 -1 -1 -1 -1 1 -1 -1 -1 -1 -1 -1 -1 -1 1 -1 1 -1 -1 1 1 1 -1 -1 0 1 -1 1 -1 1 -1 -1 -1 -1 -1 -1 1 -1 NA -1 1 -1 1 NA 1 0 -1 -1 1 -1 -1 -1 NA 1 -1 -1 -1 1 1 -1 1 1 -1 1 -1 -1 1 -1 1 1 -1 -1 1 -1 -1 -1 1 1 -1 -1 -1 -1 -1 -1 1 1 -1 1 -1 -1 1 NA -1 -1 1 -1 -1 1 1 1 1 -1 1 -1 1 NA -1 -1 -1 -1 1 -1 NA 1 -1 1 -1 -1 -1 -1 -1 1 -1 -1 -1 1 -1 -1 1 -1 1 -1 1 -1 1 1 -1 -1 -1 -1 -1 1 -1 1 NA 1 NA 1 -1 -1 -1 -1 -1 1 -1 1 -1 -1 -1 1 -1 -1 1 -1 -1 1 -1 -1 -1 1 1 1 -1 NA -1 1 -1 1 1 -1 -1 1 -1 -1 -1 -1 1 -1 1 -1 1 -1 -1 -1 -1 1 -1 1 1 -1 -1 1 1 -1 -1 1 1 -1 1 1 -1 -1 1 1 1 1 -1 1 -1 -1 1 -1 -1 1 1 -1 -1 -1 -1 -1 1 NA 1 1 -1 -1 -1 -1 -1 1 -1 -1 -1 -1 -1 -1 -1 -1 -1 -1 1 -1 -1 1 -1 1 1 1 1 1 -1 -1 1 -1 1 -1 -1 1 -1 -1 -1 -1 1 1 1 -1 1 -1 1 1 -1 -1 -1 -1 1 -1 1 1 1 1 1 1 -1 -1 1 1 -1 -1 -1 -1 1 1 -1 -1 -1 1 1 -1 -1 -1 1
line19 -1 1 -1 -1 1 -1 1 -1 1 1 -1 1 1 1 -1 1 -1 1 -1 1 1 -1 -1 -1 1 1 1 1 -1 -1 -1 -1 -1 -1 1 1 1 -1 -1 1 -1 1 -1 NA -1 -1 1 -1 1 1 1 1 1 -1 -1 -1 -1 -1 -1 1 1 -1 1 -1 -1 1 -1 1 -1 1 1 1 1 -1 -1 -1 -1 -1 -1 1 1 1 -1 -1 -1 -1 1 -1 -1 -1 -1 1 -1 -1 -1 -1 -1 -1 1 -1 -1 -1 -1 -1 -1 1 1 -1 -1 1 -1 -1 1 1 1 1 -1 1 1 -1 -1 -1 -1 1 -1 1 -1 -1 1 NA -1 1 1 1 -1 1 1 1 -1 -1 -1 -1 -1 -1 -1 -1 -1 1 -1 -1 1 1 -1 1 -1 -1 -1 1 -1 -1 -1 1 1 -1 1 -1 -1 -1 -1 1 -1 -1 -1 -1 -1 -1 1 1 -1 1 1 -1 1 -1 1 1 1 -1 1 -1 -1 -1 1 -1 1 1 -1 1 1 -1 -1 1 1 -1 -1 -1 1 1 -1 -1 1 -1 1 -1 -1 1 -1 -1 1 1 -1 1 -1 -1 1 1 -1 -1 1 1 -1 1 1 1 -1 -1 -1 1 -1 1 -1 1 1 -1 -1 -1 -1 -1 -1 1 -1 -1 1 -1 -1 -1 -1 -1 -1 -1 1 -1 -1 1 -1 1 1 1 1 -1 -1 1 -1 1 -1 -1 -1 -1 -1 1 1 -1 1 1 -1 -1 -1 -1 -1 -1 -1 -1 1 -1 1 -1 -1 1 -1 -1 1 1 1 1 1 -1 -1 -1 1 -1 -1 -1 1 1 -1 1 -1 -1 -1 -1 -1 -1 -1 1 -1 1 -1 -1 -1 -1 -1 -1 1 1 1 -1 -1 -1 -1 -1 1 1 1 -1 1 1 -1 1 -1 -1 -1 -1 -1 -1 1 -1 -1 1 1 -1 1 -1 -1 1 -1 -1 1 1 -1 1 -1 -1 -1 -1 -1 -1 -1 1 -1 1 -1 1 -1 1 -1 1 1 -1 1 -1 1 -1 1 -1 -1 1 -1 1 -1 1 -1 1 1 -1 -1 1 1 -1 1 1 1 -1 -1 1 1 1 -1 -1 -1 1 -1 -1 1 1 -1 -1 1 -1 -1 -1 -1 -1 -1 -1 1 -1 1 1 -1 -1 -1 -1 -1 -1 1 1 -1 -1 -1 -1 1 -1 1 -1 -1 -1 1 -1 -1 1 1 -1 1 -1 -1 -1 -1 1 -1 1 1 1 -1 -1 -1 -1 -1 -1 -1 -1 -1 -1 1 -1 -1 -1 1 -1 -1 -1 1 -1 -1 -1 1 1 1 -1 -1 1 1 1 -1 -1 1 -1 1 -1 1 -1 -1 -1 -1 -1 -1 -1 -1 -1 -1 1 -1 1 -1 -1 -1 -1 1 -1 -1 1 -1 -1 -1 -1 -1 1 -1 -1 1 -1 1 -1 1 -1 -1 -1 -1 -1 -1 1 -1 -1 -1 -1 1 1 1 1 -1 1 -1 -1 -1 -1 1 -1 1 -1 -1 -1 -1 1 -1 1 1 1 -1 1 1 -1 -1 1 1 -1 -1 -1 1 1 -1 -1 -1 -1 1 -1 -1 -1 -1 1 -1 -1 1 1 -1 -1 -1 -1 1 1 1 -1 -1 1 -1 -1 1 -1 1 1 1 1 1 1 1 -1 -1 -1 1 1 -1 1 1 1 -1 1 1 -1 -1 1 1 1 -1 1 -1 1 1 -1 1 -1 -1 -1 -1 -1 1 -1 1 1 -1 -1 1 -1 -1 -1 1 NA 1 -1 -1 1 1 1 -1 -1 -1 -1 -1 -1 -1 -1 -1 -1 -1 1 1 1 1 -1 NA -1 -1 1 -1 1 -1 -1 1 1 -1 1 1 -1 1 1 1 1 -1 1 -1 -1 -1 -1 -1 -1 1 -1 -1 -1 -1 1 -1 1 -1 -1 1 -1 -1 -1 1 1 1 1 1 -1 -1 1 -1 1 1 -1 1 -1 1 -1 1 -1 1 -1 -1 -1 -1 -1 -1 -1 -1 -1 1 1 -1 1 -1 -1 -1 -1 1 1 -1 -1 1 -1 -1 -1 1 -1 -1 -1 1 1 -1 1 1 -1 -1 -1 -1 -1 -1 -1 -1 1 1 -1 -1 -1 -1 -1 1 1 -1 -1 -1 -1 1 -1 -1 -1 -1 -1 -1 -1 -1 1 1 1 -1 1 -1 -1 -1 -1 -1 -1 1 1 -1 1 -1 -1 -1 -1 -1 -1 -1 -1 -1 1 1 -1 1 1 -1 -1 1 -1 -1 1 -1 1 1 -1 1 -1 -1 1 -1 1 1 1 -1 -1 -1 -1 -1 -1 -1 1 -1 1 -1 -1 -1 1 1 -1 1 -1 1 1 1 -1 -1 -1 -1 -1 -1 1 -1 1 -1 -1 -1 1 -1 1 1 -1 -1 -1 -1 1 -1 -1 -1 -1 1 -1 -1 -1 1 -1 -1 -1 -1 1 -1 -1 1 -1 1 -1 -1 -1 1 1 -1 -1 -1 -1 -1 -1 -1 -1 1 -1 1 -1 -1 -1 1 1 -1 1 1 -1 -1 -1 -1 -1 -1 1 -1 0 1 -1 -1 1 -1 -1 -1 -1 -1 -1 -1 1 1 0 -1 -1 -1 1 -1 -1 -1 -1 1 1 1 -1 -1 -1 -1 1 1 1 1 1 -1 1 1 1 1 1 1 1 -1 1 1 -1 -1 1 -1 -1 -1 -1 1 1 -1 -1 -1 1 -1 -1 1 1 -1 1 1 -1 -1 -1 1 -1 -1 -1 1 -1 -1 -1 -1 -1 -1 -1 -1 -1 1 1 -1 1 -1 1 1 -1 -1 1 -1 1 1 1 1 1 1 -1 -1 -1 1 -1 1 -1 1 -1 -1 1 -1 1 1 -1 1 -1 1 -1 -1 -1 -1 -1 1 1 1 1 1 1 1 -1 -1 -1 -1 -1 -1 -1 -1 1 -1 1 -1 1 -1 -1 -1 1 -1 -1 -1 1 1 1 1 1 1 1 1 1 -1 1 -1 1 -1 1 -1 -1 1 1 -1 -1 -1 1 -1 1 1 -1 -1 -1 1 -1 -1 -1 -1 1 1 -1 1 1 -1 NA -1 -1 -1 -1 1 -1 -1 1 -1 -1 1 -1 -1 -1 -1 -1 -1 -1 1 1 1 -1 -1 -1 -1 -1 -1 -1 1 -1 1 -1 -1 1 -1 -1 1 -1 -1 -1 -1 1 -1 1 -1 1 -1 1 1 -1 -1 1 -1 -1 -1 1 -1 1 1 1 -1 1 1 -1 -1 -1 1 1 -1 -1 -1 -1 -1 -1 -1 1 -1 -1 1 -1 1 -1 -1 -1 1 -1 1 1 -1 1 1 -1 -1 1 1 -1 1 -1 1 -1 -1 1 -1 -1 1 -1 1 -1 -1 -1 -1 -1 -1 -1 -1 -1 -1 1 1 -1 -1 1 -1 -1 1 1 -1 1 1 -1 1 -1 -1 -1 -1 -1 -1 1 1 1 -1 -1 -1 -1 1 -1 -1 1 1 -1 -1 -1 -1 1 1 NA -1 1 -1 -1 -1 1 -1 1 -1 1 1 -1 -1 1 1 1 -1 -1 -1 1 1 -1 1 1 1 1 -1 -1 -1 1 -1 1 1 -1 -1 1 1 -1 -1 1 -1 -1 -1 -1 1 1 1 1 1 1 -1 -1 -1 -1 -1 -1 -1 1 -1 1 -1 1 -1 -1 1 -1 -1 -1 -1 1 -1 -1 1 1 -1 -1 -1 -1 1 1 1 -1 1 -1 1 -1 1 1 1 -1 1 -1 1 1 -1 -1 -1 -1 1 1 -1 -1 1 1 -1 -1 1 -1 1 1 -1 1 -1 -1 -1 -1 -1 -1 1 1 -1 -1 -1 1 -1 -1 -1 -1 -1 1 1 -1 -1 -1 -1 -1 -1 -1 -1 1 -1 1 -1 -1 -1 1 -1 1 -1 1 -1 -1 1 -1 1 -1 1 -1 1 1 -1 1 1 -1 -1 -1 1 -1 -1 1 1 1 1 -1 -1 -1 -1 1 -1 -1 -1 -1 -1 -1 -1 -1 -1 -1 -1 -1 -1 1 1 -1 -1 -1 1 1 1 -1 -1 -1 -1 -1 1 1 1 -1 -1 1 -1 1 -1 -1 1 -1 -1 -1 1 1 1 1 1 -1 -1 -1 1 -1 1 1 1 -1 1 -1 1 -1 -1 -1 -1 -1 -1 1 1 -1 -1 1 1 -1 1 -1 -1 -1 1 -1 1 1 -1 -1 -1 -1 1 -1 -1 -1 -1 -1 -1 -1 -1 1 1 -1 -1 -1 -1 1 1 -1 -1 -1 -1 -1 1 1 -1 -1 1 -1 1 1 -1 -1 -1 1 -1 -1 1 -1 -1 -1 1 1 -1 1 -1 1 -1 -1 -1 1 1 1 1 1 1 -1 1 -1 -1 -1 1 1 1 1 1 -1 1 -1 -1 -1 -1 1 -1 -1 -1 1 1 -1 1 -1 1 1 -1 -1 1 1 1 -1 -1 -1 -1 -1 -1 -1 -1 -1 -1 1 1 -1 -1 -1 -1 1 1 -1 1 1 1 -1 1 -1 -1 -1 1 -1 -1 -1 -1 -1 -1 1 1 -1 -1 -1 -1 -1 1 -1 1 1 1 1 -1 -1 -1 -1 -1 -1 -1 -1 -1 -1 -1 -1 -1 1 -1 -1 -1 1 1 -1 -1 1 -1 -1 -1 1 -1 1 -1 1 -1 1 -1 -1 -1 -1 -1 -1 -1 1 -1 -1 -1 -1 -1 1 -1 -1 -1 -1 -1 -1 -1 1 1 -1 -1 1 -1 1 -1 1 1 1 -1 -1 -1 -1 -1 -1 -1 -1 -1 -1 1 -1 -1 -1 1 1 1 1 -1 -1 -1 -1 1 1 -1 -1 -1 1 -1 1 -1 1 -1 1 1 -1 -1 -1 -1 -1 1 1 -1 -1 -1 -1 1 -1 -1 1 1 -1 -1 -1 -1 -1 -1 1 1 1 -1 1 -1 1 -1 1 -1 -1 -1 -1 1 -1 -1 -1 1 1 -1 1 -1 -1 -1 1 1 -1 -1 -1 -1 -1 -1 1 -1 -1 -1 1 -1 1 1 -1 1 1 1 1 1 1 -1 1 1 -1 1 -1 1 -1 1 -1 1 -1 -1 1 1 1 1 1 1 -1 1 -1 1 -1 -1 -1 1 -1 -1 1 -1 1 1 -1 1 -1 -1 1 1 -1 -1 1 1 -1 1 1 -1 -1 -1 1 1 1 -1 -1 1 -1 1 1 -1 -1 -1 -1 1 1 -1 1 1 1 1 1 -1 1 1 1 -1 -1 -1 1 1 -1 -1 1 1 -1 1 1 -1 -1 1 -1 -1 -1 1 1 1 1 -1 1 -1 -1 -1 1 -1 -1 -1 -1 -1 -1 1 -1 -1 -1 -1 -1 1 -1 -1 1 1 -1 1 -1 1 1 -1 -1 1 -1 -1 1 -1 1 1 1 -1 -1 -1 -1 -1 -1 -1 -1 1 1 -1 -1 -1 1 1 -1 1 -1 1 -1 -1 -1 -1 -1 1 -1 -1 -1 1 1 -1 -1 1 -1 1 1 -1 1 1 1 1 1 1 1 1 1 -1 -1 -1 -1 1 1 1 -1 -1 -1 1 1 1 -1 -1 -1 -1 1 1 -1 -1 -1 1 1 1 -1 -1 -1 -1 -1 -1 -1 -1 -1 1 1 -1 1 1 -1 1 -1 1 1 -1 1 1 1 -1 -1 1 1 1 -1 1 1 -1 1 1 1 -1 1 -1 1 1 -1 1 1 -1 -1 -1 -1 -1 1 -1 -1 -1 -1 1 1 -1 -1 -1 1 -1 -1 1 -1 1 -1 -1 -1 1 1 1 -1 1 -1 1 -1 1 1 -1 -1 -1 -1 1 -1 -1 -1 -1 -1 -1 1 -1 -1 -1 1 -1 -1 -1 -1 -1 -1 1 -1 1 -1 -1 1 -1 -1 1 -1 -1 1 -1 1 1 -1 -1 -1 1 -1 -1 1 -1 -1 1 -1 1 -1 1 -1 1 1 1 -1 -1 -1 -1 1 -1 1 -1 1 1 1 1 -1 -1 1 -1 -1 -1 -1 1 -1 -1 1 -1 -1 1 1 1 -1 1 -1 1 -1 -1 -1 -1 -1 1 1 1 -1 1 -1 1 1 -1 -1 1 1 1 1 -1 -1 -1 -1 -1 -1 -1 -1 1 -1 -1 -1 1 1 -1 -1 1 -1 -1 -1 1 1 -1 1 1 1 1 -1 -1 -1 -1 1 -1 -1 1 -1 -1 -1 1 -1 1 -1 1 -1 -1 -1 -1 -1 1 -1 1 -1 -1 -1 1 -1 -1 1 -1 -1 -1 -1 -1 -1 -1 1 1 1 1 -1 -1 -1 -1 1 -1 1 -1 1 -1 1 1 1 1 -1 -1 -1 -1 -1 -1 1 -1 1 1 1 -1 1 -1 -1 -1 -1 1 1 -1 -1 -1 -1 -1 -1 -1 -1 -1 -1 -1 -1 1 1 -1 1 -1 1 1 1 -1 -1 -1 -1 -1 1 -1 1 -1 -1 1 -1 -1 -1 -1 -1 -1 -1 -1 -1 -1 1 -1 1 -1 -1 -1 -1 1 -1 -1 -1 -1 -1 1 -1 -1 -1 -1 -1 -1 1 1 -1 -1 1 1 1 1 -1 -1 -1 1 -1 -1 -1 -1 -1 -1 1 1 -1 1 -1 1 1 -1 -1 -1 -1 -1 -1 1 -1 -1 1 -1 -1 1 -1 1 1 1 -1 -1 -1 -1 1 -1 -1 1 -1 1 -1 -1 1 -1 1 -1 -1 -1 -1 1 1 -1 1 1 -1 1 -1 -1 1 -1 -1 -1 -1 -1 1 -1 -1 1 1 1 -1 1 -1 -1 -1 -1 -1 1 1 1 -1 -1 1 1 -1 -1 -1 -1 1 -1 1 1 1 1 -1 -1 -1 1 -1 -1 1 1 -1 -1 -1 1 -1 1 -1 1 -1 1 -1 -1 1 1 -1 -1 -1 1 1 -1 1 1 1 -1 -1 -1 -1 1 -1 1 1 -1 -1 1 -1 -1 1 -1 -1 1 -1 1 -1 -1 -1 1 -1 1 1 -1 -1 -1 1 1 1 -1 -1 -1 -1 1 -1 -1 1 1 -1 -1 -1 -1 1 -1 1 -1 1 1 1 -1 -1 -1 -1 -1 1 -1 -1 -1 -1 1 1 -1 1 -1 -1 -1 -1 1 1 -1 1 1 -1 -1 1 -1 -1 -1 1 1 1 -1 1 1 -1 1 -1 -1 1 1 -1 -1 -1 -1 0 1 1 1 1 1 -1 1 -1 -1 -1 1 1 -1 -1 -1 1 -1 -1 -1 1 -1 1 -1 -1 1 1 1 1 1 -1 -1 1 1 -1 -1 -1 -1 -1 1 -1 1 1 1 -1 1 1 -1 -1 1 -1 -1 1 1 1 -1 -1 1 1 -1 -1 1 1 1 -1 1 1 -1 1 1 1 -1 -1 -1 1 1 -1 -1 -1 1 1 -1 -1 -1 1 1 -1 -1 -1 -1 1 -1 -1 -1 -1 -1 -1 -1 1 -1 -1 1 -1 -1 -1 1 1 -1 -1 -1 -1 -1 -1 -1 -1 -1 -1 1 -1 1 -1 -1 1 -1 -1 -1 -1 -1 -1 1 1 1 -1 -1 -1 -1 1 1 -1 -1 1 1 -1 -1 1 1 -1 -1 1 -1 1 -1 -1 1 -1 -1 1 -1 1 -1 1 -1 1 1 1 -1 -1 -1 1 -1 1 -1 -1 1 1 -1 -1 -1 -1 -1 -1 -1 -1 -1 1 -1 -1 -1 1 -1 1 -1 1 1 -1 1 1 1 -1 -1 -1 1 -1 1 -1 1 -1 -1 -1 -1 -1 -1 -1 -1 -1 1 -1 1 -1 1 1 1 -1 -1 -1 1 1 -1 -1 1 -1 -1 1 -1 1 1 -1 -1 1 -1 -1 -1 -1 1 1 -1 -1 1 -1 -1 1 -1 -1 1 1 1 -1 1 -1 -1 -1 -1 -1 -1 1 -1 1 -1 1 1 -1 -1 -1 -1 1 -1 -1 -1 -1 -1 -1 -1 -1 -1 -1 -1 -1 1 -1 1 1 1 -1 1 1 -1 -1 -1 1 -1 -1 1 1 1 -1 -1 -1 -1 -1 1 -1 -1 -1 -1 -1 -1 -1 -1 -1 1 -1 -1 -1 -1 -1 1 -1 1 -1 -1 -1 -1 -1 -1 1 1 -1 1 -1 -1 -1 1 -1 -1 -1 1 -1 -1 -1 -1 -1 -1 1 1 1 -1 -1 1 -1 -1 -1 1 1 1 -1 -1 -1 -1 -1 1 -1 -1 1 1 -1 -1 -1 -1 -1 -1 1 -1 -1 -1 -1 1 1 -1 1 1 -1 -1 -1 1 -1 -1 1 1 -1 1 -1 -1 1 -1 1 1 1 -1 1 -1 1 -1 -1 -1 -1 -1 -1 1 1 -1 -1 -1 -1 -1 1 -1 -1 -1 -1 -1 -1 1 -1 1 -1 1 1 1 -1 1 -1 -1 -1 -1 1 1 1 -1 -1 1 -1 1 1 1 -1 -1 -1 1 -1 1 -1 1 -1 1 0 -1 1 -1 -1 -1 -1 -1 -1 -1 -1 1 -1 1 1 -1 1 1 -1 -1 -1 -1 -1 1 1 1 1 1 -1 -1 -1 1 -1 1 -1 -1 1 -1 1 -1 -1 1 -1 1 1 -1 -1 -1 -1 1 -1 1 -1 -1 1 -1 -1 1 -1 1 -1 -1 -1 -1 -1 -1 -1 -1 1 -1 1 -1 -1 -1 1 -1 1 -1 1 1 -1 1 1 1 -1 -1 1 1 -1 1 -1 1 -1 -1 -1 1 -1 -1 1 1 -1 -1 -1 -1 1 -1 1 -1 -1 1 1 1 -1 -1 -1 -1 -1 1 -1 1 1 -1 -1 -1 -1 -1 1 -1 -1 1 -1 1 -1 -1 -1 1 1 1 -1 -1 1 -1 -1 -1 -1 -1 1 -1 1 -1 1 -1 -1 -1 -1 -1 -1 -1 1 -1 -1 -1 1 1 1 -1 1 -1 1 1 1 -1 -1 -1 1 1 -1 -1 -1 -1 -1 1 -1 1 1 1 -1 -1 1 1 1 -1 -1 -1 -1 -1 -1 -1 1 1 -1 -1 -1 -1 -1 1 1 1 -1 1 1 -1 1 1 -1 -1 1 1 1 1 -1 1 1 -1 1 1 -1 -1 -1 -1 1 1 -1 -1 1 -1 -1 1 1 -1 -1 -1 -1 -1 -1 1 1 -1 1 1 -1 1 -1 1 1 -1 1 -1 1 1 -1 -1 1 1 -1 -1 -1 1 1 1 1 -1 1 -1 -1 -1 -1 1 1 1 1 1 -1 -1 1 -1 1 -1 -1 1 1 -1 1 -1 1 1 -1 -1 1 -1 -1 -1 -1 -1 1 -1 -1 1 1 -1 -1 1 -1 1 -1 -1 1 1 -1 -1 1 -1 -1 -1 1 -1 -1 1 1 -1 -1 -1 -1 1 -1 1 -1 -1 1 1 -1 -1 1 1 -1 -1 1 -1 1 1 -1 -1 1 1 -1 1 -1 -1 -1 1 1 1 1 -1 1 -1 1 1 -1 1 1 -1 -1 -1 -1 1 -1 -1 1 1 1 -1 -1 -1 -1 -1 -1 1 -1 -1 -1 -1 1 -1 -1 1 1 -1 -1 -1 -1 -1 1 -1 -1 1 -1 -1 -1 -1 1 -1 -1 -1 1 -1 -1 -1 -1 1 1 1 1 -1 -1 -1 1 -1 1 1 -1 -1 1 -1 -1 -1 1 -1 1 -1 -1 1 -1 1 -1 -1 -1 1 -1 -1 -1 1 -1 -1 -1 -1 -1 1 -1 -1 1 1 -1 1 -1 1 1 1 -1 -1 -1 -1 1 -1 -1 -1 1 -1 1 1 -1 1 -1 -1 1 -1 -1 1 1 1 -1 -1 -1 1 -1 1 -1 -1 -1 1 1 -1 -1 -1 -1 1 -1 -1 -1 -1 -1 -1 -1 -1 -1 -1 1 -1 -1 1 -1 -1 1 -1 1 -1 -1 1 1 -1 1 1 -1 -1 1 1 1 1 -1 -1 1 -1 1 -1 -1 1 -1 1 -1 -1 1 1 -1 -1 1 -1 1 1 -1 1 1 -1 -1 NA 1 -1 -1 -1 -1 1 -1 -1 -1 -1 -1 -1 -1 1 -1 -1 1 -1 1 -1 -1 1 -1 1 -1 1 1 -1 -1 1 -1 1 -1 -1 -1 1 1 1 -1 1 1 1 1 -1 1 1 -1 -1 -1 1 1 1 -1 -1 1 1 1 1 1 1 1 1 -1 -1 -1 -1 1 1 -1 1 -1 1 -1 1 1 -1 -1 -1 -1 1 -1 -1 -1 -1 -1 -1 -1 -1 1 -1 1 -1 -1 1 1 1 -1 -1 0 1 -1 1 -1 1 -1 -1 NA -1 -1 -1 -1 -1 1 -1 1 -1 1 -1 1 -1 -1 -1 1 -1 -1 -1 1 1 -1 -1 -1 1 1 -1 1 1 -1 -1 -1 -1 1 -1 1 1 -1 -1 1 -1 -1 -1 1 1 -1 -1 -1 -1 -1 -1 1 1 -1 -1 1 -1 1 -1 -1 -1 1 -1 -1 1 1 1 1 -1 1 -1 1 -1 -1 -1 -1 -1 1 -1 1 1 1 1 -1 1 -1 -1 -1 1 -1 -1 -1 -1 -1 -1 1 1 1 -1 1 -1 1 -1 -1 -1 -1 -1 -1 1 -1 -1 -1 -1 -1 -1 1 -1 -1 -1 1 1 -1 1 -1 -1 -1 -1 -1 -1 1 -1 -1 1 -1 -1 -1 1 1 1 -1 -1 -1 -1 1 1 1 -1 -1 1 -1 -1 -1 -1 1 -1 1 -1 1 -1 -1 -1 -1 1 -1 1 1 -1 -1 1 1 -1 -1 1 1 -1 1 1 -1 -1 1 1 1 1 -1 1 -1 -1 1 -1 -1 1 1 -1 -1 -1 1 -1 1 -1 1 -1 -1 -1 -1 -1 -1 1 -1 -1 -1 -1 -1 -1 -1 -1 -1 -1 1 -1 -1 1 -1 -1 1 1 1 1 -1 -1 1 -1 1 1 -1 1 -1 -1 -1 -1 1 1 -1 -1 1 -1 1 1 1 -1 -1 -1 1 -1 1 1 1 1 1 1 -1 -1 1 -1 -1 -1 -1 1 -1 -1 -1 -1 -1 1 1 -1 -1 -1 1
line20 -1 1 -1 -1 1 -1 -1 -1 1 1 -1 -1 1 1 -1 -1 -1 -1 -1 -1 1 -1 -1 -1 1 1 1 -1 -1 -1 -1 -1 -1 -1 1 1 -1 -1 1 -1 -1 1 -1 1 -1 -1 1 -1 -1 -1 -1 1 1 -1 -1 1 -1 -1 -1 1 1 -1 1 -1 -1 1 -1 1 -1 1 1 1 -1 -1 -1 -1 -1 -1 1 1 1 1 -1 -1 -1 -1 1 -1 -1 -1 -1 1 -1 -1 -1 -1 -1 -1 1 -1 -1 -1 -1 -1 -1 1 1 -1 -1 1 -1 -1 1 -1 1 1 -1 1 -1 -1 -1 -1 -1 1 -1 1 -1 -1 -1 -1 -1 1 -1 -1 -1 -1 -1 1 -1 -1 -1 -1 -1 -1 -1 -1 -1 1 -1 -1 1 1 -1 1 1 -1 -1 1 -1 -1 -1 -1 1 -1 -1 -1 -1 -1 -1 1 -1 -1 -1 -1 -1 -1 -1 -1 -1 -1 -1 -1 -1 -1 1 1 -1 -1 -1 -1 -1 -1 -1 -1 -1 1 -1 1 1 -1 -1 -1 -1 -1 -1 -1 -1 1 -1 -1 1 -1 1 1 -1 -1 -1 -1 1 -1 -1 1 -1 1 1 1 -1 -1 -1 1 -1 1 1 1 -1 1 -1 1 -1 1 -1 1 1 -1 -1 -1 -1 -1 -1 -1 -1 -1 -1 -1 -1 -1 -1 -1 -1 1 -1 -1 -1 -1 -1 -1 -1 1 1 -1 -1 1 -1 1 -1 -1 -1 1 -1 1 -1 -1 -1 1 1 -1 -1 -1 -1 1 -1 -1 1 -1 -1 -1 -1 1 -1 -1 -1 -1 1 1 1 -1 -1 -1 1 -1 -1 -1 -1 1 -1 1 -1 -1 -1 -1 -1 -1 -1 1 -1 1 -1 1 -1 -1 -1 -1 1 1 1 1 -1 -1 -1 -1 1 -1 1 -1 1 1 -1 1 -1 -1 -1 -1 -1 -1 1 -1 -1 1 -1 -1 -1 -1 -1 1 1 -1 1 1 -1 1 -1 -1 -1 -1 -1 -1 -1 1 -1 1 -1 -1 -1 -1 1 1 1 -1 -1 -1 1 -1 1 -1 -1 1 -1 1 -1 1 -1 1 -1 -1 -1 1 -1 -1 -1 1 -1 -1 -1 1 1 -1 1 -1 -1 -1 -1 -1 1 1 -1 -1 1 1 1 -1 -1 -1 -1 -1 1 -1 1 1 -1 -1 -1 -1 -1 -1 -1 1 -1 -1 -1 -1 1 -1 1 -1 -1 -1 1 -1 -1 -1 1 -1 -1 1 -1 -1 -1 1 -1 1 1 1 -1 -1 -1 -1 -1 -1 -1 -1 -1 -1 1 -1 -1 -1 1 1 -1 -1 1 -1 -1 1 -1 1 1 -1 -1 1 -1 1 -1 -1 1 -1 -1 -1 1 -1 -1 -1 -1 -1 -1 -1 -1 -1 -1 1 -1 -1 -1 -1 -1 -1 1 -1 -1 -1 -1 -1 1 -1 -1 1 -1 -1 -1 -1 -1 -1 1 -1 -1 -1 -1 -1 -1 1 -1 -1 -1 -1 1 1 1 1 -1 1 -1 -1 1 -1 -1 -1 1 -1 -1 -1 -1 1 -1 1 -1 -1 -1 -1 1 -1 -1 1 1 -1 -1 -1 -1 1 -1 -1 -1 -1 -1 -1 -1 1 -1 1 -1 -1 -1 -1 -1 -1 -1 -1 1 1 -1 -1 -1 1 -1 -1 -1 -1 1 -1 1 1 -1 -1 -1 -1 -1 -1 1 1 -1 1 1 1 -1 1 1 -1 -1 1 1 1 -1 1 -1 1 1 -1 -1 -1 -1 -1 -1 -1 -1 -1 1 -1 -1 -1 1 -1 -1 -1 1 NA 1 -1 -1 -1 1 1 -1 -1 -1 -1 -1 -1 -1 1 -1 -1 -1 -1 1 1 -1 -1 1 -1 -1 -1 -1 -1 -1 -1 -1 1 -1 1 1 -1 1 1 1 -1 -1 -1 -1 -1 -1 -1 -1 -1 1 -1 -1 -1 -1 1 -1 1 -1 -1 1 -1 -1 -1 1 1 1 1 -1 -1 -1 -1 -1 1 1 -1 1 -1 1 -1 1 -1 1 -1 -1 -1 -1 -1 -1 -1 -1 -1 1 -1 -1 1 -1 -1 -1 -1 1 1 -1 -1 1 -1 -1 -1 -1 -1 -1 -1 1 -1 -1 1 1 -1 -1 -1 -1 -1 -1 -1 -1 1 1 -1 1 1 -1 -1 1 1 -1 1 -1 NA 1 -1 -1 1 -1 -1 -1 -1 -1 1 1 1 -1 -1 -1 -1 -1 -1 -1 -1 1 1 -1 1 -1 -1 -1 1 -1 -1 -1 -1 -1 1 1 -1 1 1 -1 -1 1 -1 -1 1 -1 1 1 -1 1 -1 -1 1 -1 1 1 1 -1 -1 -1 -1 -1 -1 -1 1 -1 1 -1 -1 -1 1 1 -1 1 -1 1 1 1 -1 -1 -1 -1 -1 -1 1 NA 1 -1 -1 -1 1 -1 1 1 -1 -1 -1 -1 1 -1 -1 -1 -1 1 -1 -1 -1 -1 -1 -1 -1 -1 1 -1 -1 1 -1 1 -1 -1 -1 1 1 -1 -1 -1 -1 -1 -1 -1 -1 1 -1 -1 -1 -1 -1 0 1 -1 -1 1 -1 1 -1 -1 -1 -1 1 1 -1 1 -1 -1 -1 -1 -1 -1 -1 -1 -1 -1 1 1 0 -1 -1 -1 1 -1 -1 -1 -1 1 -1 1 -1 -1 -1 -1 1 1 1 1 1 -1 1 1 1 1 1 1 1 -1 1 -1 -1 -1 -1 -1 -1 -1 -1 1 1 -1 -1 -1 -1 -1 -1 1 1 -1 1 1 -1 -1 -1 1 -1 -1 -1 1 -1 -1 1 -1 -1 -1 -1 -1 -1 1 1 1 -1 -1 1 1 -1 -1 -1 -1 1 1 -1 1 1 1 -1 -1 -1 1 -1 -1 1 -1 -1 -1 1 -1 1 1 -1 -1 -1 1 -1 -1 -1 1 -1 1 1 -1 1 1 -1 1 -1 -1 -1 -1 -1 -1 -1 -1 1 -1 1 -1 1 -1 -1 -1 1 -1 -1 -1 1 1 1 1 1 1 1 -1 -1 -1 1 -1 1 -1 1 -1 1 1 1 -1 -1 -1 1 -1 -1 1 -1 -1 -1 1 -1 -1 -1 -1 -1 1 -1 1 1 -1 NA -1 -1 -1 -1 1 -1 -1 -1 -1 -1 1 -1 -1 -1 -1 1 -1 -1 -1 1 1 -1 -1 -1 -1 -1 1 -1 1 -1 1 -1 -1 -1 -1 -1 -1 -1 -1 -1 -1 1 -1 1 -1 -1 -1 1 1 -1 -1 -1 -1 -1 -1 1 -1 1 1 1 -1 -1 -1 -1 -1 -1 1 -1 -1 -1 -1 -1 -1 -1 1 1 1 -1 1 -1 1 -1 1 -1 1 -1 1 1 -1 1 1 -1 -1 1 -1 -1 1 -1 1 -1 -1 1 -1 -1 1 -1 -1 -1 -1 -1 -1 -1 -1 -1 -1 -1 -1 1 1 -1 -1 1 -1 -1 1 -1 -1 1 1 -1 1 -1 -1 -1 -1 -1 -1 1 1 1 -1 -1 -1 -1 1 -1 -1 1 1 -1 -1 -1 -1 1 1 1 -1 1 -1 -1 -1 -1 -1 1 -1 1 1 -1 -1 -1 1 -1 -1 -1 -1 1 1 -1 1 1 1 1 -1 -1 -1 1 -1 -1 1 -1 -1 1 1 -1 -1 -1 -1 -1 -1 -1 1 1 -1 -1 -1 1 -1 -1 -1 -1 -1 -1 -1 1 -1 1 -1 -1 -1 -1 1 -1 -1 -1 -1 -1 -1 -1 1 1 -1 -1 -1 1 -1 1 1 -1 1 -1 1 -1 -1 1 1 -1 1 -1 1 1 -1 -1 1 -1 1 1 -1 -1 1 NA -1 -1 1 -1 1 1 -1 1 -1 -1 -1 -1 -1 -1 1 -1 -1 -1 1 1 -1 -1 -1 -1 -1 1 1 1 -1 -1 -1 -1 -1 -1 -1 -1 -1 1 -1 1 -1 1 -1 1 -1 1 -1 -1 1 -1 1 -1 1 -1 1 1 -1 1 1 -1 -1 -1 1 -1 -1 1 1 1 1 -1 -1 -1 -1 1 -1 -1 -1 1 -1 -1 1 -1 -1 -1 -1 -1 -1 1 1 -1 -1 -1 1 -1 1 -1 -1 -1 -1 -1 1 1 NA -1 -1 1 -1 -1 -1 -1 1 -1 -1 -1 1 1 1 1 1 -1 -1 -1 1 -1 1 1 1 -1 1 -1 1 -1 -1 -1 -1 -1 -1 1 -1 -1 -1 -1 1 -1 1 -1 -1 -1 1 -1 1 1 1 1 -1 -1 1 -1 -1 -1 -1 -1 -1 -1 -1 1 1 -1 -1 -1 -1 1 -1 1 -1 -1 -1 -1 -1 1 -1 -1 1 -1 1 -1 -1 -1 -1 1 -1 -1 1 -1 -1 -1 1 1 -1 1 -1 1 -1 -1 -1 1 -1 1 1 1 1 -1 1 -1 -1 1 1 -1 1 1 1 1 1 -1 -1 -1 -1 -1 -1 -1 -1 1 1 -1 1 -1 1 1 -1 -1 1 1 -1 -1 -1 -1 -1 -1 -1 -1 -1 -1 -1 -1 1 -1 -1 -1 1 -1 1 1 1 1 1 -1 1 -1 -1 -1 1 -1 -1 -1 -1 -1 -1 1 -1 1 -1 1 -1 -1 1 -1 1 1 1 -1 -1 -1 -1 -1 -1 -1 -1 -1 -1 1 1 -1 -1 -1 -1 -1 -1 1 1 -1 -1 1 -1 -1 -1 -1 -1 1 -1 1 -1 1 -1 -1 -1 -1 1 -1 -1 1 -1 -1 -1 -1 -1 1 -1 -1 -1 -1 -1 -1 -1 1 1 -1 -1 1 -1 1 -1 -1 1 1 -1 -1 -1 -1 -1 -1 -1 -1 -1 -1 1 -1 NA -1 -1 1 1 1 -1 -1 -1 -1 1 -1 -1 -1 -1 1 -1 -1 -1 -1 -1 1 1 -1 -1 -1 -1 -1 1 1 -1 -1 -1 -1 1 -1 -1 1 1 -1 -1 -1 -1 -1 -1 1 -1 1 -1 1 -1 -1 -1 1 -1 -1 -1 -1 -1 -1 -1 -1 -1 1 -1 -1 -1 -1 -1 1 1 -1 -1 -1 -1 -1 -1 1 -1 -1 -1 1 -1 1 -1 -1 1 1 1 1 1 1 -1 1 1 -1 -1 -1 1 -1 -1 -1 1 -1 -1 1 1 -1 1 -1 1 -1 1 -1 1 -1 -1 -1 1 1 -1 1 -1 1 1 -1 1 -1 -1 1 -1 -1 -1 1 1 -1 1 -1 -1 -1 -1 1 1 -1 -1 -1 1 -1 -1 1 -1 -1 -1 -1 1 1 -1 1 1 1 1 1 -1 -1 1 1 -1 -1 -1 1 1 1 -1 1 1 -1 1 1 -1 -1 1 -1 -1 1 1 1 1 -1 -1 1 -1 -1 -1 1 -1 -1 -1 -1 -1 -1 -1 -1 -1 -1 -1 -1 1 -1 -1 -1 1 -1 -1 -1 1 1 -1 1 1 -1 -1 -1 -1 1 1 1 -1 -1 -1 -1 -1 -1 -1 -1 -1 1 -1 -1 -1 1 1 -1 1 -1 1 1 -1 -1 -1 -1 1 -1 -1 -1 1 1 -1 -1 1 -1 1 1 -1 -1 1 1 -1 1 1 1 1 1 -1 -1 -1 -1 1 1 1 -1 -1 -1 -1 1 -1 1 -1 1 -1 1 1 -1 -1 -1 1 1 1 -1 -1 -1 -1 -1 -1 -1 -1 -1 -1 1 -1 1 1 -1 1 -1 -1 1 -1 1 1 1 -1 -1 1 1 1 -1 1 1 -1 1 1 1 -1 1 -1 1 1 -1 -1 1 -1 -1 -1 -1 -1 1 -1 -1 -1 -1 1 1 -1 -1 -1 -1 -1 1 1 -1 1 -1 -1 -1 1 1 1 -1 1 -1 1 -1 1 -1 -1 -1 -1 -1 -1 -1 -1 -1 1 -1 -1 1 -1 -1 -1 1 -1 1 -1 -1 -1 -1 1 -1 1 -1 -1 1 -1 -1 1 -1 1 1 -1 -1 1 -1 -1 -1 -1 -1 -1 1 -1 -1 -1 -1 1 -1 -1 -1 1 1 1 -1 1 1 -1 1 -1 -1 -1 1 1 1 1 -1 -1 -1 -1 -1 -1 -1 -1 -1 -1 1 -1 -1 -1 -1 -1 -1 1 -1 1 -1 -1 -1 -1 -1 1 1 1 -1 1 -1 -1 1 -1 -1 -1 1 1 1 -1 -1 -1 -1 -1 -1 -1 -1 1 -1 -1 -1 1 1 -1 -1 1 -1 -1 -1 1 1 -1 1 1 -1 1 -1 -1 -1 -1 1 -1 -1 -1 -1 -1 -1 1 -1 1 -1 1 -1 -1 -1 -1 -1 1 -1 1 -1 -1 1 1 -1 -1 -1 -1 -1 -1 -1 -1 -1 -1 1 1 1 -1 -1 -1 -1 -1 1 -1 -1 -1 1 -1 -1 1 1 -1 -1 -1 -1 -1 -1 -1 -1 -1 1 1 1 -1 -1 -1 -1 -1 -1 1 1 -1 -1 -1 -1 -1 -1 -1 -1 -1 -1 -1 -1 1 1 -1 -1 -1 1 1 1 -1 -1 -1 -1 -1 -1 -1 1 -1 -1 1 -1 -1 -1 -1 -1 -1 -1 -1 -1 1 -1 -1 1 -1 -1 -1 -1 1 -1 1 -1 -1 -1 1 -1 -1 -1 -1 -1 -1 1 1 -1 -1 1 -1 1 1 1 -1 -1 1 -1 -1 -1 -1 -1 -1 1 1 -1 1 -1 -1 1 -1 -1 -1 -1 -1 1 1 -1 -1 1 -1 -1 1 -1 1 1 1 -1 -1 -1 -1 -1 -1 -1 -1 1 1 -1 -1 -1 -1 1 -1 -1 -1 -1 1 1 -1 1 -1 -1 -1 -1 -1 1 -1 -1 -1 -1 -1 1 -1 -1 1 1 1 -1 1 -1 -1 -1 -1 -1 1 1 1 -1 -1 -1 1 -1 -1 -1 -1 -1 -1 1 1 1 1 -1 -1 -1 -1 -1 -1 1 1 -1 -1 -1 1 -1 1 -1 1 1 1 -1 -1 -1 1 -1 -1 -1 1 1 -1 1 1 1 -1 -1 -1 -1 1 -1 -1 -1 -1 -1 1 -1 1 1 -1 -1 -1 -1 1 -1 -1 -1 1 -1 1 -1 -1 -1 -1 1 1 1 -1 -1 -1 -1 1 -1 -1 1 1 -1 -1 -1 -1 1 -1 -1 -1 -1 1 1 1 -1 -1 -1 -1 1 -1 -1 -1 -1 1 1 -1 1 -1 -1 1 -1 1 1 -1 1 1 -1 -1 1 -1 -1 -1 -1 1 1 -1 1 1 1 1 -1 -1 -1 1 -1 -1 -1 -1 0 1 1 1 1 1 -1 1 -1 -1 -1 1 -1 -1 -1 -1 -1 -1 -1 -1 NA -1 1 -1 -1 1 1 -1 1 1 -1 -1 -1 1 -1 -1 -1 -1 -1 1 -1 1 1 -1 -1 1 1 -1 -1 1 -1 -1 1 1 -1 -1 -1 1 1 -1 -1 1 1 -1 -1 1 1 -1 1 1 1 -1 -1 -1 -1 1 -1 -1 -1 1 1 -1 -1 -1 1 -1 -1 -1 -1 -1 1 -1 1 -1 -1 -1 -1 -1 1 -1 -1 -1 -1 -1 -1 1 1 -1 -1 -1 -1 -1 -1 -1 -1 -1 -1 -1 -1 1 -1 -1 1 -1 -1 -1 -1 -1 -1 1 1 1 -1 -1 -1 -1 -1 1 -1 -1 1 1 -1 1 1 -1 -1 -1 1 -1 1 -1 -1 1 -1 -1 1 -1 -1 -1 1 -1 1 1 1 -1 -1 -1 1 -1 1 -1 -1 1 1 -1 -1 -1 -1 -1 -1 -1 -1 1 -1 -1 -1 -1 -1 -1 1 -1 1 1 -1 -1 -1 1 -1 -1 -1 1 -1 1 1 1 -1 -1 -1 -1 -1 -1 -1 -1 -1 1 -1 -1 -1 1 1 1 -1 -1 -1 1 1 -1 -1 1 -1 -1 1 -1 1 1 -1 -1 1 -1 -1 -1 -1 -1 1 -1 -1 1 -1 -1 1 -1 -1 1 -1 -1 -1 1 -1 -1 -1 -1 -1 -1 1 -1 1 -1 1 -1 -1 -1 -1 -1 1 -1 -1 -1 -1 -1 -1 -1 -1 -1 -1 -1 -1 1 -1 -1 1 1 -1 1 1 -1 1 -1 1 -1 -1 1 -1 1 -1 -1 -1 -1 -1 1 -1 -1 1 -1 -1 -1 -1 -1 -1 1 -1 -1 -1 -1 -1 1 -1 1 -1 -1 -1 -1 -1 -1 1 1 -1 1 -1 -1 -1 1 -1 -1 -1 1 -1 -1 -1 -1 -1 -1 -1 1 1 -1 -1 1 -1 -1 -1 1 1 1 -1 -1 -1 -1 1 -1 -1 -1 1 1 -1 -1 -1 -1 -1 -1 1 -1 -1 -1 1 1 1 -1 1 -1 -1 -1 -1 -1 -1 -1 -1 -1 -1 -1 -1 -1 1 1 1 1 1 -1 -1 NA 1 -1 -1 -1 -1 -1 -1 1 1 -1 -1 -1 -1 -1 1 -1 -1 -1 -1 -1 -1 1 -1 1 -1 1 1 1 -1 1 -1 -1 1 -1 1 -1 1 -1 -1 1 -1 1 1 1 -1 1 -1 1 -1 1 -1 -1 -1 1 -1 -1 1 -1 -1 -1 -1 -1 1 -1 -1 1 -1 1 1 -1 1 1 -1 -1 -1 -1 -1 1 -1 1 -1 1 -1 -1 -1 1 -1 1 -1 -1 1 -1 -1 -1 -1 1 -1 1 1 -1 -1 -1 -1 -1 -1 -1 -1 -1 1 -1 -1 1 -1 1 -1 -1 -1 -1 -1 -1 1 -1 1 -1 1 -1 -1 -1 1 -1 1 -1 1 1 -1 1 NA 1 -1 -1 1 -1 -1 1 -1 -1 -1 -1 1 1 -1 -1 1 -1 -1 -1 -1 -1 -1 -1 1 -1 -1 1 1 1 -1 -1 -1 -1 -1 -1 -1 1 1 -1 -1 -1 -1 -1 1 -1 -1 1 -1 1 -1 1 -1 1 -1 1 -1 -1 1 -1 -1 -1 -1 -1 -1 -1 1 -1 -1 1 -1 -1 -1 -1 -1 -1 -1 -1 -1 -1 1 1 1 -1 1 -1 1 1 1 1 -1 -1 1 1 -1 -1 -1 -1 1 -1 -1 1 1 1 -1 -1 1 1 1 -1 -1 -1 -1 -1 -1 -1 -1 -1 -1 -1 -1 -1 1 1 1 -1 -1 1 1 -1 1 -1 -1 1 -1 1 1 1 -1 1 1 -1 1 -1 -1 1 -1 -1 1 1 1 -1 1 -1 -1 -1 -1 -1 -1 -1 -1 -1 -1 1 1 -1 1 1 -1 1 -1 1 1 -1 -1 -1 -1 1 -1 -1 -1 -1 -1 -1 -1 -1 -1 1 -1 -1 1 -1 -1 1 -1 1 1 -1 1 -1 -1 -1 1 -1 1 -1 -1 1 1 -1 1 -1 -1 1 -1 -1 -1 -1 -1 -1 -1 -1 1 -1 -1 1 -1 1 -1 1 -1 1 -1 -1 1 -1 -1 -1 1 -1 -1 -1 1 -1 -1 1 1 -1 -1 1 -1 1 -1 1 -1 -1 1 -1 -1 -1 1 1 -1 -1 1 -1 1 1 -1 -1 1 -1 -1 -1 -1 -1 -1 1 1 1 1 -1 1 -1 1 1 -1 1 1 -1 -1 -1 -1 1 -1 -1 1 1 -1 -1 -1 -1 1 -1 -1 -1 -1 -1 -1 -1 1 -1 -1 1 1 -1 -1 -1 -1 -1 1 -1 -1 1 -1 -1 -1 -1 1 -1 -1 -1 1 -1 -1 1 -1 1 1 1 1 -1 -1 -1 -1 -1 -1 1 -1 -1 1 -1 -1 -1 1 -1 1 -1 1 1 -1 1 -1 1 -1 1 -1 -1 -1 -1 1 -1 -1 -1 -1 1 -1 -1 1 -1 -1 1 -1 1 -1 1 -1 -1 -1 -1 1 -1 -1 -1 1 -1 -1 1 -1 1 -1 1 1 -1 1 -1 -1 1 -1 -1 -1 -1 -1 -1 -1 -1 -1 -1 1 -1 -1 -1 -1 1 -1 -1 -1 -1 -1 1 -1 -1 -1 1 1 -1 1 1 -1 -1 1 -1 1 -1 -1 1 1 1 1 1 -1 -1 -1 1 1 1 -1 -1 -1 1 1 1 -1 1 -1 -1 -1 1 1 1 -1 1 1 -1 1 1 -1 1 1 -1 -1 NA 1 -1 -1 -1 -1 -1 -1 -1 -1 -1 1 -1 -1 1 -1 -1 1 1 1 -1 -1 1 -1 1 -1 1 -1 -1 -1 1 -1 1 -1 -1 1 1 1 1 -1 1 1 -1 1 -1 1 1 -1 -1 -1 1 1 1 -1 -1 -1 -1 -1 -1 1 1 1 1 -1 -1 -1 -1 -1 1 -1 -1 -1 1 -1 1 1 -1 -1 -1 -1 -1 -1 -1 -1 -1 -1 -1 -1 -1 1 -1 1 -1 -1 1 1 1 -1 -1 0 -1 -1 1 -1 1 -1 -1 NA 1 -1 -1 1 -1 1 -1 1 -1 -1 -1 1 -1 -1 -1 1 -1 -1 -1 1 1 -1 -1 -1 -1 -1 -1 1 1 -1 -1 -1 -1 1 -1 -1 -1 -1 -1 1 -1 -1 -1 -1 1 -1 -1 -1 -1 -1 -1 -1 1 -1 -1 -1 -1 -1 -1 -1 -1 -1 -1 -1 1 1 1 1 -1 1 -1 1 -1 -1 -1 -1 -1 1 -1 1 1 1 1 -1 1 -1 -1 -1 1 -1 -1 -1 -1 -1 -1 1 1 1 -1 1 -1 1 1 -1 -1 -1 -1 -1 1 -1 1 -1 1 -1 -1 -1 -1 -1 -1 -1 1 -1 -1 -1 -1 -1 1 -1 -1 1 -1 -1 1 -1 -1 -1 1 1 1 -1 -1 -1 1 1 1 1 -1 -1 -1 -1 -1 -1 -1 1 -1 1 -1 -1 -1 -1 -1 -1 1 -1 1 1 -1 -1 1 1 -1 -1 1 1 -1 1 1 -1 -1 1 -1 1 -1 -1 1 -1 -1 1 -1 -1 1 1 -1 -1 -1 1 -1 1 -1 1 1 -1 -1 -1 -1 -1 1 -1 -1 -1 -1 -1 -1 -1 -1 -1 1 -1 -1 -1 1 -1 -1 -1 -1 1 1 -1 -1 -1 -1 1 1 -1 1 -1 -1 -1 -1 -1 -1 -1 -1 1 -1 1 1 -1 -1 -1 -1 -1 -1 1 1 1 1 1 1 -1 -1 -1 -1 -1 -1 -1 1 -1 -1 -1 -1 -1 1 1 -1 -1 -1 1
line21 -1 1 -1 -1 1 -1 -1 -1 1 1 -1 -1 1 1 1 1 -1 -1 1 -1 1 -1 -1 -1 -1 -1 -1 -1 -1 -1 1 -1 -1 -1 1 1 1 -1 1 -1 1 1 -1 -1 -1 -1 1 -1 1 1 1 -1 1 -1 -1 -1 -1 -1 -1 1 -1 -1 1 -1 -1 1 -1 1 -1 1 1 1 -1 -1 -1 -1 -1 -1 1 1 1 1 -1 -1 -1 -1 1 -1 1 -1 -1 1 -1 -1 -1 -1 -1 -1 1 -1 -1 -1 -1 -1 -1 1 1 -1 -1 -1 -1 -1 1 -1 -1 -1 -1 1 -1 -1 -1 -1 -1 -1 -1 1 -1 1 -1 -1 -1 -1 1 -1 -1 -1 -1 -1 -1 -1 -1 -1 -1 -1 -1 -1 -1 1 -1 -1 1 1 -1 1 1 -1 -1 1 -1 -1 -1 1 -1 -1 -1 -1 -1 -1 -1 1 -1 1 -1 -1 -1 -1 -1 -1 -1 1 -1 -1 1 -1 1 1 -1 -1 -1 -1 -1 -1 1 -1 -1 1 -1 1 1 -1 -1 -1 1 -1 -1 -1 -1 1 -1 -1 1 -1 1 1 -1 -1 -1 -1 1 1 -1 1 -1 1 1 -1 -1 -1 -1 1 1 1 1 1 -1 -1 -1 1 -1 1 -1 1 1 -1 -1 -1 -1 -1 1 -1 -1 -1 1 -1 -1 -1 -1 -1 -1 -1 -1 -1 -1 -1 -1 1 1 1 1 -1 -1 1 -1 -1 -1 -1 -1 1 -1 1 1 -1 -1 1 -1 -1 -1 -1 -1 1 -1 -1 -1 -1 1 -1 -1 1 -1 -1 1 -1 1 -1 -1 1 -1 -1 1 -1 -1 -1 -1 1 -1 -1 -1 -1 -1 -1 -1 -1 -1 1 -1 1 -1 1 -1 -1 -1 -1 1 1 -1 -1 -1 -1 -1 -1 1 1 1 -1 1 1 -1 1 -1 -1 -1 -1 -1 1 -1 -1 -1 1 -1 -1 -1 -1 -1 1 -1 -1 1 1 -1 1 -1 -1 -1 -1 -1 -1 -1 -1 -1 -1 -1 1 -1 -1 1 1 1 -1 -1 -1 1 -1 -1 -1 -1 -1 -1 1 1 1 -1 -1 -1 1 -1 -1 1 1 1 1 -1 -1 1 1 -1 1 -1 -1 -1 -1 -1 -1 1 -1 -1 -1 1 -1 -1 -1 -1 -1 -1 -1 1 -1 -1 1 -1 -1 -1 -1 -1 -1 1 -1 -1 -1 -1 -1 1 -1 1 -1 -1 -1 1 -1 -1 -1 1 1 -1 1 -1 -1 -1 -1 -1 1 1 1 -1 -1 -1 -1 -1 1 -1 -1 -1 -1 -1 -1 -1 -1 1 1 -1 -1 -1 -1 -1 1 -1 1 -1 -1 -1 1 -1 1 -1 -1 1 -1 -1 1 1 -1 -1 -1 -1 -1 -1 -1 -1 -1 -1 1 -1 -1 -1 -1 -1 -1 1 -1 -1 -1 -1 -1 -1 -1 -1 1 -1 -1 -1 -1 -1 -1 1 -1 -1 -1 -1 -1 -1 -1 -1 -1 -1 -1 -1 1 1 1 -1 1 -1 -1 1 -1 -1 -1 1 -1 -1 -1 -1 -1 -1 1 -1 -1 -1 -1 1 -1 1 1 1 -1 -1 -1 1 1 -1 -1 -1 -1 -1 -1 -1 -1 -1 -1 -1 -1 1 -1 -1 1 -1 -1 -1 1 -1 -1 -1 1 -1 -1 -1 -1 1 1 1 1 -1 -1 -1 -1 -1 -1 -1 1 -1 1 1 -1 -1 1 1 -1 -1 1 1 1 1 1 -1 1 1 -1 -1 -1 -1 -1 -1 -1 1 -1 1 -1 -1 -1 1 -1 -1 1 1 NA 1 -1 -1 -1 1 -1 -1 -1 -1 -1 -1 1 -1 -1 -1 -1 -1 1 1 -1 -1 -1 1 -1 -1 1 1 1 -1 -1 -1 1 -1 -1 1 -1 1 1 1 -1 -1 1 -1 -1 -1 -1 -1 -1 1 -1 -1 -1 -1 1 -1 1 -1 -1 1 -1 -1 -1 1 1 1 1 1 -1 1 1 -1 -1 1 -1 1 -1 1 -1 1 -1 1 1 -1 1 1 -1 1 -1 -1 1 1 -1 -1 1 -1 1 -1 -1 1 1 -1 -1 1 -1 -1 -1 -1 1 -1 -1 1 -1 -1 -1 1 -1 -1 -1 -1 -1 -1 -1 -1 1 NA -1 -1 1 -1 -1 1 1 -1 1 1 -1 1 -1 -1 1 -1 -1 -1 1 -1 1 1 1 -1 -1 -1 -1 -1 -1 -1 1 1 1 -1 1 -1 -1 -1 1 -1 1 -1 -1 -1 1 1 -1 1 1 -1 -1 1 -1 -1 1 -1 1 1 -1 1 -1 1 1 -1 -1 1 -1 -1 -1 -1 -1 1 -1 -1 1 -1 1 -1 -1 -1 -1 1 -1 1 -1 1 1 1 -1 -1 -1 -1 -1 -1 -1 -1 1 -1 -1 -1 1 1 -1 1 -1 -1 1 -1 1 -1 -1 -1 -1 1 -1 -1 -1 1 -1 -1 -1 -1 1 -1 -1 1 -1 1 -1 -1 -1 1 1 1 1 1 -1 -1 -1 -1 -1 1 -1 1 -1 -1 -1 0 1 -1 -1 1 -1 1 -1 -1 -1 -1 -1 -1 1 1 -1 -1 -1 -1 -1 -1 -1 -1 -1 -1 1 1 -1 -1 -1 -1 1 -1 -1 -1 -1 1 -1 -1 -1 -1 -1 1 1 1 1 1 1 -1 1 1 1 1 1 1 1 NA 1 -1 -1 -1 -1 -1 -1 1 -1 1 1 -1 -1 0 1 -1 -1 1 1 -1 1 -1 -1 -1 -1 1 1 -1 -1 -1 -1 -1 1 -1 -1 -1 -1 -1 -1 -1 1 -1 1 -1 -1 -1 1 -1 -1 -1 1 -1 -1 1 1 1 -1 -1 -1 -1 -1 1 1 -1 -1 -1 -1 -1 1 1 -1 -1 -1 1 1 -1 -1 -1 -1 1 -1 1 1 1 -1 1 -1 -1 -1 1 -1 1 1 -1 -1 -1 1 -1 1 -1 -1 -1 1 -1 -1 -1 1 1 1 1 1 1 -1 1 1 -1 -1 -1 1 -1 1 -1 -1 1 1 -1 -1 -1 1 -1 -1 1 -1 -1 -1 1 -1 -1 -1 -1 -1 -1 -1 1 1 -1 NA -1 -1 -1 -1 1 -1 -1 -1 -1 -1 -1 -1 1 1 -1 -1 -1 -1 -1 NA 1 -1 -1 -1 1 -1 1 -1 1 -1 1 1 -1 -1 -1 -1 -1 -1 -1 -1 -1 1 -1 1 -1 -1 -1 1 1 -1 -1 -1 -1 -1 -1 1 1 1 1 1 -1 1 -1 -1 -1 -1 1 -1 -1 -1 -1 -1 -1 -1 -1 1 -1 -1 1 -1 1 -1 -1 -1 1 -1 1 -1 -1 1 -1 -1 -1 1 -1 -1 1 -1 1 -1 -1 -1 -1 -1 -1 -1 -1 -1 -1 -1 -1 -1 -1 -1 -1 1 -1 1 -1 -1 -1 -1 -1 -1 1 -1 -1 1 -1 -1 1 -1 -1 -1 -1 -1 -1 1 1 1 -1 -1 -1 -1 -1 -1 -1 1 1 -1 -1 -1 -1 1 1 0 1 1 -1 -1 -1 -1 -1 1 -1 1 1 -1 -1 1 1 -1 -1 -1 -1 -1 1 -1 1 -1 1 1 -1 -1 -1 1 -1 -1 1 -1 -1 NA 1 -1 -1 1 -1 1 -1 -1 1 1 -1 -1 -1 1 -1 -1 -1 -1 -1 -1 -1 1 -1 1 -1 -1 -1 1 1 -1 -1 -1 -1 1 -1 -1 1 1 -1 -1 1 -1 1 1 1 -1 1 -1 -1 -1 1 1 1 1 -1 -1 1 1 -1 -1 1 -1 1 -1 -1 1 -1 NA -1 -1 -1 -1 1 1 -1 1 -1 -1 -1 -1 -1 -1 1 -1 -1 -1 -1 1 -1 -1 -1 -1 -1 1 1 -1 -1 -1 -1 -1 -1 -1 -1 1 -1 1 -1 1 -1 -1 1 1 -1 1 -1 -1 1 -1 1 -1 -1 -1 1 1 -1 1 1 -1 -1 1 1 -1 -1 1 -1 1 1 -1 -1 -1 -1 1 -1 -1 1 1 -1 -1 1 -1 -1 -1 -1 -1 -1 1 -1 -1 -1 -1 1 -1 1 -1 -1 -1 -1 -1 1 -1 NA -1 -1 -1 -1 -1 -1 -1 1 -1 -1 1 1 -1 1 -1 1 -1 -1 -1 1 -1 1 1 1 -1 1 -1 1 -1 -1 -1 -1 1 -1 1 1 -1 -1 1 1 -1 1 -1 -1 -1 1 -1 1 1 -1 -1 -1 -1 1 -1 -1 -1 -1 -1 -1 -1 -1 -1 1 -1 -1 -1 -1 1 1 1 -1 -1 1 -1 -1 1 -1 -1 1 -1 1 -1 -1 -1 -1 1 -1 -1 1 1 1 -1 1 1 -1 -1 -1 1 -1 1 -1 1 1 1 -1 1 1 -1 1 -1 -1 1 -1 1 1 1 -1 -1 1 -1 -1 -1 -1 1 -1 -1 -1 1 -1 -1 1 -1 1 1 1 -1 1 1 -1 -1 -1 -1 -1 -1 -1 -1 -1 -1 -1 1 1 1 -1 -1 1 1 1 1 -1 -1 1 -1 -1 -1 -1 -1 1 -1 -1 -1 -1 -1 -1 1 1 1 -1 -1 1 -1 1 -1 1 1 1 -1 -1 -1 -1 -1 -1 1 -1 -1 -1 -1 -1 -1 -1 -1 -1 -1 -1 1 1 -1 -1 1 -1 -1 -1 -1 -1 -1 -1 1 -1 1 -1 -1 1 1 1 -1 -1 1 -1 -1 -1 -1 -1 1 -1 -1 -1 -1 -1 1 -1 1 1 -1 -1 1 -1 1 -1 1 1 1 -1 -1 1 -1 -1 -1 -1 -1 -1 -1 1 -1 -1 -1 1 1 1 1 -1 -1 1 -1 1 1 -1 -1 1 1 1 -1 -1 -1 -1 1 1 -1 -1 -1 -1 -1 1 1 1 -1 -1 -1 1 -1 -1 1 -1 -1 -1 -1 -1 -1 -1 -1 1 1 -1 1 -1 1 -1 1 -1 -1 -1 -1 -1 -1 -1 -1 -1 1 -1 -1 -1 -1 -1 1 1 -1 -1 -1 -1 -1 -1 1 -1 -1 -1 NA -1 -1 -1 -1 1 1 -1 1 1 -1 -1 1 1 -1 1 -1 1 -1 1 -1 1 1 -1 1 1 -1 1 -1 1 -1 1 -1 1 -1 1 -1 1 -1 -1 1 -1 1 1 -1 1 -1 -1 1 -1 -1 -1 1 1 -1 1 -1 -1 -1 -1 1 1 -1 -1 -1 -1 -1 1 1 -1 -1 -1 -1 1 1 -1 1 1 1 1 -1 -1 -1 1 1 -1 -1 -1 1 1 -1 -1 NA 1 -1 -1 1 -1 -1 -1 -1 -1 -1 1 -1 1 -1 -1 -1 -1 -1 -1 -1 -1 -1 -1 -1 -1 -1 -1 -1 -1 -1 1 -1 1 -1 -1 -1 1 -1 1 -1 -1 1 -1 -1 1 -1 -1 1 -1 1 1 1 -1 -1 -1 -1 -1 -1 -1 -1 1 1 -1 -1 -1 1 1 -1 1 1 1 1 1 -1 -1 -1 -1 -1 -1 -1 1 1 -1 -1 1 -1 -1 1 1 1 1 1 -1 1 1 -1 1 1 -1 -1 -1 -1 -1 1 1 -1 -1 -1 -1 1 1 -1 -1 1 -1 1 1 -1 -1 -1 -1 1 1 -1 1 -1 -1 -1 -1 -1 -1 -1 -1 NA -1 1 1 -1 1 -1 -1 1 -1 -1 1 1 -1 -1 1 1 1 -1 -1 1 -1 1 1 1 -1 1 -1 1 1 -1 -1 1 -1 -1 1 -1 -1 1 -1 -1 -1 -1 1 1 -1 -1 -1 -1 -1 -1 1 -1 1 -1 1 -1 1 -1 1 1 1 -1 1 -1 1 -1 1 -1 -1 -1 -1 -1 -1 -1 1 -1 -1 -1 -1 1 -1 1 -1 1 -1 -1 -1 -1 1 -1 1 -1 -1 1 -1 -1 1 -1 -1 1 -1 -1 1 1 -1 -1 -1 -1 -1 1 -1 -1 -1 -1 1 -1 1 1 1 1 1 -1 1 1 -1 1 -1 -1 -1 1 1 1 1 -1 -1 -1 -1 -1 -1 -1 -1 -1 -1 1 -1 -1 1 1 1 -1 1 -1 1 -1 -1 -1 -1 -1 1 1 1 -1 -1 -1 1 1 -1 -1 -1 1 -1 1 -1 -1 -1 -1 -1 -1 -1 -1 1 -1 -1 -1 1 1 -1 -1 1 -1 -1 1 1 1 -1 1 1 1 1 -1 -1 -1 -1 -1 -1 -1 1 -1 -1 -1 1 -1 1 -1 1 -1 -1 -1 -1 -1 1 -1 1 -1 -1 -1 -1 -1 -1 -1 -1 -1 -1 -1 1 -1 -1 1 -1 1 -1 -1 1 -1 -1 -1 -1 1 -1 1 -1 -1 1 1 1 -1 -1 -1 -1 -1 -1 1 -1 1 -1 1 -1 -1 -1 -1 -1 1 1 1 -1 -1 -1 -1 -1 -1 -1 -1 -1 -1 -1 -1 -1 1 -1 1 -1 1 1 1 -1 -1 -1 -1 -1 -1 -1 -1 1 -1 1 -1 -1 -1 -1 -1 -1 -1 -1 -1 1 -1 -1 -1 -1 -1 -1 -1 1 -1 1 -1 -1 -1 -1 1 -1 -1 -1 -1 1 1 1 -1 1 1 1 1 1 1 -1 -1 -1 -1 -1 -1 -1 -1 -1 1 1 -1 1 -1 -1 -1 -1 -1 -1 -1 -1 1 1 -1 -1 -1 -1 -1 1 -1 1 1 1 -1 -1 -1 -1 1 -1 -1 1 -1 1 -1 -1 -1 -1 1 -1 -1 -1 -1 1 1 -1 1 1 -1 -1 -1 -1 1 -1 -1 1 1 1 1 -1 -1 1 1 1 -1 1 -1 -1 -1 -1 -1 1 1 1 -1 -1 -1 -1 -1 -1 -1 -1 -1 -1 1 1 1 1 -1 -1 -1 -1 -1 -1 1 1 -1 -1 -1 1 -1 1 -1 1 -1 1 -1 -1 -1 1 -1 -1 -1 1 NA -1 1 1 1 -1 -1 1 -1 1 -1 -1 -1 -1 -1 -1 -1 -1 1 -1 -1 -1 -1 -1 -1 1 1 -1 1 1 -1 -1 -1 -1 1 1 1 -1 -1 -1 -1 1 -1 -1 1 1 1 -1 -1 -1 1 -1 1 -1 -1 -1 1 -1 -1 -1 -1 -1 1 -1 -1 -1 -1 -1 1 -1 1 -1 -1 -1 -1 1 -1 -1 1 1 1 -1 1 -1 -1 -1 -1 1 1 -1 -1 1 -1 1 -1 -1 -1 -1 -1 -1 -1 -1 -1 1 1 1 -1 1 -1 -1 -1 -1 -1 -1 -1 -1 -1 -1 -1 -1 1 -1 1 -1 -1 -1 -1 1 1 -1 1 1 -1 -1 -1 1 -1 -1 1 -1 -1 1 -1 1 1 -1 1 1 1 -1 1 1 -1 -1 1 1 1 -1 -1 1 1 -1 -1 1 1 -1 -1 1 1 -1 1 1 1 -1 -1 -1 -1 1 -1 -1 -1 -1 -1 -1 -1 -1 1 -1 -1 -1 -1 -1 1 -1 1 -1 -1 -1 -1 -1 1 -1 -1 -1 -1 -1 -1 -1 -1 -1 -1 -1 -1 -1 -1 -1 -1 -1 1 -1 -1 1 -1 -1 1 -1 -1 -1 -1 -1 -1 1 1 1 1 -1 -1 -1 -1 -1 -1 -1 1 1 -1 1 1 -1 -1 -1 1 1 1 -1 -1 -1 -1 -1 1 -1 -1 -1 NA 1 1 1 1 -1 -1 -1 1 1 1 -1 -1 -1 1 -1 -1 -1 -1 -1 -1 -1 -1 1 1 -1 -1 -1 -1 -1 1 1 1 1 -1 -1 1 1 -1 -1 -1 -1 -1 1 1 1 -1 -1 -1 -1 -1 -1 -1 -1 -1 1 -1 -1 -1 1 -1 1 -1 -1 -1 1 1 -1 -1 1 -1 -1 1 -1 1 -1 -1 -1 -1 -1 -1 -1 -1 -1 -1 -1 -1 1 -1 -1 1 -1 -1 1 1 -1 -1 1 -1 1 -1 -1 -1 1 1 -1 1 -1 -1 -1 -1 -1 -1 1 -1 -1 -1 -1 -1 1 -1 -1 -1 -1 1 -1 -1 1 -1 -1 1 -1 -1 1 1 -1 1 -1 1 -1 -1 1 -1 1 -1 -1 1 -1 -1 1 -1 -1 -1 -1 -1 -1 -1 -1 -1 1 -1 -1 -1 -1 -1 1 -1 -1 -1 -1 -1 -1 -1 1 -1 1 -1 1 -1 -1 -1 -1 -1 -1 -1 1 -1 -1 -1 1 -1 -1 -1 1 -1 -1 -1 1 -1 1 -1 1 -1 1 -1 -1 -1 -1 -1 1 -1 -1 1 NA -1 -1 -1 -1 -1 -1 1 -1 -1 -1 1 1 1 -1 1 -1 -1 -1 -1 -1 -1 -1 1 1 -1 1 -1 -1 1 -1 1 1 1 -1 1 1 -1 -1 -1 -1 -1 -1 -1 -1 -1 -1 -1 -1 1 -1 1 -1 1 1 -1 -1 -1 -1 1 1 1 1 1 1 -1 1 -1 -1 1 -1 1 1 1 -1 -1 1 -1 -1 -1 -1 -1 -1 1 1 -1 1 -1 1 -1 1 -1 -1 1 -1 -1 -1 -1 -1 -1 -1 -1 1 -1 1 1 -1 1 1 -1 -1 -1 -1 -1 1 -1 1 -1 1 -1 -1 -1 1 1 1 -1 -1 1 -1 -1 -1 -1 1 -1 1 1 -1 -1 -1 -1 -1 -1 1 -1 -1 1 -1 -1 1 -1 1 -1 1 -1 -1 -1 -1 -1 -1 1 -1 1 1 -1 -1 1 -1 -1 -1 1 1 -1 1 NA 1 -1 -1 1 -1 -1 1 -1 1 -1 -1 -1 1 -1 -1 -1 1 -1 -1 -1 -1 -1 -1 1 -1 -1 1 -1 1 -1 -1 -1 1 -1 -1 -1 1 1 1 -1 -1 -1 -1 1 -1 1 1 -1 1 -1 -1 -1 1 -1 1 1 -1 1 -1 -1 -1 -1 1 1 1 1 -1 1 1 -1 -1 -1 1 -1 -1 -1 -1 -1 -1 1 1 1 1 1 -1 1 1 1 -1 -1 -1 1 1 -1 -1 -1 1 -1 -1 -1 1 -1 -1 -1 -1 1 1 1 -1 1 -1 1 -1 -1 -1 1 -1 -1 -1 -1 -1 -1 1 -1 1 -1 1 1 -1 1 1 -1 -1 1 1 -1 1 -1 1 1 -1 1 -1 -1 1 -1 -1 1 -1 1 -1 1 -1 -1 1 -1 -1 1 -1 -1 -1 -1 1 1 -1 1 1 -1 1 -1 1 1 -1 -1 -1 -1 1 -1 -1 -1 -1 -1 1 -1 -1 -1 1 -1 1 1 -1 -1 1 -1 -1 -1 -1 1 1 -1 -1 1 -1 -1 -1 -1 -1 1 -1 1 -1 -1 1 -1 -1 -1 -1 -1 -1 -1 1 1 -1 -1 1 -1 -1 -1 1 -1 1 -1 -1 1 1 -1 -1 1 -1 -1 -1 -1 -1 1 1 1 -1 -1 1 -1 -1 -1 -1 -1 -1 1 -1 -1 -1 1 1 -1 -1 1 -1 1 1 -1 1 1 1 -1 -1 -1 -1 -1 1 1 1 1 -1 1 -1 1 -1 -1 1 -1 -1 -1 -1 -1 1 -1 -1 1 1 -1 -1 -1 -1 -1 -1 -1 -1 -1 -1 1 -1 1 -1 -1 1 1 -1 -1 -1 -1 -1 -1 -1 -1 -1 -1 -1 -1 -1 1 -1 -1 1 1 -1 -1 1 1 1 1 1 1 -1 -1 -1 -1 -1 1 1 -1 -1 1 -1 -1 -1 1 -1 1 -1 -1 1 -1 -1 -1 1 -1 -1 -1 -1 -1 -1 -1 -1 -1 -1 -1 1 -1 1 1 -1 -1 1 -1 1 -1 1 -1 -1 -1 -1 1 -1 -1 -1 1 -1 1 1 -1 1 -1 -1 1 -1 1 -1 -1 1 -1 -1 -1 1 -1 1 -1 -1 -1 -1 1 -1 -1 -1 -1 1 1 -1 -1 -1 -1 1 -1 -1 -1 -1 1 -1 1 1 -1 -1 1 1 1 -1 -1 1 1 1 1 1 -1 -1 1 1 1 -1 1 -1 -1 -1 1 1 -1 1 -1 -1 -1 1 -1 1 -1 1 -1 -1 1 1 -1 1 1 -1 1 -1 1 -1 -1 -1 -1 -1 -1 -1 -1 -1 -1 -1 -1 1 -1 -1 -1 -1 1 -1 -1 1 -1 1 1 1 1 -1 -1 1 -1 -1 -1 -1 1 1 1 1 -1 1 1 -1 -1 -1 1 1 -1 -1 -1 1 -1 1 -1 -1 1 1 -1 1 1 1 1 1 -1 -1 1 -1 1 1 -1 1 -1 1 -1 1 1 -1 -1 -1 -1 -1 -1 -1 -1 -1 -1 -1 -1 -1 -1 -1 -1 1 -1 1 1 1 -1 -1 1 -1 -1 -1 -1 1 -1 -1 -1 -1 -1 -1 1 -1 1 1 -1 -1 -1 -1 1 -1 -1 -1 1 -1 -1 -1 1 1 -1 -1 -1 -1 -1 -1 1 1 -1 -1 1 -1 -1 -1 1 -1 1 -1 1 -1 -1 -1 -1 -1 -1 -1 -1 -1 -1 -1 -1 -1 -1 -1 -1 1 1 1 -1 -1 -1 -1 1 1 1 -1 1 -1 1 -1 -1 -1 -1 -1 -1 -1 1 -1 1 1 1 1 -1 1 -1 -1 -1 1 -1 -1 -1 -1 1 -1 1 1 1 -1 1 -1 1 1 -1 -1 -1 -1 -1 1 -1 1 -1 1 1 -1 1 -1 -1 -1 1 1 -1 -1 -1 -1 -1 1 -1 -1 1 -1 -1 1 -1 -1 -1 1 1 1 -1 -1 -1 -1 1 -1 -1 -1 -1 -1 -1 -1 -1 -1 1 -1 1 -1 -1 -1 -1 -1 -1 1 -1 1 1 -1 -1 1 1 1 -1 1 1 -1 1 1 -1 -1 1 1 1 -1 1 -1 -1 -1 -1 -1 -1 1 1 -1 -1 -1 1 -1 1 -1 1 -1 -1 -1 -1 -1 1 1 -1 -1 -1 -1 -1 -1 -1 -1 -1 -1 -1 -1 -1 -1 -1 -1 -1 -1 1 NA -1 -1 -1 -1 1 -1 -1 1 1 -1 -1 -1 -1 -1 -1 -1 1 -1 1 1 -1 -1 -1 -1 -1 -1 1 -1 1 1 -1 -1 -1 -1 -1 -1 -1 -1 -1 1 -1 -1 -1 -1 -1 1 1 -1 -1 -1 -1
line22 -1 1 -1 -1 1 -1 1 -1 -1 1 -1 1 1 1 1 1 -1 -1 1 -1 -1 -1 -1 -1 -1 -1 -1 -1 -1 -1 1 -1 -1 -1 1 1 1 -1 1 -1 -1 1 -1 -1 -1 -1 1 -1 -1 1 1 -1 1 -1 -1 -1 -1 -1 -1 1 -1 -1 1 -1 -1 1 -1 1 -1 1 1 1 -1 -1 -1 -1 -1 -1 1 1 -1 1 -1 -1 -1 -1 1 -1 1 -1 -1 1 -1 -1 -1 -1 -1 -1 1 -1 -1 -1 -1 -1 -1 1 1 -1 -1 -1 -1 -1 1 1 -1 1 -1 1 1 -1 -1 -1 -1 -1 -1 1 -1 1 -1 -1 -1 -1 1 -1 -1 -1 1 1 1 -1 -1 -1 -1 -1 -1 -1 -1 1 -1 -1 1 1 -1 1 1 -1 -1 1 -1 -1 -1 1 -1 -1 1 1 -1 1 -1 1 -1 -1 -1 -1 -1 -1 1 -1 -1 1 -1 -1 1 -1 1 1 1 -1 1 -1 -1 1 1 -1 -1 1 -1 1 1 -1 -1 -1 1 -1 -1 -1 1 1 -1 -1 1 -1 1 1 -1 1 -1 -1 1 1 -1 1 -1 1 1 -1 -1 -1 1 1 1 1 1 1 1 -1 -1 1 1 1 -1 1 1 -1 -1 -1 -1 -1 1 1 -1 -1 1 -1 -1 -1 -1 -1 -1 1 -1 -1 -1 -1 -1 1 1 1 1 -1 -1 1 -1 -1 -1 -1 1 1 -1 1 1 -1 -1 1 -1 -1 -1 -1 -1 1 -1 -1 1 -1 1 -1 -1 1 -1 -1 1 1 -1 -1 -1 1 -1 -1 1 -1 -1 -1 1 1 -1 -1 -1 -1 -1 -1 -1 -1 -1 1 -1 1 -1 1 -1 1 1 -1 1 1 -1 -1 -1 -1 -1 -1 1 1 1 -1 1 1 -1 1 -1 -1 -1 -1 -1 1 -1 -1 -1 1 1 -1 1 -1 -1 1 1 -1 1 1 -1 1 -1 -1 -1 -1 -1 -1 -1 -1 -1 -1 -1 1 -1 1 1 1 1 -1 -1 -1 1 -1 1 -1 -1 -1 -1 1 1 -1 -1 -1 -1 1 -1 -1 1 1 1 1 -1 -1 1 1 -1 1 1 -1 -1 -1 -1 -1 1 -1 -1 -1 1 1 -1 -1 -1 -1 -1 -1 1 -1 1 1 -1 -1 -1 -1 -1 -1 1 1 -1 1 -1 -1 1 -1 1 -1 -1 -1 1 -1 -1 -1 -1 -1 1 1 -1 -1 -1 -1 -1 1 1 1 -1 -1 -1 -1 -1 1 -1 -1 -1 -1 -1 -1 -1 -1 1 1 -1 -1 -1 -1 -1 1 1 1 -1 -1 -1 1 -1 1 -1 -1 1 -1 -1 1 1 1 -1 -1 -1 -1 -1 -1 -1 -1 -1 1 -1 -1 -1 -1 -1 -1 1 -1 -1 -1 -1 -1 -1 -1 -1 1 -1 -1 1 -1 -1 -1 1 -1 -1 -1 -1 -1 -1 -1 -1 -1 -1 -1 -1 1 1 1 -1 1 -1 -1 1 -1 1 -1 1 -1 -1 -1 -1 1 -1 1 -1 -1 -1 -1 1 -1 1 1 1 -1 -1 -1 1 1 -1 -1 -1 -1 -1 -1 -1 -1 -1 -1 -1 -1 1 1 -1 1 -1 -1 -1 1 -1 -1 -1 1 -1 -1 1 -1 1 1 -1 1 -1 1 1 -1 -1 -1 -1 1 -1 -1 1 -1 -1 1 1 -1 -1 1 1 1 -1 1 -1 1 1 -1 1 -1 -1 -1 -1 -1 1 -1 1 1 -1 -1 1 -1 -1 1 1 NA 1 -1 -1 -1 1 -1 -1 -1 -1 -1 -1 1 -1 1 -1 -1 -1 1 1 -1 -1 -1 1 -1 -1 1 1 -1 -1 -1 1 1 -1 1 1 -1 1 1 1 -1 -1 1 -1 -1 -1 -1 -1 -1 1 1 -1 -1 -1 1 -1 1 -1 -1 -1 -1 -1 -1 1 1 1 1 1 -1 1 1 -1 -1 1 -1 1 -1 1 -1 1 -1 1 1 -1 1 1 -1 1 -1 -1 -1 1 1 -1 1 -1 -1 -1 -1 1 1 -1 -1 1 -1 -1 -1 -1 -1 -1 -1 1 1 -1 -1 1 -1 -1 -1 -1 -1 -1 -1 -1 1 NA -1 1 1 -1 1 1 1 -1 1 1 -1 1 -1 -1 1 -1 -1 -1 1 -1 1 1 1 -1 -1 -1 -1 -1 -1 -1 1 -1 1 -1 1 -1 -1 -1 -1 -1 1 -1 -1 -1 1 1 -1 1 1 -1 -1 1 -1 -1 1 -1 1 1 -1 1 -1 1 1 -1 -1 1 -1 -1 -1 -1 -1 1 -1 -1 1 -1 1 -1 -1 -1 -1 1 -1 1 -1 1 1 1 -1 -1 -1 -1 -1 -1 -1 -1 1 -1 -1 -1 1 1 -1 1 -1 -1 1 -1 1 -1 -1 -1 -1 1 -1 -1 -1 1 -1 -1 1 -1 1 -1 -1 1 -1 1 -1 -1 -1 1 1 1 1 1 -1 -1 -1 -1 -1 1 -1 1 -1 -1 -1 0 1 -1 -1 -1 -1 1 -1 -1 -1 -1 -1 -1 0 1 -1 -1 1 -1 -1 -1 -1 -1 -1 -1 1 1 -1 -1 1 -1 1 -1 -1 -1 -1 1 -1 -1 -1 -1 -1 1 1 1 1 -1 1 -1 1 1 1 1 1 1 1 NA 1 1 -1 -1 -1 -1 -1 1 -1 1 1 -1 -1 NA 1 -1 -1 1 1 -1 -1 -1 -1 -1 -1 1 1 -1 -1 -1 -1 -1 1 -1 -1 -1 -1 -1 -1 -1 1 -1 1 -1 1 -1 1 -1 -1 -1 1 -1 -1 1 1 1 -1 -1 -1 -1 -1 1 -1 1 -1 -1 -1 -1 1 -1 -1 1 1 1 1 -1 -1 1 -1 1 1 1 1 1 -1 1 -1 -1 -1 1 -1 1 1 -1 -1 -1 1 -1 1 -1 -1 -1 1 -1 -1 -1 1 1 1 1 1 1 -1 1 1 -1 -1 -1 1 -1 -1 -1 -1 1 1 -1 -1 -1 1 -1 1 1 -1 -1 -1 1 -1 1 -1 1 1 1 -1 1 1 -1 -1 1 -1 1 -1 1 -1 -1 1 -1 -1 -1 -1 1 1 -1 -1 -1 -1 1 1 1 -1 -1 -1 1 -1 -1 -1 1 -1 1 1 -1 -1 -1 -1 -1 -1 -1 -1 -1 1 -1 1 -1 -1 -1 1 1 -1 -1 1 -1 -1 -1 1 1 1 1 1 -1 1 -1 -1 -1 -1 1 -1 -1 -1 -1 -1 -1 -1 1 1 -1 -1 -1 1 1 -1 -1 -1 1 -1 1 -1 -1 -1 -1 -1 -1 1 1 -1 1 -1 1 1 -1 -1 -1 -1 -1 -1 1 -1 -1 -1 -1 -1 -1 -1 -1 1 -1 1 1 -1 -1 -1 -1 -1 1 -1 -1 -1 -1 -1 1 -1 -1 -1 -1 -1 -1 1 1 1 -1 -1 -1 -1 -1 -1 -1 1 1 -1 -1 -1 -1 -1 -1 1 -1 -1 -1 -1 -1 1 -1 1 -1 1 1 -1 -1 1 1 -1 -1 -1 1 1 1 -1 1 -1 1 1 -1 -1 -1 1 -1 -1 1 1 1 NA 1 -1 -1 -1 -1 -1 -1 -1 1 1 1 1 -1 1 1 -1 -1 -1 -1 -1 -1 1 1 1 -1 1 -1 1 1 -1 -1 -1 -1 -1 -1 -1 -1 1 -1 -1 1 -1 1 1 1 -1 1 -1 -1 -1 1 1 1 1 -1 -1 1 1 -1 -1 1 -1 1 -1 -1 1 -1 1 -1 1 -1 -1 1 1 1 1 -1 -1 -1 -1 -1 -1 1 -1 -1 -1 -1 1 -1 -1 -1 -1 -1 1 1 1 -1 -1 -1 -1 -1 -1 -1 1 -1 1 -1 1 -1 -1 1 1 -1 1 -1 -1 1 -1 1 -1 -1 -1 1 1 -1 1 1 -1 -1 -1 -1 -1 -1 1 -1 1 1 -1 -1 -1 -1 1 -1 -1 1 1 -1 -1 1 -1 -1 -1 -1 -1 -1 -1 1 -1 -1 -1 1 1 1 -1 -1 -1 -1 1 1 -1 -1 -1 -1 -1 -1 1 -1 -1 1 -1 -1 1 1 -1 1 -1 1 -1 -1 -1 -1 -1 1 -1 1 -1 1 -1 1 -1 -1 -1 -1 1 -1 1 1 -1 -1 1 1 -1 1 -1 -1 -1 1 -1 1 1 -1 -1 -1 -1 NA -1 -1 -1 -1 -1 -1 -1 -1 -1 1 -1 -1 -1 -1 1 1 1 -1 -1 1 -1 -1 1 -1 -1 -1 -1 1 -1 -1 -1 -1 1 -1 -1 1 1 1 -1 1 1 -1 -1 -1 1 -1 1 -1 1 1 1 1 1 1 -1 1 -1 -1 1 -1 1 1 1 -1 1 1 -1 -1 -1 -1 1 -1 -1 -1 1 -1 -1 1 -1 1 1 1 -1 1 1 -1 -1 -1 -1 -1 -1 -1 -1 -1 -1 -1 -1 1 1 -1 -1 1 1 1 1 -1 -1 1 -1 1 -1 -1 -1 1 -1 -1 -1 -1 -1 -1 1 -1 1 -1 1 1 -1 1 -1 1 -1 -1 1 1 -1 -1 -1 -1 1 -1 -1 -1 -1 -1 -1 -1 1 -1 1 -1 1 1 -1 -1 1 -1 -1 -1 -1 -1 -1 -1 1 -1 1 -1 -1 1 1 1 -1 -1 1 -1 -1 -1 -1 -1 1 -1 -1 -1 -1 -1 1 -1 1 1 -1 -1 1 -1 1 -1 -1 1 1 -1 -1 1 -1 -1 -1 -1 -1 -1 -1 1 -1 NA -1 1 1 1 1 -1 -1 1 -1 -1 1 -1 -1 1 1 1 -1 -1 -1 -1 1 1 -1 -1 -1 -1 -1 1 1 1 -1 -1 -1 1 -1 -1 1 1 -1 -1 -1 -1 -1 -1 -1 1 1 -1 1 -1 -1 -1 1 -1 -1 -1 -1 1 -1 -1 -1 -1 1 -1 -1 -1 -1 -1 1 1 -1 -1 -1 -1 -1 -1 1 -1 -1 -1 NA -1 -1 1 -1 1 1 -1 1 1 -1 -1 1 1 -1 1 -1 1 -1 1 -1 1 1 -1 1 1 1 1 1 1 1 1 -1 1 -1 1 -1 1 1 -1 1 -1 1 1 -1 1 -1 -1 1 1 -1 -1 1 1 -1 1 1 -1 -1 -1 1 1 1 -1 -1 -1 -1 1 1 -1 -1 -1 -1 -1 1 -1 1 1 1 1 1 -1 -1 1 1 -1 -1 -1 1 1 -1 -1 NA 1 -1 -1 1 -1 -1 1 -1 -1 1 1 -1 1 -1 -1 -1 -1 -1 -1 -1 -1 -1 -1 -1 -1 -1 1 -1 -1 -1 1 -1 1 -1 -1 -1 1 -1 1 -1 -1 1 -1 -1 1 -1 -1 -1 -1 1 1 1 -1 -1 -1 -1 -1 -1 -1 -1 -1 1 -1 -1 -1 1 -1 -1 1 1 1 1 1 -1 -1 -1 -1 -1 -1 -1 1 1 -1 -1 1 -1 1 1 1 1 1 1 -1 1 1 -1 1 1 -1 -1 -1 -1 -1 1 1 -1 -1 -1 -1 1 1 1 1 1 -1 1 1 -1 -1 -1 -1 1 1 -1 1 -1 -1 -1 -1 -1 -1 -1 1 NA -1 1 1 -1 1 -1 1 1 -1 -1 1 1 -1 -1 1 1 1 -1 -1 1 -1 1 1 1 -1 1 -1 1 1 -1 1 1 -1 -1 1 -1 -1 1 -1 -1 -1 -1 1 1 -1 -1 -1 1 -1 -1 1 -1 1 -1 1 -1 1 -1 1 1 1 -1 1 -1 1 1 -1 -1 -1 -1 -1 -1 -1 -1 1 -1 -1 -1 -1 1 -1 1 -1 1 -1 -1 -1 -1 1 -1 1 -1 -1 1 -1 -1 -1 -1 -1 1 -1 -1 1 1 -1 -1 1 -1 -1 1 -1 -1 1 -1 1 -1 -1 1 1 1 1 -1 1 1 1 1 -1 -1 -1 1 1 1 1 -1 -1 1 -1 -1 -1 -1 -1 -1 -1 1 -1 -1 1 1 1 -1 1 -1 1 -1 -1 -1 -1 -1 1 1 1 -1 1 -1 1 1 -1 -1 -1 1 -1 1 -1 -1 -1 -1 -1 -1 -1 -1 1 -1 -1 -1 1 1 -1 -1 1 -1 -1 -1 1 1 -1 1 1 1 1 -1 -1 -1 -1 -1 -1 -1 1 -1 -1 -1 1 -1 1 -1 1 -1 -1 -1 -1 1 1 -1 1 -1 -1 -1 -1 -1 -1 -1 -1 -1 -1 -1 1 -1 -1 1 -1 1 1 -1 1 -1 -1 1 -1 1 -1 1 -1 -1 1 1 1 -1 -1 -1 -1 -1 -1 1 -1 1 -1 1 -1 -1 -1 -1 -1 1 1 1 -1 -1 -1 -1 -1 -1 1 -1 -1 1 -1 -1 -1 1 -1 1 -1 1 1 1 -1 -1 -1 -1 -1 1 -1 -1 1 -1 1 -1 -1 -1 -1 -1 -1 -1 -1 -1 -1 -1 1 -1 -1 -1 -1 -1 1 -1 1 -1 -1 -1 -1 1 -1 -1 -1 -1 1 1 1 -1 1 1 1 1 1 1 -1 -1 -1 -1 -1 -1 -1 -1 -1 1 1 -1 1 -1 -1 -1 -1 -1 -1 -1 -1 1 1 -1 -1 -1 -1 -1 1 -1 1 1 1 -1 -1 -1 -1 1 -1 -1 1 -1 1 -1 -1 -1 -1 1 1 -1 -1 -1 1 1 -1 -1 1 -1 1 -1 -1 1 -1 -1 1 1 1 1 -1 -1 1 1 1 -1 1 1 -1 -1 -1 -1 1 1 1 -1 -1 1 -1 -1 -1 -1 -1 -1 -1 1 1 1 1 1 -1 -1 -1 -1 -1 1 1 -1 -1 1 1 -1 1 -1 1 1 1 -1 -1 1 1 -1 -1 -1 1 NA -1 1 1 1 -1 -1 1 -1 1 -1 -1 -1 -1 -1 1 -1 1 -1 -1 -1 -1 -1 1 -1 1 1 -1 -1 1 1 -1 -1 -1 1 1 1 -1 -1 -1 -1 1 -1 -1 1 1 -1 -1 -1 -1 1 -1 1 -1 1 -1 1 -1 -1 -1 -1 1 1 -1 -1 -1 -1 1 1 -1 -1 -1 -1 -1 -1 1 1 -1 1 1 1 -1 1 -1 -1 -1 1 1 1 -1 -1 1 1 1 1 -1 1 -1 -1 -1 -1 -1 -1 1 -1 1 -1 -1 -1 -1 -1 -1 -1 -1 -1 -1 -1 -1 1 -1 1 -1 1 -1 1 -1 -1 1 1 -1 1 1 -1 -1 -1 1 1 -1 1 -1 -1 1 -1 1 1 -1 1 -1 1 -1 1 1 -1 -1 1 1 1 -1 -1 1 1 -1 -1 1 1 -1 -1 1 1 -1 1 -1 1 -1 -1 -1 1 1 -1 -1 -1 -1 1 -1 -1 -1 1 1 -1 -1 -1 -1 1 -1 1 -1 -1 -1 -1 -1 1 -1 -1 1 -1 -1 -1 -1 1 -1 -1 -1 -1 -1 -1 -1 -1 -1 1 1 -1 1 -1 -1 1 -1 -1 -1 -1 -1 -1 1 1 1 1 -1 -1 -1 -1 -1 -1 -1 1 1 -1 1 1 1 -1 -1 1 1 1 1 -1 -1 -1 -1 1 -1 -1 -1 -1 1 1 1 -1 -1 -1 -1 1 1 1 -1 -1 -1 1 -1 -1 -1 -1 1 -1 -1 -1 1 1 -1 -1 -1 1 -1 1 1 1 1 -1 1 1 1 -1 -1 -1 -1 1 1 1 1 -1 -1 -1 -1 -1 -1 -1 -1 -1 1 -1 -1 -1 1 -1 1 -1 -1 -1 1 1 -1 -1 1 -1 -1 1 -1 1 -1 -1 -1 -1 -1 -1 -1 -1 1 -1 -1 -1 1 -1 -1 1 -1 -1 1 1 1 -1 1 -1 1 -1 -1 -1 1 1 -1 1 -1 -1 -1 -1 -1 -1 1 -1 -1 -1 -1 -1 1 -1 -1 1 -1 1 -1 -1 1 -1 -1 1 -1 -1 1 1 -1 1 -1 1 -1 -1 1 1 1 -1 1 -1 -1 -1 1 -1 -1 -1 -1 -1 -1 -1 -1 -1 1 -1 -1 -1 -1 -1 1 -1 -1 -1 -1 1 -1 -1 1 -1 1 -1 -1 -1 -1 -1 1 -1 -1 -1 1 -1 -1 -1 -1 -1 -1 1 1 -1 -1 -1 -1 -1 1 -1 1 -1 1 -1 -1 -1 -1 -1 1 -1 -1 1 1 -1 -1 -1 -1 -1 -1 1 -1 -1 -1 1 1 1 -1 1 1 -1 -1 -1 -1 -1 -1 1 1 -1 -1 -1 -1 1 1 1 1 1 -1 1 1 -1 -1 -1 -1 -1 -1 -1 1 -1 -1 -1 -1 -1 -1 1 -1 1 1 -1 -1 -1 -1 1 1 -1 1 1 1 -1 1 -1 -1 1 -1 1 1 -1 -1 -1 1 -1 -1 -1 -1 -1 -1 1 1 -1 1 -1 1 -1 1 -1 -1 1 -1 -1 -1 -1 -1 1 -1 -1 1 -1 1 1 -1 1 1 -1 -1 -1 -1 -1 1 -1 -1 -1 1 -1 -1 -1 -1 -1 1 -1 -1 1 -1 -1 -1 -1 1 -1 1 1 -1 -1 -1 -1 -1 -1 1 -1 -1 1 -1 -1 1 -1 1 -1 1 -1 -1 -1 -1 -1 -1 -1 1 1 1 -1 -1 1 -1 -1 -1 1 1 -1 1 -1 1 -1 -1 1 -1 -1 1 -1 -1 -1 -1 -1 1 -1 -1 -1 1 -1 -1 -1 -1 1 -1 1 -1 -1 1 -1 1 1 -1 -1 1 -1 -1 -1 1 -1 -1 -1 -1 -1 -1 1 -1 1 1 -1 1 1 1 -1 1 -1 1 1 -1 1 -1 -1 -1 -1 1 1 1 -1 -1 -1 1 -1 -1 -1 -1 -1 -1 -1 -1 -1 -1 1 1 1 1 -1 -1 -1 1 1 -1 -1 -1 1 1 1 -1 -1 1 -1 1 -1 1 -1 -1 -1 -1 1 1 1 -1 1 1 1 -1 -1 -1 1 -1 -1 -1 -1 -1 -1 1 1 1 -1 1 -1 -1 1 1 -1 -1 1 1 1 1 -1 1 1 -1 1 1 -1 -1 1 -1 1 -1 1 -1 1 -1 -1 1 -1 -1 1 -1 -1 -1 -1 1 1 -1 1 1 -1 1 -1 1 1 -1 -1 -1 -1 1 -1 -1 -1 1 -1 1 -1 -1 1 1 1 1 1 -1 -1 1 -1 -1 -1 1 1 1 -1 -1 1 -1 -1 -1 -1 -1 1 -1 1 -1 1 1 -1 -1 1 -1 -1 -1 -1 1 1 -1 -1 1 1 1 -1 1 -1 1 -1 -1 1 -1 -1 -1 1 -1 -1 -1 -1 -1 1 1 1 -1 -1 1 -1 -1 -1 -1 -1 -1 1 1 -1 -1 1 1 -1 -1 1 -1 1 1 -1 1 1 1 -1 1 -1 -1 -1 1 1 1 1 -1 1 -1 1 -1 -1 1 -1 -1 -1 -1 -1 1 -1 -1 1 1 -1 -1 -1 -1 -1 -1 -1 1 1 -1 1 -1 1 -1 -1 1 1 -1 -1 -1 -1 -1 -1 -1 -1 -1 -1 -1 -1 -1 1 -1 -1 1 1 -1 -1 1 1 1 1 1 1 -1 -1 -1 -1 -1 1 1 -1 -1 1 -1 -1 -1 1 -1 1 -1 -1 1 -1 1 -1 1 -1 -1 -1 -1 -1 1 1 -1 -1 -1 -1 1 -1 1 1 1 -1 1 1 1 -1 -1 -1 -1 -1 -1 1 -1 -1 -1 -1 -1 1 -1 -1 1 -1 -1 1 -1 1 -1 -1 1 -1 -1 -1 1 -1 1 1 -1 -1 1 1 -1 -1 -1 -1 1 1 -1 -1 -1 -1 1 1 1 -1 1 1 -1 1 1 -1 -1 1 1 1 -1 -1 1 1 1 1 1 -1 -1 -1 1 1 -1 1 -1 -1 -1 1 1 -1 1 -1 -1 -1 1 1 1 -1 -1 -1 1 1 1 -1 1 1 -1 1 -1 1 -1 -1 -1 -1 -1 -1 -1 -1 -1 1 -1 -1 1 -1 -1 -1 -1 1 -1 -1 1 -1 1 1 1 1 -1 -1 1 -1 1 -1 -1 1 1 1 1 -1 1 1 -1 -1 1 1 1 -1 -1 -1 -1 -1 1 -1 -1 1 1 -1 1 1 1 1 1 -1 -1 1 -1 1 1 -1 1 -1 1 -1 1 1 -1 -1 -1 -1 -1 -1 -1 -1 -1 -1 -1 -1 -1 -1 -1 -1 -1 -1 1 1 1 -1 -1 1 1 -1 -1 -1 1 -1 -1 -1 1 -1 -1 1 -1 1 1 1 -1 1 -1 1 -1 -1 -1 1 -1 -1 -1 1 1 -1 -1 -1 1 -1 -1 1 1 -1 1 1 -1 -1 -1 1 1 1 -1 1 -1 -1 -1 -1 -1 -1 -1 -1 -1 -1 -1 1 1 -1 -1 -1 1 1 -1 -1 -1 1 -1 1 1 1 1 1 -1 1 -1 -1 -1 -1 -1 -1 -1 1 -1 1 1 1 1 -1 1 -1 -1 -1 1 -1 -1 -1 -1 -1 -1 1 -1 1 -1 1 -1 1 1 -1 -1 1 -1 -1 -1 -1 1 -1 1 1 -1 1 -1 -1 -1 1 1 -1 -1 -1 -1 -1 1 -1 -1 1 -1 -1 1 -1 -1 -1 1 1 1 -1 -1 -1 -1 -1 -1 -1 -1 -1 1 -1 -1 -1 -1 -1 -1 1 -1 1 -1 -1 -1 -1 1 -1 1 1 -1 -1 1 1 -1 -1 1 1 -1 1 1 1 -1 1 -1 1 -1 1 -1 -1 -1 -1 -1 -1 1 1 -1 -1 -1 -1 -1 1 -1 1 -1 -1 -1 -1 -1 1 1 1 -1 -1 -1 -1 -1 -1 -1 1 1 1 -1 -1 -1 -1 -1 1 -1 1 NA -1 -1 -1 -1 1 -1 -1 1 1 -1 -1 -1 1 1 -1 -1 1 -1 1 1 -1 -1 -1 -1 1 -1 1 -1 1 1 -1 -1 -1 -1 1 -1 -1 -1 -1 -1 -1 -1 -1 -1 -1 1 1 -1 -1 -1 1
line23 -1 1 -1 -1 1 -1 -1 -1 1 1 -1 -1 1 1 1 1 -1 -1 1 -1 1 -1 -1 -1 -1 -1 -1 -1 -1 -1 1 -1 -1 -1 1 1 1 -1 1 -1 1 -1 1 -1 -1 -1 1 -1 1 1 1 -1 -1 -1 -1 -1 -1 -1 -1 -1 -1 -1 1 -1 -1 1 -1 1 -1 1 1 1 -1 -1 -1 -1 -1 -1 1 1 1 1 -1 -1 -1 1 1 -1 -1 -1 -1 1 -1 -1 -1 -1 -1 -1 1 -1 -1 -1 -1 -1 -1 1 -1 -1 -1 -1 -1 -1 -1 -1 -1 -1 -1 1 -1 -1 -1 -1 -1 NA -1 1 -1 1 -1 -1 -1 -1 1 -1 -1 -1 -1 -1 -1 -1 -1 -1 -1 -1 -1 -1 -1 1 -1 -1 1 1 -1 1 1 -1 -1 1 -1 -1 -1 1 -1 -1 -1 -1 -1 -1 -1 1 -1 1 -1 -1 -1 -1 -1 -1 -1 1 -1 -1 1 -1 -1 -1 -1 -1 -1 -1 -1 1 1 -1 -1 1 -1 -1 1 -1 -1 -1 1 -1 -1 -1 -1 -1 -1 -1 1 -1 1 1 1 -1 -1 -1 -1 1 -1 1 -1 1 1 -1 -1 -1 -1 -1 1 1 1 1 1 -1 -1 1 -1 1 -1 1 1 -1 -1 -1 -1 -1 1 -1 -1 -1 1 -1 -1 -1 -1 -1 -1 -1 -1 -1 -1 -1 -1 1 1 1 -1 -1 -1 1 -1 -1 -1 -1 1 1 -1 1 1 -1 -1 1 -1 -1 -1 -1 -1 1 -1 -1 -1 -1 1 -1 -1 1 -1 -1 1 -1 -1 -1 -1 1 -1 -1 1 -1 -1 -1 -1 1 -1 1 -1 -1 -1 -1 -1 -1 -1 -1 -1 1 -1 1 -1 1 -1 -1 1 1 -1 -1 -1 -1 -1 -1 1 1 1 -1 1 1 -1 1 -1 -1 -1 -1 1 1 -1 -1 -1 1 -1 -1 -1 -1 -1 1 -1 -1 1 -1 -1 1 -1 -1 -1 -1 -1 -1 -1 -1 -1 -1 -1 1 -1 -1 -1 1 1 -1 -1 -1 1 -1 -1 -1 -1 -1 -1 1 1 1 -1 -1 -1 1 -1 -1 1 -1 1 1 -1 -1 -1 1 -1 1 -1 -1 -1 -1 -1 -1 1 -1 -1 -1 1 -1 -1 -1 -1 -1 -1 -1 1 -1 -1 1 -1 -1 -1 -1 -1 -1 1 -1 -1 1 -1 -1 1 -1 1 -1 -1 -1 1 -1 -1 -1 -1 -1 -1 1 -1 -1 -1 -1 -1 1 1 1 -1 -1 -1 -1 -1 1 -1 -1 -1 -1 -1 -1 -1 -1 1 1 -1 -1 1 -1 1 1 -1 1 -1 -1 -1 1 -1 1 -1 -1 1 -1 -1 1 1 1 -1 -1 -1 -1 -1 -1 -1 -1 -1 1 -1 -1 -1 -1 -1 -1 1 -1 -1 -1 -1 -1 -1 -1 -1 -1 -1 -1 -1 -1 -1 -1 1 -1 -1 -1 -1 -1 1 -1 -1 1 -1 -1 -1 1 1 1 -1 1 -1 -1 1 -1 -1 1 1 -1 -1 -1 -1 -1 -1 1 -1 -1 -1 -1 1 -1 1 1 -1 -1 -1 -1 1 1 -1 -1 -1 1 -1 -1 -1 -1 -1 1 -1 -1 1 -1 -1 1 -1 -1 -1 1 -1 -1 -1 1 -1 -1 -1 -1 1 1 -1 1 -1 -1 -1 -1 -1 -1 -1 1 -1 1 1 -1 -1 1 1 -1 -1 1 1 1 1 1 -1 1 1 -1 -1 -1 -1 -1 -1 -1 1 -1 1 -1 -1 -1 -1 -1 -1 1 1 NA -1 -1 -1 -1 1 -1 -1 -1 -1 -1 -1 1 -1 -1 -1 -1 -1 1 1 -1 1 -1 1 -1 -1 1 1 1 -1 -1 -1 1 -1 -1 1 -1 1 1 1 -1 -1 1 -1 -1 -1 -1 -1 -1 1 -1 -1 -1 -1 1 -1 1 -1 1 1 -1 -1 -1 1 1 1 1 1 -1 1 1 1 -1 -1 -1 -1 -1 1 -1 1 -1 -1 1 -1 1 1 -1 1 -1 -1 1 1 -1 -1 -1 -1 1 -1 -1 -1 1 -1 -1 -1 -1 -1 -1 -1 -1 -1 -1 -1 -1 -1 -1 1 -1 -1 -1 -1 -1 -1 -1 -1 1 1 -1 -1 1 -1 1 1 -1 -1 1 -1 -1 1 -1 -1 1 -1 -1 -1 1 -1 1 1 1 -1 -1 -1 -1 -1 -1 -1 1 1 1 -1 1 -1 -1 1 -1 -1 1 -1 -1 -1 1 -1 -1 1 1 -1 -1 -1 -1 -1 1 -1 1 1 -1 1 -1 1 1 -1 -1 -1 -1 -1 -1 -1 -1 1 -1 -1 1 -1 -1 -1 -1 -1 -1 1 -1 1 -1 1 1 1 -1 -1 -1 -1 -1 -1 -1 -1 1 -1 -1 -1 -1 1 -1 -1 -1 -1 1 -1 1 -1 -1 -1 -1 1 -1 -1 -1 1 -1 -1 1 -1 1 -1 -1 1 -1 1 -1 -1 -1 1 1 1 1 1 -1 1 1 -1 -1 1 -1 1 -1 -1 -1 0 1 -1 -1 -1 1 1 -1 -1 -1 -1 -1 -1 0 1 -1 -1 -1 -1 -1 -1 -1 -1 -1 -1 1 1 0 -1 -1 -1 -1 -1 -1 -1 -1 1 -1 -1 -1 -1 -1 1 1 1 -1 1 1 -1 1 1 1 1 1 1 1 NA 1 -1 -1 -1 -1 -1 -1 1 -1 1 1 -1 -1 0 1 -1 -1 -1 1 -1 -1 -1 -1 -1 -1 -1 1 -1 -1 -1 -1 -1 1 -1 -1 -1 -1 -1 1 -1 1 -1 -1 -1 -1 -1 1 -1 -1 -1 -1 -1 -1 1 1 1 -1 -1 -1 -1 -1 1 -1 -1 -1 -1 -1 -1 1 -1 -1 -1 -1 -1 1 -1 -1 -1 -1 1 -1 1 1 -1 -1 1 -1 -1 -1 -1 -1 -1 1 -1 -1 -1 1 -1 1 -1 -1 -1 1 -1 -1 -1 1 1 1 1 1 1 -1 1 1 -1 -1 -1 1 -1 -1 -1 -1 1 1 -1 -1 -1 -1 -1 -1 1 -1 -1 -1 1 -1 1 -1 -1 -1 -1 -1 1 1 -1 -1 1 -1 -1 -1 -1 -1 -1 1 -1 -1 -1 -1 1 1 -1 -1 -1 -1 -1 0 1 -1 -1 -1 -1 -1 -1 -1 1 -1 1 -1 -1 -1 -1 -1 -1 -1 -1 -1 -1 1 -1 1 -1 -1 -1 1 1 -1 -1 -1 -1 -1 -1 1 -1 1 -1 -1 -1 1 -1 -1 -1 -1 1 -1 -1 -1 -1 -1 -1 -1 -1 1 -1 -1 1 -1 -1 1 -1 -1 1 -1 1 -1 -1 1 -1 -1 -1 1 -1 -1 1 -1 1 -1 -1 -1 -1 NA -1 -1 -1 -1 -1 -1 -1 -1 -1 -1 -1 -1 -1 1 -1 -1 -1 1 -1 -1 1 -1 -1 -1 -1 -1 1 -1 -1 -1 -1 -1 -1 1 1 1 -1 -1 -1 -1 1 -1 -1 1 1 -1 -1 -1 -1 -1 -1 0 1 1 -1 -1 -1 -1 -1 1 -1 1 1 -1 -1 1 1 -1 -1 -1 -1 -1 1 -1 1 -1 1 1 -1 -1 -1 1 -1 -1 1 1 1 1 1 -1 -1 1 1 1 -1 -1 1 1 -1 -1 -1 1 -1 -1 -1 -1 -1 -1 1 1 1 1 -1 -1 -1 -1 -1 -1 -1 -1 -1 1 -1 -1 1 1 -1 1 1 -1 1 -1 -1 -1 1 -1 -1 -1 1 1 1 1 -1 -1 -1 1 -1 -1 1 -1 1 -1 -1 1 -1 -1 -1 1 1 -1 -1 1 -1 1 -1 -1 -1 -1 -1 -1 1 -1 -1 -1 -1 1 -1 -1 -1 -1 -1 1 1 -1 -1 -1 -1 -1 -1 -1 1 1 -1 -1 -1 1 -1 1 1 1 -1 1 -1 -1 1 -1 -1 -1 -1 -1 1 1 -1 1 -1 -1 -1 1 1 -1 -1 1 -1 1 1 -1 -1 -1 -1 1 -1 -1 1 -1 -1 -1 1 -1 -1 -1 -1 -1 -1 1 -1 -1 -1 -1 -1 -1 1 -1 -1 -1 -1 -1 1 -1 -1 -1 1 -1 -1 -1 -1 -1 -1 -1 -1 1 1 -1 1 1 1 -1 -1 -1 1 -1 1 1 1 -1 1 -1 1 1 -1 -1 -1 1 -1 1 1 -1 -1 1 1 -1 1 -1 -1 -1 1 -1 1 1 -1 -1 -1 -1 1 -1 -1 -1 -1 -1 -1 -1 -1 -1 1 -1 -1 -1 -1 -1 1 1 -1 -1 1 -1 -1 1 -1 -1 1 -1 1 -1 -1 -1 -1 1 -1 -1 -1 1 1 -1 -1 1 -1 -1 -1 1 -1 -1 -1 1 1 1 -1 1 1 -1 1 -1 -1 1 -1 1 1 -1 -1 -1 1 -1 1 -1 1 1 -1 -1 -1 1 -1 -1 1 -1 1 1 1 -1 1 1 -1 -1 -1 -1 -1 -1 -1 -1 -1 -1 -1 1 1 -1 -1 -1 1 1 1 1 -1 -1 1 -1 -1 -1 -1 -1 1 -1 -1 -1 1 -1 -1 1 1 1 -1 -1 1 -1 1 -1 1 -1 -1 -1 -1 -1 -1 1 -1 1 -1 -1 -1 -1 -1 NA -1 -1 -1 1 -1 1 1 -1 -1 1 -1 -1 -1 -1 -1 -1 -1 1 -1 1 -1 -1 1 1 1 -1 -1 1 -1 -1 -1 -1 -1 1 -1 -1 -1 -1 -1 1 -1 1 1 -1 1 1 -1 1 -1 1 -1 1 -1 -1 1 -1 -1 -1 -1 1 -1 -1 1 1 -1 -1 1 1 1 1 -1 -1 -1 -1 -1 1 -1 -1 1 1 1 -1 -1 -1 -1 1 1 -1 -1 -1 -1 -1 1 1 1 -1 -1 -1 1 -1 -1 1 -1 -1 -1 -1 -1 -1 -1 -1 1 1 -1 1 -1 1 -1 -1 -1 -1 -1 -1 -1 -1 -1 -1 -1 1 -1 -1 -1 -1 -1 -1 1 -1 1 -1 -1 -1 -1 1 -1 -1 -1 1 -1 -1 -1 -1 1 1 -1 1 1 -1 -1 1 1 -1 1 -1 1 -1 1 -1 1 1 -1 1 -1 1 1 -1 1 -1 1 -1 1 -1 1 -1 -1 -1 -1 1 -1 1 -1 -1 1 -1 -1 1 -1 -1 -1 -1 1 -1 1 -1 -1 -1 -1 1 1 -1 -1 -1 -1 -1 1 1 -1 -1 -1 -1 -1 -1 -1 1 -1 1 -1 -1 -1 -1 1 1 -1 -1 -1 1 -1 1 -1 1 1 -1 -1 -1 -1 -1 -1 -1 -1 -1 1 1 1 -1 -1 -1 -1 -1 -1 -1 -1 -1 -1 -1 -1 -1 -1 -1 -1 -1 -1 -1 1 -1 -1 -1 1 -1 1 -1 -1 1 -1 -1 -1 -1 -1 1 -1 -1 1 1 -1 -1 1 -1 -1 -1 -1 -1 1 1 -1 -1 -1 1 -1 -1 1 1 1 1 1 -1 -1 -1 1 1 -1 -1 -1 1 -1 -1 -1 -1 -1 1 -1 1 1 1 -1 1 1 -1 1 1 -1 -1 -1 -1 -1 1 -1 -1 -1 -1 -1 1 1 -1 -1 1 -1 1 1 -1 1 -1 -1 1 -1 -1 1 -1 -1 -1 -1 -1 -1 -1 -1 NA -1 1 1 -1 -1 -1 -1 -1 -1 -1 1 1 1 -1 1 1 1 -1 -1 1 -1 -1 1 1 -1 1 -1 1 1 1 -1 -1 -1 -1 1 -1 -1 -1 -1 1 -1 -1 1 1 -1 -1 -1 -1 -1 -1 -1 -1 1 -1 -1 -1 1 -1 1 1 1 -1 1 -1 1 -1 1 -1 -1 -1 -1 -1 -1 -1 1 -1 -1 -1 -1 -1 -1 -1 -1 1 -1 -1 -1 -1 1 -1 1 -1 -1 1 -1 -1 1 -1 -1 1 -1 -1 1 1 -1 -1 -1 -1 -1 1 -1 -1 -1 -1 1 -1 1 -1 1 1 1 -1 1 1 1 1 -1 -1 -1 1 -1 1 -1 -1 -1 -1 1 -1 1 -1 -1 -1 -1 1 -1 -1 1 1 1 -1 1 -1 1 -1 -1 -1 -1 -1 1 1 1 -1 -1 -1 1 1 -1 -1 -1 1 -1 1 -1 -1 -1 -1 -1 -1 -1 -1 1 -1 -1 -1 1 1 1 -1 1 -1 -1 1 1 -1 -1 1 1 1 1 -1 -1 -1 -1 1 -1 -1 1 -1 -1 -1 1 -1 1 -1 1 -1 -1 -1 -1 -1 1 -1 1 -1 -1 -1 -1 -1 -1 -1 -1 1 -1 -1 1 -1 -1 1 -1 1 -1 -1 1 -1 -1 -1 -1 1 -1 1 -1 -1 1 1 1 -1 -1 -1 -1 -1 -1 1 -1 1 -1 -1 1 -1 -1 -1 -1 1 1 1 -1 -1 -1 -1 -1 -1 -1 -1 -1 -1 -1 -1 -1 -1 -1 1 -1 1 -1 1 -1 -1 -1 -1 -1 -1 -1 -1 -1 -1 1 -1 -1 -1 -1 -1 -1 -1 -1 -1 -1 -1 -1 -1 -1 -1 -1 -1 1 -1 NA -1 -1 -1 -1 1 -1 -1 -1 -1 1 -1 -1 -1 1 -1 1 1 1 1 -1 -1 -1 -1 -1 -1 -1 -1 1 1 1 -1 1 -1 -1 -1 -1 -1 -1 -1 -1 1 1 -1 -1 -1 -1 -1 1 -1 1 1 1 -1 -1 -1 -1 1 1 -1 1 -1 1 -1 -1 -1 -1 1 -1 -1 -1 -1 1 1 -1 1 1 -1 -1 -1 -1 1 -1 -1 -1 -1 -1 -1 -1 -1 1 1 1 -1 1 -1 -1 -1 NA -1 1 1 1 -1 -1 -1 -1 -1 -1 -1 -1 -1 -1 1 1 -1 1 -1 1 -1 -1 -1 -1 -1 1 -1 -1 -1 1 -1 1 -1 1 -1 -1 -1 -1 -1 1 -1 -1 -1 -1 -1 -1 1 -1 1 -1 -1 1 -1 1 -1 -1 -1 -1 -1 -1 -1 -1 1 -1 -1 -1 -1 -1 -1 1 1 -1 -1 -1 -1 -1 -1 -1 1 1 1 -1 -1 -1 -1 1 -1 -1 1 1 -1 -1 -1 -1 1 -1 1 -1 -1 -1 1 -1 -1 -1 -1 1 1 -1 -1 -1 -1 -1 1 -1 -1 -1 -1 -1 -1 1 -1 -1 1 1 1 -1 1 -1 -1 -1 -1 1 -1 -1 -1 1 -1 1 -1 -1 -1 -1 -1 -1 -1 -1 -1 1 1 -1 -1 1 1 -1 -1 -1 -1 -1 -1 -1 -1 -1 -1 -1 -1 -1 1 -1 -1 -1 -1 1 -1 -1 1 1 -1 -1 -1 1 1 -1 1 -1 -1 1 -1 1 1 -1 1 1 1 -1 1 -1 -1 -1 1 1 1 -1 -1 1 1 -1 -1 1 1 -1 -1 1 -1 -1 1 -1 1 -1 -1 -1 -1 1 -1 -1 -1 -1 -1 -1 -1 -1 1 -1 -1 -1 -1 NA 1 -1 1 1 -1 -1 -1 -1 1 -1 -1 -1 -1 -1 -1 -1 -1 -1 -1 -1 -1 -1 -1 -1 -1 -1 -1 -1 -1 -1 -1 -1 -1 -1 -1 -1 -1 -1 -1 1 -1 1 1 -1 -1 -1 -1 -1 -1 -1 1 -1 -1 1 1 -1 -1 -1 1 -1 1 1 -1 -1 -1 -1 -1 -1 -1 -1 -1 1 1 -1 1 -1 -1 -1 1 1 1 -1 -1 1 -1 -1 -1 -1 -1 1 -1 -1 -1 -1 1 -1 -1 -1 -1 -1 -1 1 1 -1 -1 -1 1 1 -1 -1 -1 -1 -1 1 1 1 -1 -1 -1 -1 -1 -1 -1 -1 -1 1 -1 -1 -1 1 -1 1 -1 -1 -1 1 1 -1 -1 1 -1 -1 1 -1 1 -1 -1 -1 -1 -1 -1 -1 -1 -1 -1 -1 -1 1 -1 -1 1 -1 -1 1 1 -1 -1 1 -1 -1 -1 -1 -1 1 1 -1 1 1 -1 -1 -1 -1 -1 -1 -1 -1 -1 -1 -1 -1 -1 -1 1 -1 1 -1 -1 1 -1 -1 1 -1 -1 1 -1 -1 1 -1 -1 -1 -1 1 -1 1 -1 1 -1 -1 -1 1 -1 -1 -1 -1 -1 -1 -1 -1 -1 -1 -1 -1 -1 -1 -1 1 -1 -1 -1 -1 1 -1 -1 -1 -1 1 -1 1 -1 -1 -1 -1 -1 -1 -1 1 -1 -1 -1 -1 -1 1 -1 1 -1 -1 -1 -1 -1 -1 -1 1 -1 1 -1 -1 -1 -1 -1 1 -1 -1 1 NA -1 -1 -1 -1 -1 -1 1 -1 -1 -1 1 1 -1 -1 1 -1 -1 -1 -1 -1 -1 -1 1 1 -1 1 -1 -1 1 -1 1 1 -1 -1 1 1 -1 -1 -1 -1 -1 -1 -1 -1 -1 -1 -1 -1 1 -1 1 -1 1 1 -1 -1 -1 -1 1 1 1 1 1 1 -1 1 -1 -1 1 -1 1 -1 1 -1 -1 1 1 -1 1 1 -1 -1 1 1 -1 1 -1 1 -1 1 -1 -1 1 -1 -1 1 -1 -1 -1 -1 -1 -1 1 1 -1 -1 1 1 1 1 -1 -1 -1 1 1 -1 1 -1 -1 -1 -1 1 -1 1 -1 1 1 -1 -1 -1 -1 1 -1 -1 1 -1 -1 -1 -1 -1 -1 1 -1 -1 -1 -1 -1 1 -1 1 -1 1 -1 -1 -1 -1 -1 -1 1 1 1 1 -1 -1 1 1 -1 -1 1 1 -1 1 NA 1 -1 -1 1 -1 -1 1 -1 1 -1 -1 -1 1 -1 -1 -1 1 -1 -1 -1 -1 -1 -1 1 -1 -1 1 -1 1 -1 -1 -1 1 -1 -1 -1 -1 1 1 -1 -1 -1 -1 1 1 -1 1 -1 1 -1 -1 -1 1 -1 -1 1 -1 1 -1 -1 -1 -1 1 1 1 1 -1 1 1 -1 -1 -1 -1 -1 -1 -1 -1 -1 -1 1 1 1 1 1 -1 1 1 1 -1 -1 -1 1 1 -1 -1 -1 1 -1 -1 -1 1 -1 1 -1 -1 1 1 1 -1 1 -1 1 -1 -1 -1 1 -1 -1 -1 -1 -1 -1 -1 -1 1 -1 1 1 -1 1 1 1 -1 1 1 -1 1 -1 1 -1 -1 1 -1 -1 -1 1 1 1 -1 1 -1 1 -1 1 1 -1 -1 1 -1 -1 -1 -1 1 -1 -1 1 1 -1 1 -1 -1 1 -1 -1 -1 -1 1 -1 -1 -1 -1 -1 1 -1 -1 -1 1 -1 1 1 -1 -1 1 -1 -1 -1 -1 1 1 -1 -1 1 -1 1 -1 -1 -1 1 -1 1 -1 -1 1 -1 -1 -1 -1 -1 -1 -1 1 1 -1 -1 1 1 -1 -1 1 -1 1 -1 -1 1 1 -1 -1 1 -1 -1 -1 -1 -1 1 1 -1 -1 -1 1 -1 -1 -1 -1 -1 -1 1 -1 -1 -1 1 1 -1 -1 1 -1 1 1 -1 1 1 1 -1 -1 -1 -1 -1 1 1 1 1 -1 1 -1 1 -1 -1 1 -1 -1 -1 -1 -1 1 -1 -1 1 1 -1 -1 -1 -1 -1 -1 -1 -1 -1 -1 1 -1 1 -1 -1 1 1 -1 -1 -1 -1 -1 -1 -1 -1 -1 -1 -1 -1 -1 1 -1 -1 -1 1 -1 -1 1 1 1 1 1 1 -1 -1 -1 -1 -1 1 -1 -1 -1 1 -1 -1 -1 1 -1 1 -1 -1 1 -1 -1 -1 1 -1 -1 -1 -1 -1 -1 -1 -1 -1 -1 -1 1 -1 1 1 -1 -1 1 -1 1 -1 -1 -1 -1 -1 -1 1 1 -1 -1 1 -1 -1 1 -1 1 -1 -1 1 -1 1 -1 -1 1 -1 -1 -1 1 -1 1 -1 1 -1 -1 1 -1 -1 -1 -1 1 1 -1 -1 -1 -1 1 1 1 -1 -1 1 -1 1 1 -1 -1 -1 1 1 1 -1 1 1 1 1 1 -1 -1 1 -1 1 -1 -1 -1 -1 -1 1 1 -1 1 -1 -1 -1 1 -1 1 -1 -1 -1 -1 1 1 -1 1 1 -1 1 -1 1 1 -1 -1 -1 -1 -1 -1 -1 -1 -1 -1 -1 1 -1 -1 -1 -1 1 -1 -1 1 -1 -1 1 1 -1 -1 -1 1 -1 -1 -1 -1 1 1 -1 -1 1 1 1 -1 -1 -1 1 1 1 -1 -1 -1 -1 -1 -1 -1 1 1 -1 -1 1 1 1 1 -1 -1 -1 -1 1 1 -1 1 -1 -1 -1 1 1 -1 -1 -1 -1 -1 -1 -1 -1 -1 -1 -1 -1 -1 -1 -1 -1 -1 -1 1 1 1 -1 -1 1 -1 -1 -1 -1 1 -1 -1 -1 -1 -1 -1 1 -1 1 1 -1 -1 -1 -1 1 -1 -1 -1 1 -1 -1 -1 -1 -1 -1 -1 -1 -1 -1 -1 1 1 -1 1 1 -1 -1 -1 -1 -1 1 -1 1 -1 -1 -1 -1 -1 -1 -1 -1 -1 1 -1 -1 -1 -1 -1 -1 1 -1 -1 -1 -1 -1 -1 1 1 1 -1 1 -1 1 -1 -1 -1 -1 -1 -1 -1 1 -1 -1 -1 -1 1 -1 1 -1 -1 -1 1 -1 -1 -1 -1 1 -1 1 1 1 -1 1 -1 1 1 -1 -1 -1 -1 -1 1 -1 1 -1 1 1 1 1 -1 -1 -1 1 1 1 -1 -1 -1 -1 1 -1 -1 -1 -1 -1 1 -1 -1 -1 -1 1 1 -1 -1 -1 -1 1 -1 -1 -1 -1 -1 -1 -1 -1 -1 -1 -1 1 -1 -1 -1 1 -1 -1 1 -1 1 1 1 -1 -1 NA 1 -1 1 1 -1 1 1 -1 -1 1 1 -1 -1 1 -1 -1 1 -1 -1 -1 1 1 -1 -1 -1 1 1 1 -1 1 -1 -1 -1 -1 -1 1 1 -1 -1 -1 -1 -1 -1 -1 -1 -1 -1 -1 -1 -1 -1 -1 -1 -1 -1 1 1 -1 -1 -1 -1 1 -1 -1 1 1 -1 -1 -1 -1 -1 -1 -1 1 -1 1 1 -1 -1 -1 -1 -1 -1 1 -1 1 1 1 -1 -1 -1 -1 -1 -1 -1 -1 -1 -1 -1 -1 -1 -1 1 1 -1 -1 -1 -1
line24 -1 1 -1 -1 1 -1 1 -1 -1 1 -1 1 1 1 1 1 -1 -1 1 -1 -1 -1 -1 -1 -1 -1 -1 -1 -1 -1 1 -1 -1 1 1 1 1 -1 1 -1 1 -1 -1 -1 -1 -1 1 -1 -1 1 -1 -1 -1 -1 -1 -1 -1 -1 -1 -1 -1 1 -1 -1 -1 1 -1 1 -1 1 -1 1 -1 -1 -1 -1 -1 -1 1 1 -1 1 -1 -1 -1 1 1 -1 -1 -1 -1 1 -1 -1 -1 -1 -1 -1 1 -1 -1 -1 -1 -1 -1 1 1 -1 -1 -1 1 -1 1 1 -1 -1 -1 1 1 -1 -1 -1 -1 -1 -1 -1 -1 1 1 -1 -1 -1 1 -1 -1 -1 1 -1 1 -1 -1 -1 -1 -1 -1 -1 -1 1 -1 -1 1 1 -1 1 1 -1 1 1 1 -1 -1 -1 -1 -1 1 1 -1 1 -1 1 -1 -1 1 -1 -1 -1 1 -1 -1 1 -1 -1 1 -1 -1 -1 1 -1 1 -1 -1 1 1 -1 1 1 -1 -1 1 -1 -1 1 1 -1 1 -1 1 -1 -1 -1 -1 -1 1 1 1 1 1 -1 -1 -1 -1 1 -1 1 1 -1 -1 -1 1 -1 1 1 -1 -1 1 -1 1 -1 1 1 -1 1 -1 -1 -1 -1 -1 -1 1 1 -1 -1 -1 -1 -1 -1 -1 -1 1 -1 1 -1 -1 1 -1 1 1 1 -1 -1 -1 -1 -1 -1 -1 1 1 -1 -1 1 1 -1 -1 1 -1 -1 -1 -1 -1 1 1 -1 -1 -1 -1 -1 -1 1 -1 -1 1 1 -1 -1 -1 1 -1 -1 1 1 -1 -1 1 1 -1 -1 -1 -1 -1 -1 -1 -1 -1 -1 -1 1 1 1 -1 1 1 -1 1 1 -1 -1 -1 -1 -1 -1 1 -1 1 -1 1 1 -1 1 -1 -1 1 -1 -1 1 -1 -1 -1 -1 1 -1 1 -1 -1 1 -1 1 1 -1 -1 1 -1 -1 -1 -1 -1 -1 1 -1 -1 -1 -1 1 -1 1 -1 1 1 -1 -1 -1 -1 -1 -1 -1 -1 -1 -1 1 1 -1 -1 -1 -1 1 -1 -1 -1 1 1 1 -1 -1 1 -1 -1 1 1 -1 1 -1 -1 -1 1 -1 -1 -1 -1 1 -1 -1 -1 -1 -1 -1 -1 -1 1 -1 -1 -1 -1 -1 -1 1 1 -1 -1 1 -1 -1 1 -1 1 -1 -1 -1 1 -1 1 -1 -1 -1 1 1 -1 -1 -1 -1 -1 -1 1 1 -1 -1 -1 -1 -1 1 -1 -1 -1 -1 -1 -1 -1 -1 1 1 -1 -1 1 -1 -1 1 1 1 -1 -1 -1 1 -1 -1 -1 -1 1 -1 -1 1 -1 1 -1 -1 1 -1 -1 -1 -1 -1 -1 -1 -1 -1 -1 -1 -1 -1 1 -1 -1 -1 -1 1 -1 -1 -1 -1 -1 -1 1 -1 -1 -1 -1 1 -1 -1 -1 -1 -1 -1 -1 -1 -1 -1 -1 -1 1 -1 -1 1 -1 -1 -1 -1 1 -1 1 -1 -1 -1 -1 1 -1 1 -1 -1 1 -1 -1 -1 1 -1 -1 -1 -1 -1 -1 1 -1 -1 -1 -1 -1 -1 -1 -1 -1 -1 1 -1 1 1 -1 -1 -1 -1 -1 1 -1 -1 -1 1 -1 -1 1 -1 1 -1 -1 1 -1 1 1 1 -1 -1 -1 1 1 -1 1 -1 -1 1 1 -1 -1 1 -1 1 -1 1 -1 -1 1 -1 1 -1 -1 -1 -1 -1 1 -1 1 1 -1 -1 -1 -1 -1 1 1 -1 -1 -1 -1 -1 1 -1 -1 -1 -1 -1 1 1 -1 -1 -1 -1 -1 -1 -1 -1 -1 -1 1 -1 1 -1 1 -1 -1 -1 1 1 -1 -1 1 -1 1 -1 1 -1 -1 -1 -1 -1 -1 -1 -1 -1 1 -1 -1 -1 -1 1 -1 1 -1 1 -1 -1 -1 -1 1 1 1 1 1 -1 1 -1 -1 -1 -1 -1 -1 -1 1 -1 1 -1 -1 1 -1 1 1 -1 1 -1 -1 -1 1 1 -1 -1 -1 -1 -1 -1 -1 1 1 -1 -1 -1 -1 -1 -1 1 1 -1 -1 1 -1 -1 -1 -1 -1 -1 -1 -1 -1 1 -1 1 NA -1 -1 1 -1 1 -1 -1 -1 -1 1 -1 1 -1 -1 1 -1 -1 -1 1 -1 1 -1 1 -1 -1 -1 -1 -1 -1 -1 1 -1 1 -1 1 1 1 NA 1 -1 1 -1 -1 -1 1 -1 1 -1 1 -1 -1 -1 -1 -1 1 -1 1 -1 -1 -1 -1 1 1 -1 -1 -1 -1 -1 -1 -1 -1 1 -1 -1 1 -1 -1 -1 -1 -1 -1 1 -1 -1 -1 1 1 1 -1 -1 -1 -1 -1 -1 -1 -1 1 -1 -1 -1 -1 1 -1 1 -1 1 1 -1 1 -1 1 -1 -1 -1 -1 -1 -1 1 -1 -1 -1 -1 -1 -1 -1 -1 -1 1 1 -1 -1 1 1 1 1 1 1 1 1 -1 1 1 1 -1 -1 1 1 0 1 1 -1 -1 -1 1 1 -1 -1 -1 -1 -1 0 1 -1 -1 1 -1 -1 -1 -1 -1 -1 -1 1 -1 -1 -1 1 -1 -1 -1 1 -1 -1 1 -1 -1 -1 -1 -1 1 1 1 -1 -1 1 -1 1 1 1 1 -1 1 NA NA -1 1 1 -1 -1 -1 1 1 -1 1 1 -1 -1 1 1 -1 -1 -1 1 -1 -1 -1 -1 -1 -1 -1 1 -1 -1 -1 -1 -1 1 -1 -1 -1 -1 -1 -1 -1 1 -1 1 -1 -1 -1 1 -1 -1 -1 -1 -1 -1 1 1 1 -1 -1 -1 -1 -1 1 -1 1 -1 -1 -1 -1 1 -1 -1 1 1 -1 1 -1 -1 1 -1 -1 1 1 1 -1 -1 1 -1 -1 -1 -1 -1 -1 1 -1 -1 -1 -1 -1 1 -1 -1 -1 1 -1 -1 -1 1 1 1 -1 -1 1 -1 -1 -1 -1 -1 -1 1 -1 -1 -1 -1 1 1 -1 -1 -1 -1 -1 1 1 -1 -1 -1 1 -1 -1 1 -1 1 -1 -1 1 1 -1 -1 1 -1 1 -1 -1 -1 -1 -1 -1 -1 -1 -1 1 1 -1 -1 -1 -1 1 -1 1 -1 -1 1 -1 -1 1 -1 -1 -1 -1 1 -1 -1 -1 -1 -1 -1 -1 -1 -1 1 -1 1 1 -1 -1 1 -1 -1 -1 1 1 1 -1 1 1 1 -1 -1 -1 1 -1 -1 1 1 1 -1 -1 -1 -1 -1 -1 -1 -1 1 -1 -1 -1 1 1 1 -1 -1 1 -1 1 -1 -1 -1 -1 1 1 -1 1 -1 -1 1 -1 1 -1 -1 -1 -1 -1 -1 1 -1 -1 -1 -1 -1 -1 -1 1 1 -1 1 -1 -1 -1 -1 -1 -1 1 -1 -1 -1 -1 -1 1 -1 -1 -1 -1 -1 -1 1 1 1 -1 -1 1 -1 -1 -1 -1 -1 -1 1 1 -1 -1 -1 -1 NA -1 -1 -1 -1 -1 1 -1 -1 1 1 1 -1 -1 1 1 -1 -1 -1 1 -1 1 -1 -1 -1 1 1 -1 -1 -1 1 -1 -1 -1 1 1 -1 1 -1 -1 -1 1 -1 -1 -1 -1 1 1 1 -1 1 1 -1 1 -1 -1 -1 1 1 1 -1 -1 1 -1 -1 -1 -1 -1 -1 1 -1 -1 -1 -1 1 -1 1 1 -1 1 -1 -1 -1 1 -1 -1 -1 -1 -1 1 1 -1 1 -1 1 -1 -1 1 -1 1 -1 -1 1 -1 1 -1 1 1 -1 -1 -1 1 1 -1 -1 -1 1 -1 -1 1 -1 -1 -1 -1 1 -1 -1 -1 -1 -1 1 1 1 -1 -1 -1 -1 -1 -1 1 1 -1 -1 -1 1 -1 -1 1 -1 1 -1 1 -1 1 1 -1 -1 -1 -1 -1 1 1 1 -1 -1 -1 -1 -1 -1 -1 1 -1 1 -1 -1 -1 -1 -1 1 -1 -1 1 -1 -1 -1 1 -1 -1 -1 -1 -1 -1 -1 -1 -1 -1 -1 -1 1 1 -1 1 -1 -1 1 1 -1 -1 -1 -1 -1 -1 1 -1 -1 -1 -1 -1 1 1 -1 -1 -1 -1 1 -1 -1 -1 -1 1 -1 -1 -1 -1 -1 1 -1 -1 -1 -1 1 -1 1 -1 -1 -1 1 -1 -1 1 -1 -1 -1 1 -1 1 1 -1 -1 -1 -1 1 -1 -1 -1 -1 -1 -1 -1 1 -1 1 -1 -1 -1 -1 -1 1 -1 -1 -1 1 -1 -1 1 -1 -1 -1 -1 1 -1 -1 -1 -1 -1 -1 -1 -1 1 1 -1 -1 1 -1 -1 -1 -1 -1 1 -1 1 1 1 -1 1 1 -1 1 -1 -1 1 -1 -1 1 -1 -1 1 1 -1 -1 -1 -1 1 -1 -1 -1 1 -1 -1 -1 -1 1 -1 1 -1 -1 1 -1 -1 -1 -1 -1 1 -1 -1 -1 -1 1 1 1 -1 -1 -1 1 1 1 1 -1 -1 1 -1 -1 1 -1 -1 -1 -1 -1 -1 1 -1 -1 -1 1 1 -1 -1 1 -1 1 -1 -1 -1 -1 1 1 -1 -1 1 -1 1 -1 -1 -1 -1 -1 -1 -1 1 -1 1 -1 -1 1 -1 -1 1 -1 -1 -1 -1 -1 -1 -1 1 -1 1 -1 -1 1 1 -1 -1 -1 1 -1 1 -1 -1 -1 -1 -1 -1 -1 -1 -1 1 -1 -1 -1 -1 -1 1 -1 -1 -1 -1 -1 1 -1 -1 1 -1 -1 -1 -1 1 -1 -1 1 1 -1 1 -1 -1 -1 -1 -1 -1 -1 1 -1 1 -1 -1 1 -1 1 -1 -1 1 -1 1 1 -1 -1 -1 -1 -1 1 -1 1 -1 -1 1 1 -1 -1 1 -1 -1 1 -1 -1 -1 -1 -1 -1 1 -1 1 -1 -1 -1 -1 -1 -1 -1 -1 1 -1 -1 -1 -1 1 -1 -1 -1 -1 -1 -1 1 -1 -1 -1 -1 1 -1 1 -1 -1 -1 NA -1 -1 1 -1 -1 1 -1 1 1 -1 -1 -1 1 -1 -1 -1 1 -1 1 -1 1 1 -1 -1 -1 -1 1 1 1 1 -1 -1 1 -1 1 -1 -1 1 1 -1 -1 1 -1 -1 1 -1 -1 -1 1 -1 -1 -1 1 -1 1 1 -1 1 -1 -1 1 1 -1 -1 -1 -1 -1 -1 -1 -1 -1 -1 -1 1 -1 -1 -1 -1 -1 1 -1 -1 1 1 -1 -1 -1 -1 -1 -1 -1 -1 1 -1 -1 -1 -1 -1 -1 1 -1 1 -1 -1 1 -1 -1 -1 -1 -1 -1 -1 -1 -1 -1 1 -1 -1 1 1 -1 -1 1 -1 1 -1 -1 1 1 -1 1 -1 -1 -1 -1 -1 -1 -1 -1 -1 -1 -1 1 1 1 -1 -1 -1 -1 1 -1 -1 1 1 -1 -1 -1 -1 -1 -1 1 1 1 1 1 -1 -1 -1 -1 1 -1 -1 -1 1 -1 -1 -1 -1 -1 1 1 -1 -1 1 -1 1 -1 -1 1 1 -1 -1 -1 1 -1 -1 -1 -1 1 -1 -1 1 -1 1 -1 1 -1 1 1 -1 -1 -1 -1 -1 -1 -1 1 -1 -1 -1 -1 -1 -1 1 1 NA -1 -1 1 -1 -1 -1 1 -1 -1 -1 1 1 1 -1 1 1 -1 -1 -1 1 -1 -1 1 -1 -1 1 -1 1 1 1 1 -1 -1 -1 1 -1 -1 1 -1 -1 1 -1 -1 1 1 -1 1 1 -1 -1 -1 -1 1 -1 -1 -1 1 -1 1 1 -1 1 1 -1 1 1 -1 -1 -1 1 -1 -1 -1 -1 1 -1 -1 -1 -1 -1 -1 -1 -1 1 -1 -1 -1 -1 1 -1 1 -1 -1 1 -1 -1 -1 -1 -1 -1 -1 -1 1 1 -1 -1 1 -1 -1 -1 -1 -1 1 -1 1 1 -1 1 -1 -1 1 -1 1 -1 1 -1 -1 -1 -1 1 -1 1 -1 -1 -1 1 -1 -1 -1 -1 -1 -1 -1 1 -1 -1 1 -1 1 -1 1 -1 1 -1 -1 1 -1 -1 1 -1 1 1 1 -1 1 -1 1 -1 -1 1 -1 1 -1 -1 1 -1 -1 -1 -1 -1 1 -1 -1 -1 1 1 -1 -1 1 -1 1 -1 1 -1 -1 1 1 1 1 -1 -1 -1 -1 -1 -1 1 -1 -1 -1 -1 -1 -1 -1 -1 -1 -1 -1 -1 -1 1 1 -1 -1 -1 -1 -1 -1 -1 -1 -1 1 -1 -1 -1 1 -1 -1 1 -1 1 1 1 1 -1 -1 -1 -1 -1 -1 1 -1 -1 1 1 -1 -1 1 -1 -1 1 -1 -1 -1 -1 -1 -1 1 -1 -1 -1 -1 1 1 -1 -1 -1 -1 -1 -1 -1 1 -1 -1 1 -1 -1 -1 -1 -1 -1 -1 -1 -1 -1 -1 -1 -1 -1 -1 1 -1 -1 -1 -1 1 -1 -1 -1 -1 -1 -1 1 -1 -1 -1 -1 1 -1 -1 -1 -1 -1 1 -1 NA -1 -1 -1 -1 1 1 -1 -1 -1 1 -1 -1 -1 1 -1 1 1 1 1 1 -1 -1 -1 -1 -1 -1 -1 1 -1 1 -1 1 -1 -1 -1 -1 -1 1 -1 -1 -1 1 -1 -1 -1 -1 NA -1 -1 1 1 1 -1 -1 -1 -1 1 -1 1 1 -1 -1 -1 1 1 -1 1 1 1 1 -1 1 1 -1 -1 1 -1 1 -1 1 1 -1 -1 1 1 -1 -1 -1 -1 1 1 -1 NA 1 1 -1 -1 -1 -1 1 1 -1 -1 -1 1 -1 -1 -1 -1 -1 -1 -1 1 -1 -1 -1 1 1 -1 -1 -1 -1 -1 1 -1 -1 1 1 -1 1 -1 1 1 -1 -1 -1 1 1 -1 -1 -1 -1 -1 -1 1 -1 1 1 -1 1 -1 1 1 -1 -1 -1 -1 -1 -1 1 -1 -1 1 -1 -1 1 -1 1 1 -1 -1 -1 1 -1 -1 -1 1 1 1 -1 -1 -1 -1 1 -1 -1 1 1 1 -1 -1 -1 -1 -1 -1 -1 1 -1 1 -1 -1 -1 1 1 -1 -1 -1 -1 -1 -1 -1 -1 -1 -1 -1 -1 -1 1 -1 -1 1 1 1 1 -1 -1 -1 -1 1 -1 -1 -1 -1 -1 -1 1 1 -1 1 -1 -1 -1 -1 -1 -1 1 -1 -1 -1 -1 -1 -1 -1 -1 -1 -1 -1 -1 -1 -1 1 -1 -1 -1 1 -1 1 -1 1 1 -1 -1 1 1 -1 -1 -1 1 1 -1 1 -1 -1 -1 -1 1 1 -1 1 -1 1 -1 1 -1 -1 -1 1 1 -1 -1 1 1 1 -1 -1 1 1 -1 -1 -1 -1 -1 1 -1 1 -1 -1 -1 1 1 -1 -1 -1 -1 -1 -1 -1 -1 -1 1 -1 -1 -1 -1 1 -1 -1 -1 -1 -1 -1 -1 1 -1 1 1 -1 -1 -1 -1 -1 -1 -1 -1 -1 -1 -1 1 -1 -1 1 1 -1 -1 -1 -1 1 -1 -1 -1 -1 -1 1 1 -1 1 1 -1 NA -1 -1 -1 -1 -1 -1 -1 -1 1 1 1 -1 -1 1 1 1 1 -1 -1 -1 -1 1 -1 -1 -1 -1 1 1 -1 -1 -1 1 -1 1 1 1 -1 -1 -1 -1 -1 -1 -1 1 1 -1 -1 1 -1 1 -1 -1 1 1 -1 -1 1 1 -1 -1 1 -1 -1 -1 -1 -1 -1 1 1 -1 1 -1 -1 -1 -1 -1 -1 -1 -1 -1 1 -1 -1 -1 1 -1 1 -1 -1 -1 1 1 -1 -1 1 -1 -1 -1 -1 -1 -1 -1 1 -1 -1 -1 1 -1 1 -1 -1 -1 1 -1 -1 -1 -1 -1 -1 1 1 -1 -1 -1 1 -1 -1 -1 1 1 -1 1 -1 -1 -1 -1 -1 -1 1 -1 -1 -1 -1 -1 1 1 -1 1 -1 1 -1 -1 1 -1 -1 1 -1 -1 1 -1 -1 1 -1 -1 -1 -1 1 1 -1 -1 1 -1 -1 -1 1 -1 -1 -1 -1 -1 -1 -1 -1 -1 -1 -1 1 -1 -1 -1 -1 -1 -1 -1 -1 1 -1 -1 1 -1 1 -1 -1 -1 -1 -1 -1 -1 -1 -1 1 -1 -1 -1 1 -1 1 1 1 -1 -1 -1 -1 1 -1 NA 1 -1 1 -1 -1 -1 -1 -1 -1 -1 -1 1 -1 -1 1 -1 -1 -1 -1 -1 -1 -1 -1 -1 -1 -1 -1 -1 1 -1 -1 -1 1 -1 1 -1 -1 -1 -1 1 -1 -1 1 1 1 -1 -1 1 1 -1 -1 -1 -1 -1 -1 1 -1 -1 -1 -1 -1 -1 -1 1 -1 1 1 -1 -1 1 -1 1 -1 -1 1 -1 1 -1 1 1 -1 1 -1 1 1 -1 -1 -1 1 1 -1 1 1 -1 -1 1 1 -1 -1 -1 -1 1 1 -1 -1 1 -1 -1 1 -1 -1 1 -1 -1 -1 -1 -1 -1 -1 1 1 -1 -1 -1 1 -1 1 -1 -1 -1 -1 1 -1 -1 -1 1 -1 -1 -1 1 -1 -1 1 -1 -1 -1 -1 1 -1 -1 1 -1 -1 1 1 -1 -1 -1 -1 -1 -1 -1 1 -1 1 -1 -1 -1 -1 -1 -1 1 1 1 1 -1 -1 -1 1 -1 -1 1 -1 -1 1 -1 1 -1 -1 1 1 -1 1 NA -1 1 -1 -1 -1 -1 -1 -1 1 -1 -1 -1 1 1 -1 1 -1 -1 -1 -1 -1 -1 -1 -1 1 -1 -1 -1 -1 -1 1 -1 -1 -1 -1 -1 -1 1 -1 -1 1 1 1 -1 1 1 -1 1 -1 -1 -1 -1 -1 -1 1 -1 1 -1 -1 -1 1 -1 -1 -1 -1 -1 -1 -1 -1 -1 -1 1 1 1 1 -1 1 -1 1 1 -1 -1 -1 -1 -1 1 1 1 1 -1 1 -1 1 -1 -1 -1 -1 1 1 -1 -1 1 1 1 -1 -1 -1 -1 -1 1 -1 -1 -1 -1 -1 1 1 -1 1 -1 -1 -1 1 -1 -1 1 1 -1 1 -1 1 -1 -1 1 1 -1 -1 1 1 -1 -1 -1 -1 1 -1 1 1 -1 -1 1 -1 -1 1 -1 1 -1 -1 1 1 -1 1 -1 -1 1 -1 -1 -1 -1 1 -1 1 1 1 1 1 -1 -1 1 1 1 1 -1 -1 -1 1 -1 -1 -1 1 -1 1 -1 -1 -1 -1 -1 1 -1 -1 1 -1 1 -1 1 1 -1 1 1 -1 -1 -1 -1 1 1 -1 -1 -1 1 -1 -1 1 -1 1 -1 -1 -1 -1 -1 -1 1 1 -1 -1 -1 -1 1 1 -1 -1 -1 1 -1 -1 -1 -1 -1 -1 1 1 -1 -1 1 1 -1 1 -1 1 1 1 -1 1 -1 1 -1 1 -1 -1 -1 1 1 1 -1 -1 1 -1 -1 -1 -1 1 -1 -1 -1 -1 1 1 -1 -1 1 1 -1 -1 -1 -1 -1 -1 -1 1 1 -1 1 -1 -1 -1 1 1 -1 -1 -1 -1 -1 -1 -1 -1 -1 -1 1 -1 1 -1 -1 -1 -1 -1 1 -1 -1 -1 1 1 -1 1 1 -1 -1 -1 -1 -1 1 -1 -1 -1 1 -1 -1 -1 1 -1 1 -1 -1 1 1 -1 -1 1 -1 -1 -1 -1 -1 1 1 -1 -1 -1 1 -1 -1 1 1 1 -1 -1 1 1 -1 -1 -1 -1 -1 -1 1 -1 -1 -1 -1 -1 1 -1 -1 1 -1 -1 -1 -1 1 -1 -1 1 -1 -1 1 1 -1 1 1 -1 -1 1 -1 -1 -1 -1 -1 1 1 1 -1 -1 -1 -1 1 -1 -1 -1 1 -1 1 1 -1 1 -1 1 1 -1 -1 -1 1 1 -1 1 -1 -1 -1 -1 1 -1 1 -1 -1 -1 1 1 -1 1 -1 -1 -1 1 -1 1 -1 1 -1 1 1 1 -1 1 -1 -1 1 1 1 1 -1 1 -1 1 -1 -1 -1 -1 -1 -1 -1 1 -1 -1 -1 -1 1 -1 -1 1 -1 -1 1 1 1 -1 -1 1 -1 -1 -1 1 1 1 1 -1 -1 1 -1 1 -1 1 1 -1 -1 -1 -1 -1 -1 -1 -1 -1 1 -1 -1 1 1 1 1 1 -1 -1 -1 -1 -1 1 -1 1 -1 -1 -1 -1 -1 1 -1 -1 -1 -1 -1 -1 -1 -1 1 -1 -1 -1 -1 -1 -1 -1 -1 -1 -1 1 -1 -1 0 1 -1 -1 -1 1 1 -1 -1 -1 -1 -1 1 -1 1 1 -1 -1 1 -1 1 -1 -1 -1 1 -1 -1 -1 -1 -1 -1 -1 -1 1 -1 1 1 1 1 1 1 -1 -1 -1 1 1 1 -1 1 1 -1 -1 -1 -1 -1 -1 -1 1 1 -1 1 -1 -1 -1 1 1 1 1 -1 -1 1 -1 1 1 1 1 -1 1 1 -1 -1 -1 -1 -1 -1 -1 -1 1 1 -1 -1 1 -1 1 -1 1 1 -1 -1 -1 -1 -1 1 -1 1 -1 1 1 1 -1 1 1 -1 1 1 1 -1 -1 -1 -1 -1 -1 1 -1 1 1 -1 -1 -1 1 1 -1 -1 -1 -1 1 -1 -1 -1 -1 -1 1 -1 1 -1 -1 1 -1 -1 -1 -1 -1 -1 -1 -1 1 -1 1 1 -1 -1 -1 -1 1 1 -1 1 -1 -1 -1 -1 -1 -1 1 1 -1 1 -1 -1 -1 -1 -1 1 -1 1 -1 1 -1 1 -1 -1 -1 1 -1 -1 -1 -1 -1 -1 1 1 1 1 -1 -1 -1 1 -1 1 -1 -1 -1 -1 -1 1 1 1 -1 -1 -1 -1 1 -1 -1 1 1 1 -1 1 -1 -1 -1 1 -1 -1 0 -1 -1 -1 -1 1 -1 -1 1 1 -1 -1 -1 1 1 -1 -1 1 -1 1 1 1 -1 -1 -1 1 -1 -1 -1 1 -1 1 -1 -1 -1 1 -1 -1 -1 -1 -1 -1 -1 -1 -1 -1 1 1 -1 -1 -1 -1
line25 0 1 -1 -1 1 -1 1 -1 -1 1 -1 1 1 1 -1 1 -1 -1 -1 -1 -1 -1 -1 -1 -1 -1 1 -1 -1 -1 -1 -1 -1 1 1 -1 1 -1 1 -1 1 -1 -1 -1 -1 -1 1 -1 -1 1 1 -1 -1 -1 -1 -1 -1 -1 -1 -1 -1 -1 -1 -1 1 1 1 -1 1 1 -1 1 -1 -1 -1 -1 -1 -1 1 1 -1 NA -1 -1 -1 -1 1 -1 -1 -1 -1 1 -1 -1 -1 -1 -1 -1 -1 -1 -1 -1 -1 -1 -1 1 1 -1 NA -1 -1 -1 1 1 -1 -1 -1 1 1 -1 -1 -1 -1 -1 -1 -1 -1 -1 -1 0 -1 -1 1 -1 -1 -1 1 -1 1 -1 -1 -1 -1 -1 -1 -1 -1 -1 -1 -1 1 1 -1 1 -1 -1 -1 1 1 -1 -1 1 1 -1 1 1 -1 1 -1 1 -1 -1 -1 -1 -1 -1 1 -1 -1 -1 -1 -1 1 -1 -1 -1 1 -1 1 1 -1 -1 1 -1 -1 1 -1 1 1 -1 -1 -1 1 -1 -1 -1 1 1 -1 1 -1 -1 1 1 -1 1 -1 -1 -1 1 -1 1 -1 -1 1 -1 -1 -1 1 -1 -1 1 -1 1 -1 -1 1 -1 1 1 -1 -1 -1 -1 -1 -1 -1 -1 -1 1 -1 1 1 1 -1 -1 -1 -1 NA 1 -1 -1 -1 -1 -1 1 1 1 1 -1 -1 1 -1 -1 -1 1 -1 1 -1 -1 1 -1 -1 1 -1 -1 -1 -1 -1 -1 -1 1 -1 -1 1 -1 -1 1 -1 -1 1 1 -1 1 -1 -1 -1 -1 1 -1 -1 1 1 -1 -1 -1 -1 -1 -1 -1 1 -1 -1 1 -1 -1 1 -1 -1 1 1 -1 1 -1 -1 -1 -1 -1 -1 -1 1 1 1 -1 1 1 -1 -1 -1 -1 1 -1 -1 1 -1 -1 -1 -1 1 -1 1 -1 -1 1 1 -1 1 -1 -1 1 -1 -1 -1 -1 -1 1 -1 1 -1 -1 -1 -1 -1 1 -1 1 1 -1 -1 -1 -1 -1 -1 -1 -1 -1 -1 1 -1 -1 -1 1 -1 -1 -1 -1 1 -1 -1 1 -1 -1 1 -1 -1 1 -1 -1 -1 -1 -1 -1 1 -1 -1 -1 1 1 -1 1 -1 -1 -1 -1 -1 -1 -1 1 -1 -1 -1 -1 -1 -1 1 -1 -1 -1 -1 -1 -1 -1 1 -1 -1 -1 -1 -1 -1 -1 -1 -1 1 -1 -1 -1 -1 -1 -1 -1 -1 1 -1 -1 -1 -1 -1 1 -1 -1 -1 -1 -1 -1 -1 -1 1 1 -1 -1 1 1 1 1 1 -1 1 -1 -1 1 -1 -1 -1 1 1 -1 -1 1 1 -1 1 -1 -1 -1 -1 -1 -1 -1 -1 1 -1 -1 -1 0 -1 -1 -1 -1 -1 -1 -1 -1 -1 1 -1 1 -1 -1 1 -1 -1 -1 1 -1 -1 -1 -1 -1 -1 -1 -1 -1 -1 -1 -1 -1 1 -1 -1 -1 -1 -1 -1 1 1 -1 1 -1 -1 -1 -1 1 -1 -1 -1 -1 -1 -1 -1 -1 1 1 1 -1 -1 -1 1 1 -1 1 -1 -1 -1 -1 1 -1 -1 -1 1 -1 -1 1 -1 -1 -1 -1 -1 1 -1 -1 -1 1 -1 -1 1 -1 -1 1 -1 1 -1 1 1 -1 -1 -1 1 1 -1 -1 1 -1 -1 -1 1 -1 -1 1 1 1 -1 -1 -1 -1 1 -1 1 -1 0 -1 -1 -1 -1 -1 1 1 -1 -1 -1 -1 -1 -1 1 -1 -1 -1 1 -1 1 1 -1 -1 -1 -1 1 1 -1 1 -1 -1 -1 1 -1 -1 -1 -1 NA -1 1 1 1 -1 -1 -1 1 -1 -1 -1 1 -1 -1 -1 1 -1 1 1 -1 -1 -1 -1 -1 -1 -1 1 -1 -1 -1 1 -1 1 -1 -1 -1 -1 -1 -1 -1 -1 -1 1 -1 NA -1 1 -1 -1 1 -1 -1 -1 1 -1 -1 -1 -1 -1 -1 -1 -1 -1 -1 -1 -1 -1 -1 1 -1 1 -1 -1 -1 -1 -1 1 -1 -1 1 -1 -1 -1 -1 -1 -1 -1 -1 1 -1 -1 1 -1 -1 -1 -1 -1 -1 -1 -1 1 1 -1 1 -1 -1 -1 1 1 -1 -1 1 -1 -1 -1 -1 -1 -1 -1 -1 -1 -1 1 -1 1 -1 -1 -1 -1 -1 -1 -1 -1 -1 -1 -1 1 -1 1 -1 -1 -1 -1 -1 -1 -1 1 1 1 -1 1 -1 -1 -1 -1 -1 1 -1 1 -1 -1 -1 -1 1 1 -1 NA 1 -1 -1 -1 -1 -1 -1 -1 -1 1 -1 1 -1 -1 -1 1 1 -1 -1 -1 1 1 1 -1 -1 -1 -1 -1 -1 -1 -1 1 -1 -1 -1 -1 -1 -1 1 -1 1 -1 -1 1 NA 1 -1 -1 -1 -1 -1 -1 1 -1 -1 -1 -1 -1 -1 -1 1 -1 1 -1 -1 -1 -1 -1 -1 -1 -1 1 -1 -1 -1 -1 1 -1 1 -1 1 1 0 1 -1 -1 -1 -1 -1 -1 -1 -1 -1 -1 -1 0 1 -1 -1 1 -1 -1 -1 -1 -1 -1 -1 1 1 -1 -1 1 -1 -1 1 1 -1 -1 1 -1 -1 -1 -1 -1 1 -1 1 -1 -1 1 -1 -1 -1 1 1 1 -1 -1 1 1 1 -1 -1 -1 -1 -1 -1 -1 1 1 -1 -1 1 -1 -1 -1 1 1 -1 -1 -1 -1 -1 -1 -1 1 -1 -1 -1 -1 1 -1 -1 -1 -1 -1 -1 -1 -1 1 -1 1 -1 -1 -1 -1 -1 -1 -1 -1 -1 -1 -1 1 1 -1 -1 -1 -1 -1 1 -1 1 -1 -1 -1 -1 1 -1 -1 1 1 -1 -1 -1 1 1 -1 1 1 -1 1 -1 -1 1 -1 -1 -1 -1 1 -1 -1 -1 -1 -1 -1 -1 1 -1 -1 -1 -1 -1 -1 -1 1 1 1 -1 -1 1 -1 1 1 1 -1 -1 -1 -1 -1 -1 -1 1 1 -1 -1 -1 1 -1 1 1 -1 -1 -1 1 -1 -1 -1 1 1 -1 -1 1 1 -1 -1 1 -1 1 -1 -1 -1 -1 -1 -1 -1 -1 -1 1 -1 -1 -1 -1 -1 1 -1 -1 -1 -1 -1 -1 -1 -1 -1 1 -1 -1 1 -1 -1 -1 -1 -1 -1 -1 -1 -1 -1 -1 -1 1 -1 -1 1 1 -1 -1 1 -1 -1 -1 1 1 1 1 1 -1 1 -1 -1 1 -1 1 -1 -1 1 1 -1 -1 -1 1 -1 -1 -1 -1 1 -1 -1 -1 1 1 -1 1 -1 -1 -1 -1 -1 -1 1 1 -1 1 -1 1 1 -1 -1 -1 -1 -1 -1 1 1 -1 -1 -1 -1 -1 -1 -1 1 -1 -1 -1 -1 -1 1 -1 -1 1 -1 -1 -1 -1 -1 1 -1 -1 1 1 1 -1 1 1 1 -1 -1 1 -1 1 -1 -1 -1 -1 -1 1 -1 -1 -1 -1 1 -1 -1 -1 -1 -1 1 -1 1 1 1 -1 -1 -1 1 -1 -1 -1 -1 1 -1 1 -1 -1 -1 1 -1 -1 -1 -1 1 -1 -1 1 -1 -1 1 1 -1 -1 -1 1 -1 -1 -1 1 -1 1 1 -1 1 1 -1 -1 -1 -1 -1 -1 1 1 1 -1 1 -1 -1 1 -1 -1 NA -1 -1 1 -1 -1 -1 1 1 1 -1 1 1 1 -1 1 -1 -1 -1 1 1 -1 -1 -1 -1 -1 -1 -1 -1 -1 -1 1 -1 -1 -1 -1 1 -1 -1 1 -1 1 -1 1 1 -1 -1 -1 -1 1 -1 -1 -1 -1 -1 -1 1 -1 -1 -1 -1 -1 1 1 1 -1 -1 -1 -1 -1 -1 1 1 -1 -1 -1 -1 -1 -1 -1 1 -1 NA 1 NA -1 -1 NA -1 1 -1 1 -1 1 1 -1 -1 NA -1 -1 -1 -1 1 -1 -1 1 0 -1 -1 -1 -1 -1 1 -1 -1 -1 -1 -1 -1 -1 -1 -1 NA -1 -1 -1 -1 -1 -1 -1 1 1 1 -1 -1 -1 1 -1 -1 -1 -1 -1 -1 -1 1 NA -1 -1 -1 -1 -1 1 -1 -1 1 -1 -1 -1 -1 -1 -1 1 -1 1 1 -1 -1 -1 -1 -1 -1 -1 1 -1 1 1 -1 -1 -1 1 -1 1 -1 -1 -1 1 -1 1 1 -1 -1 -1 -1 -1 -1 -1 -1 -1 -1 -1 NA -1 -1 1 -1 -1 -1 -1 -1 1 -1 -1 -1 -1 -1 -1 1 NA -1 -1 -1 1 -1 -1 -1 -1 -1 -1 -1 -1 1 -1 -1 -1 1 -1 -1 -1 1 -1 1 NA 1 1 1 -1 -1 1 -1 1 -1 -1 -1 1 1 1 1 -1 1 1 -1 -1 -1 -1 1 -1 -1 -1 1 -1 NA -1 -1 -1 -1 1 -1 1 1 -1 -1 -1 -1 1 1 -1 -1 -1 -1 -1 -1 1 -1 -1 -1 -1 1 -1 -1 -1 -1 1 -1 -1 -1 -1 -1 -1 -1 -1 -1 -1 -1 -1 -1 -1 1 -1 1 -1 -1 1 -1 -1 -1 -1 1 -1 -1 -1 -1 -1 -1 -1 -1 -1 -1 -1 -1 -1 1 1 1 -1 1 1 -1 -1 1 -1 -1 -1 -1 -1 -1 -1 1 -1 -1 -1 -1 -1 1 -1 -1 -1 1 -1 1 -1 -1 1 -1 -1 1 -1 -1 -1 1 -1 -1 1 -1 -1 1 -1 -1 1 -1 -1 1 -1 -1 -1 -1 -1 -1 -1 -1 -1 -1 1 1 0 -1 1 1 1 1 -1 -1 -1 -1 -1 1 -1 -1 -1 -1 -1 -1 -1 -1 -1 1 -1 -1 -1 -1 -1 -1 -1 -1 -1 -1 -1 -1 1 -1 -1 1 -1 -1 -1 -1 -1 -1 -1 -1 1 1 -1 1 -1 -1 -1 -1 -1 1 -1 -1 1 -1 -1 -1 -1 1 1 1 -1 -1 -1 -1 1 -1 -1 1 -1 1 -1 1 -1 -1 -1 1 -1 -1 1 -1 1 1 -1 -1 -1 -1 -1 -1 1 -1 1 -1 1 -1 1 -1 -1 -1 -1 1 -1 -1 1 1 1 1 1 1 1 -1 -1 -1 1 1 1 1 -1 1 1 -1 1 -1 -1 1 1 1 -1 -1 1 -1 1 1 1 1 -1 1 1 1 -1 -1 -1 -1 1 -1 -1 -1 -1 -1 -1 -1 -1 -1 -1 1 1 -1 -1 -1 1 1 -1 -1 -1 -1 -1 -1 -1 -1 -1 -1 -1 -1 -1 -1 -1 1 -1 1 -1 1 1 -1 -1 -1 -1 -1 -1 -1 -1 -1 -1 -1 -1 1 1 -1 -1 -1 1 -1 -1 -1 -1 -1 1 -1 -1 -1 -1 1 -1 -1 1 -1 -1 -1 -1 1 1 -1 1 -1 -1 -1 1 1 -1 -1 -1 1 -1 -1 -1 1 -1 -1 1 -1 -1 1 -1 -1 -1 -1 -1 -1 -1 -1 -1 1 -1 -1 -1 -1 -1 1 -1 1 1 -1 -1 -1 1 1 1 1 -1 -1 -1 -1 -1 -1 1 1 -1 -1 -1 1 1 -1 -1 1 -1 1 -1 -1 -1 -1 -1 1 -1 -1 -1 1 -1 1 -1 -1 -1 1 1 NA -1 -1 1 -1 -1 -1 1 -1 -1 -1 -1 -1 -1 -1 1 -1 1 -1 -1 -1 -1 -1 -1 -1 -1 1 -1 1 1 -1 1 1 1 -1 -1 -1 NA 1 -1 -1 1 -1 1 1 -1 -1 -1 1 -1 -1 -1 -1 -1 -1 -1 -1 1 -1 1 -1 -1 1 1 -1 -1 1 -1 -1 1 -1 -1 -1 -1 -1 -1 -1 -1 -1 -1 -1 -1 -1 -1 1 -1 -1 -1 -1 1 -1 -1 -1 -1 -1 -1 -1 -1 -1 -1 1 1 -1 1 -1 -1 -1 1 -1 -1 1 -1 -1 1 -1 -1 1 -1 1 -1 1 -1 -1 NA -1 1 -1 -1 1 -1 -1 -1 -1 -1 1 -1 NA -1 -1 -1 -1 -1 -1 -1 1 -1 -1 1 1 1 -1 -1 -1 1 -1 -1 -1 -1 -1 1 -1 1 1 1 -1 1 1 1 -1 -1 1 1 1 -1 -1 -1 -1 -1 -1 -1 -1 -1 -1 -1 -1 1 -1 -1 -1 1 -1 -1 -1 -1 -1 -1 1 1 -1 1 NA -1 -1 -1 -1 -1 -1 1 -1 -1 -1 1 1 1 -1 -1 -1 -1 -1 -1 1 -1 -1 -1 -1 1 -1 -1 -1 -1 -1 1 NA -1 -1 -1 -1 -1 1 1 1 1 1 -1 -1 -1 0 -1 1 -1 -1 -1 -1 -1 -1 1 -1 1 -1 -1 -1 -1 1 -1 -1 -1 -1 -1 -1 -1 -1 -1 -1 1 -1 -1 -1 -1 -1 -1 -1 1 -1 -1 1 -1 1 -1 -1 -1 1 -1 -1 -1 -1 1 -1 -1 -1 -1 1 -1 -1 -1 -1 1 -1 -1 -1 -1 -1 -1 -1 -1 1 -1 -1 1 -1 -1 -1 1 -1 -1 -1 -1 -1 -1 -1 -1 1 1 -1 -1 -1 -1 1 1 -1 -1 -1 1 1 1 1 -1 -1 -1 -1 -1 -1 -1 1 -1 -1 1 -1 1 -1 -1 -1 -1 -1 -1 -1 -1 -1 1 -1 -1 -1 -1 -1 -1 -1 1 1 -1 -1 -1 -1 -1 1 -1 -1 1 -1 -1 -1 -1 -1 -1 -1 1 -1 1 -1 1 1 -1 -1 1 -1 1 -1 1 1 -1 -1 1 1 -1 -1 -1 -1 -1 1 -1 NA 1 1 -1 -1 1 1 1 1 -1 -1 -1 1 -1 -1 -1 -1 1 -1 -1 1 1 1 -1 1 -1 -1 -1 -1 -1 -1 1 -1 -1 1 -1 -1 1 -1 -1 -1 -1 -1 -1 1 -1 1 -1 -1 -1 NA 1 -1 -1 1 1 -1 -1 -1 1 1 -1 -1 -1 -1 -1 -1 -1 -1 -1 -1 -1 -1 -1 -1 -1 1 -1 -1 -1 1 -1 -1 -1 1 1 1 -1 -1 -1 -1 -1 -1 -1 1 1 -1 1 1 -1 1 1 1 -1 1 -1 1 -1 -1 -1 1 -1 -1 -1 -1 -1 1 -1 1 -1 -1 -1 -1 -1 -1 1 -1 -1 1 1 -1 -1 1 -1 -1 -1 1 1 -1 -1 -1 1 1 -1 1 -1 1 -1 -1 -1 -1 -1 -1 1 -1 -1 -1 -1 -1 -1 -1 -1 -1 -1 -1 -1 -1 -1 1 -1 -1 -1 1 1 1 -1 -1 -1 1 -1 1 1 -1 -1 1 1 -1 -1 -1 1 1 -1 -1 1 -1 -1 1 -1 1 -1 -1 -1 -1 -1 -1 -1 1 -1 1 1 1 -1 -1 1 1 -1 -1 -1 1 -1 1 -1 1 -1 NA -1 1 1 -1 -1 -1 -1 -1 -1 -1 -1 1 1 -1 -1 -1 -1 -1 -1 -1 -1 -1 -1 -1 -1 1 -1 -1 1 -1 -1 -1 -1 -1 -1 -1 -1 -1 -1 -1 1 -1 -1 -1 1 -1 1 -1 -1 1 -1 -1 -1 -1 -1 -1 1 -1 -1 -1 -1 -1 -1 -1 -1 -1 -1 -1 -1 -1 -1 NA 1 -1 1 1 NA 1 1 -1 -1 -1 -1 1 -1 -1 -1 -1 -1 -1 -1 -1 -1 -1 -1 -1 -1 1 -1 -1 -1 -1 -1 -1 -1 -1 1 -1 -1 1 -1 1 -1 -1 -1 1 1 -1 1 1 -1 -1 1 1 -1 -1 -1 -1 -1 1 1 -1 1 -1 -1 -1 -1 -1 -1 -1 -1 -1 1 -1 -1 -1 1 -1 1 -1 -1 -1 -1 -1 -1 -1 1 -1 -1 1 -1 -1 -1 -1 1 -1 -1 -1 -1 -1 1 1 -1 -1 1 -1 -1 -1 -1 -1 1 -1 1 -1 -1 -1 1 -1 -1 -1 -1 1 -1 1 -1 -1 -1 -1 -1 1 1 1 -1 -1 -1 -1 1 -1 -1 -1 -1 -1 -1 -1 1 -1 -1 1 -1 -1 1 -1 -1 1 -1 -1 -1 -1 1 1 1 -1 1 -1 -1 -1 -1 -1 -1 -1 -1 -1 1 -1 1 -1 -1 -1 -1 -1 -1 -1 -1 1 -1 -1 -1 1 -1 -1 1 -1 1 -1 -1 -1 -1 -1 -1 -1 -1 -1 -1 -1 -1 -1 -1 1 -1 1 1 -1 -1 -1 -1 -1 -1 -1 1 -1 1 -1 -1 -1 -1 -1 1 -1 -1 1 -1 -1 1 -1 -1 -1 -1 1 -1 -1 -1 -1 1 -1 -1 1 1 -1 -1 -1 -1 -1 -1 1 1 -1 -1 1 -1 1 1 -1 -1 -1 -1 1 1 NA 1 -1 -1 -1 -1 -1 -1 -1 -1 -1 -1 -1 -1 1 -1 1 -1 -1 -1 1 -1 -1 -1 -1 -1 -1 -1 -1 1 1 -1 -1 NA -1 1 -1 -1 -1 1 -1 -1 1 1 -1 -1 -1 1 -1 -1 -1 1 1 1 -1 -1 1 -1 -1 -1 -1 -1 1 1 -1 -1 -1 -1 -1 -1 1 1 -1 -1 -1 1 -1 -1 -1 -1 -1 -1 1 -1 -1 -1 -1 1 -1 -1 1 -1 -1 -1 -1 -1 -1 -1 1 -1 -1 -1 -1 -1 1 -1 -1 -1 -1 -1 -1 -1 -1 1 -1 -1 -1 -1 1 -1 -1 -1 -1 -1 -1 -1 1 -1 -1 -1 -1 -1 1 NA 1 1 -1 1 -1 -1 1 -1 -1 1 -1 -1 1 -1 -1 1 -1 -1 -1 1 -1 -1 -1 1 1 -1 1 -1 -1 -1 -1 -1 1 -1 -1 1 -1 -1 -1 1 -1 1 -1 -1 1 -1 -1 -1 1 1 -1 1 1 1 -1 1 -1 1 -1 -1 1 -1 -1 -1 1 1 1 -1 -1 -1 -1 -1 -1 -1 -1 -1 -1 -1 -1 -1 -1 -1 1 1 1 1 -1 1 -1 1 1 -1 -1 -1 1 1 1 1 1 -1 -1 1 -1 1 -1 -1 -1 -1 1 1 1 -1 -1 1 -1 1 -1 -1 1 -1 1 -1 1 -1 -1 -1 -1 -1 -1 1 -1 -1 -1 -1 -1 -1 1 -1 -1 1 -1 1 -1 -1 1 1 -1 -1 1 -1 -1 -1 -1 -1 1 -1 -1 -1 -1 -1 -1 1 -1 -1 -1 1 -1 1 1 1 -1 -1 -1 1 -1 -1 -1 -1 -1 -1 -1 1 -1 1 1 -1 -1 -1 1 1 1 -1 -1 -1 -1 1 -1 -1 -1 1 1 -1 -1 -1 1 -1 -1 -1 -1 -1 -1 -1 1 -1 1 1 -1 -1 1 -1 -1 -1 -1 -1 1 -1 -1 -1 -1 1 -1 1 -1 1 -1 NA 1 -1 -1 1 1 -1 -1 -1 -1 -1 -1 1 -1 -1 -1 -1 -1 -1 -1 -1 -1 -1 1 1 -1 -1 1 1 -1 1 -1 -1 1 -1 -1 1 1 -1 -1 1 -1 -1 -1 1 1 1 -1 1 1 -1 1 -1 -1 1 -1 -1 -1 -1 1 1 -1 -1 1 -1 -1 1 1 -1 -1 -1 -1 1 1 -1 1 -1 1 -1 -1 1 -1 -1 -1 -1 -1 -1 -1 1 -1 -1 1 -1 1 -1 -1 1 -1 -1 1 -1 -1 -1 1 1 -1 1 1 -1 -1 -1 -1 -1 1 -1 -1 -1 1 -1 -1 -1 1 -1 1 -1 -1 1 1 -1 -1 1 -1 -1 -1 -1 -1 1 -1 -1 -1 -1 1 1 -1 -1 1 1 -1 -1 1 1 -1 -1 -1 -1 -1 -1 1 -1 -1 -1 -1 1 1 -1 -1 -1 -1 -1 -1 -1 1 -1 -1 1 -1 -1 1 1 -1 1 1 -1 -1 1 1 1 -1 -1 -1 1 -1 -1 -1 -1 -1 -1 -1 -1 -1 1 1 -1 -1 1 -1 -1 -1 1 1 -1 -1 -1 -1 1 -1 1 -1 -1 -1 -1 1 1 1 -1 -1 -1 1 -1 -1 1 -1 -1 -1 -1 -1 1 -1 -1 -1 1 1 1 -1 1 1 -1 1 -1 1 1 -1 1 -1 -1 -1 -1 -1 1 1 -1 -1 1 -1 -1 -1 -1 1 -1 -1 -1 -1 -1 -1 -1 1 -1 -1 -1 -1 -1 -1 -1 1 -1 1 -1 -1 1 -1 -1 -1 1 1 1 -1 -1 -1 -1 -1 1 -1 -1 -1 1 -1 1 1 -1 1 1 -1 -1 -1 -1 1 1 -1 1 -1 -1 -1 -1 -1 1 -1 -1 -1 -1 -1 -1 -1 -1 1 -1 -1 -1 -1 -1 -1 -1 -1 1 -1 -1 -1 -1 NA 1 -1 -1 -1 1 -1 -1 -1 1 -1 -1 -1 -1 1 -1 -1 -1 1 -1 1 NA -1 -1 -1 -1 -1 -1 -1 1 -1 -1 -1 1 1 1 1 1 1 1 -1 -1 -1 -1 1 1 -1 -1 -1 1 -1 1 -1 -1 -1 -1 -1 -1 -1 -1 1 -1 -1 -1 -1 -1 1 -1 -1 -1 1 -1 -1 1 1 1 -1 1 1 -1 -1 1 -1 -1 1 -1 -1 1 1 -1 1 -1 -1 -1 -1 1 1 1 -1 -1 -1 -1 1 -1 -1 -1 1 -1 1 -1 1 -1 -1 1 1 -1 -1 -1 1 -1 -1 -1 -1 1 1 -1 -1 -1 1 -1 -1 -1 -1 -1 -1 -1 -1 -1 -1 -1 -1 1 -1 -1 -1 1 -1 -1 -1 -1 -1 -1 -1 -1 -1 1 -1 1 -1 -1 -1 -1 -1 1 1 -1 1 -1 -1 -1 -1 1 -1 1 1 -1 -1 1 -1 -1 -1 -1 1 -1 -1 -1 1 -1 1 -1 1 -1 1 -1 -1 -1 -1 -1 -1 1 1 -1 1 1 -1 -1 1 NA 1 -1 -1 -1 -1 -1 -1 1 1 -1 -1 -1 -1 1 -1 -1 1 -1 1 -1 1 -1 -1 -1 1 -1 -1 1 -1 -1 -1 -1 -1 -1 -1 1 -1 -1 -1 -1 1 1 -1 -1 1 -1 -1 1 -1 -1 -1 -1 1 -1 1 -1 1 -1 1 -1 -1 -1 1 -1 -1 -1 -1 -1 -1 1 -1 -1 -1 1 1 -1 -1 -1 -1
line26 0 1 -1 -1 1 -1 1 -1 -1 1 -1 1 1 1 1 -1 -1 -1 -1 -1 -1 -1 -1 -1 -1 -1 1 -1 -1 -1 1 -1 -1 1 1 -1 -1 -1 1 -1 1 -1 -1 -1 -1 -1 1 -1 -1 -1 1 -1 -1 -1 -1 -1 -1 -1 -1 -1 -1 -1 -1 -1 -1 1 -1 -1 1 1 -1 1 -1 -1 -1 -1 -1 -1 1 1 -1 1 -1 -1 -1 -1 1 -1 -1 -1 -1 1 -1 -1 -1 -1 -1 -1 -1 -1 -1 -1 -1 -1 -1 1 1 -1 0 -1 -1 -1 1 1 -1 -1 -1 1 1 -1 1 -1 -1 -1 -1 -1 -1 -1 1 1 -1 1 -1 -1 -1 -1 1 -1 1 -1 -1 -1 -1 -1 -1 -1 -1 -1 -1 1 1 1 -1 1 -1 -1 -1 1 1 1 -1 1 -1 -1 1 1 -1 1 -1 1 -1 -1 -1 -1 -1 -1 1 -1 -1 -1 -1 -1 -1 -1 -1 -1 1 -1 1 1 -1 -1 -1 -1 -1 1 -1 1 1 -1 -1 1 -1 -1 -1 -1 1 1 -1 1 -1 -1 -1 1 -1 1 -1 -1 -1 1 -1 1 -1 -1 1 -1 -1 -1 1 -1 -1 1 -1 1 1 -1 1 -1 1 1 1 -1 -1 -1 -1 -1 1 -1 1 1 -1 1 1 -1 -1 1 1 -1 1 1 -1 -1 -1 -1 -1 -1 1 1 1 -1 -1 1 -1 -1 -1 -1 1 1 -1 1 -1 -1 -1 1 -1 1 -1 -1 -1 -1 -1 -1 -1 -1 1 -1 -1 1 -1 -1 1 1 -1 -1 -1 1 -1 -1 1 -1 -1 1 1 -1 -1 -1 -1 -1 -1 -1 1 -1 -1 -1 -1 -1 1 1 -1 1 1 -1 1 -1 -1 1 -1 -1 -1 -1 1 1 1 -1 1 1 -1 1 -1 -1 1 -1 -1 1 -1 -1 -1 -1 1 1 1 -1 -1 1 -1 -1 1 -1 -1 1 -1 -1 1 -1 -1 1 -1 -1 -1 -1 -1 -1 1 1 -1 1 1 -1 -1 -1 -1 -1 -1 -1 -1 -1 -1 1 -1 -1 1 -1 -1 1 -1 1 1 -1 -1 1 -1 -1 1 -1 -1 1 1 0 -1 -1 -1 -1 1 -1 -1 -1 1 1 1 1 -1 -1 -1 -1 -1 -1 1 -1 -1 -1 -1 -1 1 -1 -1 -1 -1 1 -1 -1 -1 -1 1 -1 -1 -1 -1 -1 1 -1 -1 -1 1 1 -1 -1 -1 1 -1 -1 -1 1 -1 -1 -1 -1 -1 -1 -1 -1 1 -1 -1 -1 -1 -1 NA 1 -1 -1 1 1 1 1 1 -1 -1 -1 -1 -1 -1 -1 -1 1 1 -1 -1 -1 1 1 0 -1 1 -1 -1 -1 -1 -1 -1 -1 -1 -1 1 0 -1 -1 -1 -1 -1 -1 -1 -1 -1 1 1 1 -1 -1 1 -1 -1 -1 1 -1 -1 -1 -1 -1 -1 -1 -1 -1 -1 1 -1 -1 1 -1 1 -1 -1 -1 -1 1 1 -1 1 -1 -1 -1 -1 1 -1 -1 -1 -1 -1 -1 -1 -1 -1 1 1 -1 -1 -1 1 1 -1 1 -1 -1 -1 -1 1 -1 -1 -1 -1 -1 -1 1 -1 -1 -1 -1 -1 -1 -1 -1 1 1 -1 -1 1 -1 -1 1 -1 -1 -1 1 1 -1 -1 -1 1 1 -1 -1 1 -1 -1 -1 1 -1 -1 1 -1 1 -1 -1 -1 -1 1 -1 1 -1 0 1 -1 -1 -1 -1 -1 1 -1 -1 -1 -1 -1 1 1 -1 -1 -1 -1 1 1 -1 -1 -1 -1 -1 1 -1 -1 -1 -1 -1 -1 1 -1 -1 -1 -1 -1 -1 -1 1 1 -1 -1 -1 1 -1 -1 -1 1 -1 -1 -1 1 -1 1 1 -1 -1 -1 -1 -1 -1 1 1 -1 -1 -1 1 -1 1 -1 -1 -1 -1 -1 -1 -1 1 -1 -1 -1 -1 -1 1 -1 -1 1 -1 -1 -1 1 1 1 -1 -1 -1 -1 -1 -1 -1 -1 -1 -1 -1 -1 1 -1 1 -1 -1 -1 -1 -1 1 -1 1 1 -1 1 -1 -1 -1 1 -1 -1 1 -1 -1 -1 -1 -1 -1 -1 -1 -1 -1 -1 1 1 1 1 -1 -1 1 -1 1 -1 -1 1 -1 -1 -1 -1 -1 -1 -1 -1 -1 1 1 -1 1 -1 -1 1 -1 -1 -1 -1 1 -1 -1 1 1 -1 1 -1 -1 -1 -1 1 1 -1 -1 1 -1 -1 1 -1 -1 -1 -1 -1 1 -1 1 -1 -1 -1 -1 -1 1 1 NA 1 -1 -1 -1 -1 -1 1 -1 -1 1 -1 1 -1 -1 -1 -1 1 -1 -1 -1 1 1 1 -1 -1 -1 -1 -1 -1 -1 -1 1 -1 -1 1 -1 1 -1 1 1 1 -1 -1 1 -1 1 -1 -1 -1 -1 -1 1 -1 -1 -1 -1 -1 -1 1 1 1 -1 1 -1 -1 -1 -1 -1 1 1 1 1 -1 -1 -1 -1 1 -1 1 -1 1 1 0 1 -1 -1 -1 -1 -1 -1 -1 -1 -1 -1 -1 -1 1 -1 1 1 -1 -1 -1 -1 -1 -1 -1 1 1 -1 -1 1 -1 -1 1 1 -1 -1 1 -1 -1 -1 -1 -1 -1 1 1 -1 -1 1 -1 1 -1 1 1 1 -1 -1 1 -1 1 -1 -1 -1 -1 -1 -1 -1 -1 1 -1 1 1 -1 -1 -1 1 1 -1 -1 -1 -1 -1 -1 -1 -1 -1 -1 -1 -1 1 -1 -1 -1 -1 -1 -1 -1 -1 1 -1 -1 -1 -1 -1 1 -1 -1 -1 -1 -1 -1 -1 1 1 -1 -1 -1 -1 -1 -1 -1 1 1 -1 -1 -1 -1 -1 -1 1 1 -1 1 -1 -1 1 -1 -1 1 -1 1 -1 -1 1 -1 -1 -1 -1 -1 -1 1 -1 -1 -1 -1 -1 1 -1 -1 1 1 -1 -1 -1 1 1 1 -1 -1 1 -1 1 1 1 -1 1 1 -1 -1 -1 -1 1 1 -1 1 -1 -1 -1 1 1 -1 -1 -1 1 1 -1 -1 1 1 -1 -1 1 1 1 -1 1 -1 1 -1 -1 -1 -1 -1 -1 1 -1 -1 1 1 -1 -1 -1 -1 1 -1 -1 1 1 -1 -1 -1 -1 -1 1 -1 -1 1 -1 -1 -1 -1 -1 -1 1 -1 -1 1 -1 1 1 -1 1 1 -1 -1 -1 1 -1 -1 -1 1 1 1 1 1 -1 1 -1 -1 1 -1 1 -1 -1 1 1 1 -1 1 -1 -1 -1 -1 -1 1 -1 -1 -1 1 1 -1 1 1 -1 -1 -1 -1 -1 1 1 -1 1 -1 -1 1 -1 -1 -1 -1 -1 -1 1 1 -1 -1 1 -1 -1 -1 -1 1 -1 1 -1 -1 -1 1 -1 -1 1 -1 -1 -1 -1 -1 1 -1 -1 1 1 1 -1 1 1 1 1 1 1 -1 1 -1 -1 -1 -1 1 1 -1 -1 -1 -1 -1 -1 -1 -1 -1 1 1 -1 -1 -1 -1 -1 -1 -1 1 1 -1 -1 -1 1 -1 1 -1 -1 -1 1 1 -1 -1 -1 1 -1 -1 -1 1 1 1 1 -1 -1 -1 1 -1 -1 -1 -1 -1 1 1 -1 -1 1 1 -1 -1 -1 -1 -1 1 1 -1 -1 1 1 -1 1 -1 -1 NA -1 -1 1 -1 -1 1 1 1 1 -1 1 1 1 -1 1 -1 -1 -1 1 -1 -1 -1 -1 -1 -1 1 -1 1 -1 -1 1 -1 -1 1 -1 1 -1 1 1 -1 1 -1 1 1 -1 -1 -1 -1 1 -1 -1 -1 -1 1 -1 1 -1 -1 -1 -1 -1 1 1 1 -1 -1 -1 1 -1 -1 1 1 -1 -1 -1 -1 1 -1 1 -1 -1 -1 -1 1 -1 -1 -1 -1 -1 -1 -1 -1 -1 1 -1 -1 -1 -1 -1 1 -1 1 -1 -1 -1 1 -1 -1 1 1 -1 1 1 -1 -1 -1 -1 1 -1 -1 1 1 -1 -1 -1 -1 -1 -1 -1 1 1 1 -1 -1 -1 1 -1 -1 -1 1 -1 -1 1 1 -1 -1 -1 -1 -1 1 1 -1 -1 1 -1 -1 -1 -1 -1 1 1 -1 -1 -1 -1 -1 -1 -1 -1 1 -1 -1 -1 1 1 -1 -1 -1 -1 -1 1 -1 -1 -1 1 -1 1 1 -1 -1 -1 -1 -1 -1 -1 -1 -1 -1 -1 -1 -1 1 1 -1 -1 -1 -1 -1 1 -1 -1 -1 1 -1 -1 1 NA -1 -1 -1 1 1 -1 1 -1 -1 -1 -1 -1 -1 1 -1 -1 1 -1 -1 -1 -1 -1 1 0 1 1 1 NA -1 1 -1 1 -1 -1 -1 -1 1 1 1 -1 1 1 -1 -1 -1 -1 -1 -1 -1 -1 -1 -1 NA -1 -1 -1 -1 1 -1 -1 1 -1 -1 1 -1 1 -1 -1 -1 1 1 -1 -1 -1 -1 -1 -1 -1 1 -1 -1 -1 -1 1 -1 -1 -1 -1 -1 -1 1 -1 -1 -1 -1 -1 -1 -1 1 -1 1 1 -1 1 -1 -1 -1 -1 1 -1 1 -1 -1 1 1 -1 -1 -1 1 1 -1 1 1 1 1 -1 -1 1 -1 -1 1 -1 -1 1 -1 -1 -1 -1 1 -1 1 -1 -1 1 -1 -1 -1 -1 1 -1 1 -1 -1 -1 -1 -1 1 -1 -1 -1 1 -1 -1 -1 -1 -1 1 -1 -1 -1 -1 -1 1 1 1 1 -1 1 1 -1 -1 -1 -1 1 1 0 1 1 1 1 1 -1 -1 -1 -1 -1 -1 -1 -1 1 -1 1 -1 -1 -1 -1 1 -1 -1 -1 1 -1 -1 -1 -1 1 -1 -1 -1 1 1 -1 -1 -1 -1 -1 1 -1 -1 -1 -1 1 1 -1 1 -1 -1 -1 -1 -1 1 -1 -1 1 -1 1 -1 -1 -1 -1 1 -1 -1 -1 -1 1 -1 -1 1 -1 1 -1 1 -1 -1 -1 1 -1 -1 1 -1 -1 1 -1 -1 -1 -1 1 -1 1 -1 1 -1 1 -1 1 -1 -1 -1 -1 -1 -1 -1 1 1 1 1 -1 1 1 -1 1 1 1 1 1 -1 -1 1 1 -1 1 -1 -1 -1 1 1 -1 -1 1 -1 -1 1 -1 1 -1 -1 1 1 -1 -1 -1 -1 1 -1 -1 -1 -1 -1 -1 -1 -1 -1 -1 -1 1 1 -1 -1 1 1 -1 -1 -1 -1 -1 -1 -1 -1 1 -1 -1 -1 -1 -1 -1 -1 -1 1 -1 1 1 -1 -1 -1 1 -1 -1 -1 -1 -1 -1 -1 1 -1 1 1 -1 -1 1 1 -1 -1 -1 -1 -1 -1 -1 -1 1 -1 -1 1 1 -1 -1 -1 -1 1 1 -1 -1 -1 -1 -1 1 1 -1 -1 -1 1 -1 -1 -1 -1 -1 -1 1 1 -1 1 -1 -1 -1 -1 -1 -1 -1 -1 -1 -1 -1 -1 -1 -1 -1 1 -1 1 1 -1 -1 1 -1 -1 1 -1 -1 -1 -1 -1 -1 1 1 1 -1 -1 -1 1 1 1 -1 1 -1 1 -1 -1 -1 -1 -1 -1 -1 -1 -1 1 -1 1 -1 -1 -1 -1 1 NA -1 -1 1 1 -1 -1 1 -1 -1 1 -1 -1 -1 -1 1 -1 1 -1 1 -1 -1 -1 -1 -1 -1 1 -1 1 1 -1 1 1 1 -1 1 -1 -1 1 -1 -1 1 -1 -1 1 -1 -1 -1 1 1 -1 -1 -1 1 -1 -1 -1 1 -1 1 -1 -1 1 1 -1 1 1 -1 -1 1 -1 -1 -1 -1 -1 -1 -1 -1 -1 -1 -1 -1 -1 -1 1 -1 -1 -1 -1 1 -1 -1 -1 -1 -1 -1 1 -1 -1 -1 -1 NA -1 1 -1 -1 -1 1 -1 -1 1 -1 -1 1 -1 -1 1 -1 1 -1 -1 -1 -1 1 -1 1 -1 -1 1 1 -1 -1 -1 -1 -1 -1 1 -1 -1 -1 -1 -1 -1 -1 1 -1 -1 1 1 1 -1 -1 -1 1 -1 -1 -1 -1 1 1 -1 1 1 1 -1 1 -1 -1 -1 -1 1 -1 1 -1 1 -1 -1 -1 -1 -1 -1 -1 -1 -1 1 1 1 -1 -1 1 1 -1 -1 -1 -1 -1 1 1 -1 1 -1 1 -1 1 -1 -1 -1 1 -1 -1 -1 -1 1 -1 -1 -1 -1 -1 -1 -1 1 1 -1 -1 -1 1 1 -1 -1 1 -1 1 NA -1 1 1 1 1 1 -1 1 1 -1 -1 -1 -1 NA -1 1 -1 -1 -1 -1 -1 -1 1 -1 -1 -1 1 -1 -1 1 -1 -1 -1 -1 -1 -1 -1 -1 -1 1 1 -1 -1 -1 -1 -1 -1 -1 1 -1 -1 1 -1 -1 -1 -1 -1 1 -1 -1 -1 -1 1 -1 1 -1 -1 1 -1 -1 -1 -1 1 -1 1 -1 -1 -1 -1 -1 -1 1 -1 -1 1 -1 NA -1 -1 -1 1 1 -1 -1 -1 -1 -1 -1 1 -1 1 -1 -1 -1 1 -1 1 -1 -1 1 1 1 -1 -1 1 -1 -1 1 1 1 -1 -1 1 -1 1 -1 -1 -1 -1 -1 1 -1 -1 -1 1 -1 -1 1 -1 -1 -1 -1 1 1 -1 -1 -1 1 -1 1 -1 -1 1 -1 -1 -1 -1 -1 -1 -1 1 -1 1 -1 1 1 -1 -1 1 -1 1 -1 1 -1 1 -1 1 1 -1 -1 -1 -1 -1 1 -1 -1 1 1 -1 -1 1 1 NA 1 1 -1 -1 1 -1 -1 -1 -1 1 -1 1 1 -1 -1 -1 1 -1 -1 1 -1 -1 -1 1 -1 -1 1 -1 -1 1 -1 1 1 -1 -1 -1 1 -1 -1 -1 1 -1 NA -1 1 -1 1 1 1 -1 -1 1 1 -1 NA -1 -1 -1 -1 1 -1 -1 -1 -1 -1 1 -1 -1 -1 -1 -1 -1 1 -1 -1 -1 1 1 1 -1 -1 1 -1 -1 -1 -1 1 1 -1 -1 1 -1 -1 -1 1 -1 1 -1 1 -1 -1 -1 1 -1 -1 -1 1 -1 1 -1 -1 1 -1 -1 -1 -1 -1 1 -1 -1 1 1 1 -1 -1 -1 -1 -1 1 1 -1 -1 -1 -1 -1 -1 1 -1 1 -1 -1 -1 1 -1 -1 1 -1 -1 -1 -1 -1 1 -1 -1 -1 -1 -1 -1 -1 -1 1 -1 -1 -1 -1 1 1 -1 -1 -1 1 -1 1 1 -1 -1 -1 1 1 1 -1 1 1 -1 1 -1 -1 -1 -1 -1 1 -1 -1 -1 -1 -1 -1 1 1 -1 1 1 1 -1 -1 1 1 -1 -1 -1 1 -1 1 -1 1 -1 -1 -1 1 1 -1 -1 -1 -1 -1 -1 -1 -1 -1 1 -1 -1 -1 1 -1 -1 -1 -1 1 -1 -1 -1 1 1 -1 1 -1 -1 -1 -1 -1 -1 -1 -1 -1 -1 1 -1 1 -1 -1 1 -1 1 -1 -1 1 -1 -1 -1 -1 -1 -1 1 -1 -1 -1 -1 -1 1 -1 1 1 -1 -1 -1 1 -1 -1 1 -1 1 1 1 1 1 NA -1 -1 -1 1 1 -1 -1 -1 1 -1 -1 -1 -1 -1 -1 -1 -1 1 -1 1 -1 -1 1 -1 -1 -1 1 -1 -1 -1 -1 1 1 -1 -1 1 -1 -1 -1 1 -1 1 1 1 -1 -1 -1 -1 -1 1 -1 -1 -1 1 -1 -1 1 -1 -1 -1 -1 -1 -1 -1 -1 -1 1 -1 1 -1 1 1 -1 -1 -1 -1 1 -1 -1 -1 -1 1 1 -1 1 -1 -1 -1 -1 -1 1 -1 -1 -1 1 -1 -1 -1 -1 -1 -1 -1 1 -1 -1 -1 1 -1 -1 -1 1 1 -1 1 -1 -1 -1 -1 -1 1 1 1 -1 -1 -1 -1 1 -1 -1 1 -1 1 -1 -1 1 1 -1 1 -1 -1 1 -1 -1 1 -1 -1 -1 -1 1 1 1 -1 1 -1 -1 -1 -1 1 -1 1 1 1 1 1 -1 1 -1 1 -1 -1 -1 -1 -1 1 -1 -1 -1 1 -1 -1 1 -1 1 -1 -1 -1 1 -1 -1 -1 -1 -1 1 -1 -1 -1 -1 1 -1 1 1 -1 -1 -1 -1 -1 -1 -1 1 -1 1 -1 -1 -1 -1 -1 1 -1 -1 1 0 -1 -1 -1 1 1 -1 -1 -1 -1 -1 -1 1 -1 -1 1 1 -1 1 -1 -1 -1 1 1 1 1 -1 -1 -1 -1 1 -1 -1 -1 -1 1 1 NA -1 -1 -1 1 -1 -1 -1 -1 -1 -1 -1 -1 -1 1 -1 -1 1 -1 -1 -1 -1 -1 -1 -1 1 -1 1 1 1 -1 -1 -1 -1 -1 1 -1 -1 -1 1 -1 -1 1 1 -1 -1 -1 1 -1 -1 -1 1 -1 1 -1 -1 1 -1 -1 -1 -1 -1 1 1 -1 -1 -1 -1 -1 1 1 1 -1 -1 -1 1 -1 -1 -1 -1 -1 -1 1 -1 -1 -1 -1 1 -1 -1 1 -1 -1 -1 -1 -1 -1 -1 1 -1 -1 -1 -1 -1 1 -1 -1 -1 -1 -1 -1 -1 -1 1 -1 -1 -1 -1 1 -1 1 -1 -1 1 -1 -1 1 -1 -1 -1 -1 -1 1 -1 1 1 -1 1 -1 -1 1 -1 -1 1 -1 -1 1 -1 -1 -1 -1 -1 -1 1 -1 -1 -1 1 1 -1 1 -1 -1 -1 -1 -1 1 -1 -1 1 1 -1 -1 1 -1 1 -1 -1 1 -1 -1 -1 1 1 -1 1 1 1 -1 1 1 1 1 -1 -1 -1 1 -1 1 NA 1 1 -1 -1 -1 -1 -1 -1 -1 -1 -1 -1 -1 1 -1 -1 1 1 1 1 -1 1 -1 1 1 -1 -1 -1 -1 1 1 -1 1 1 1 1 1 -1 -1 -1 1 -1 1 1 -1 -1 -1 1 -1 1 -1 -1 1 -1 1 -1 1 -1 1 -1 1 -1 -1 1 -1 -1 -1 -1 -1 -1 -1 -1 -1 -1 -1 1 -1 -1 1 1 -1 -1 1 -1 -1 -1 -1 -1 1 -1 -1 -1 -1 -1 -1 -1 -1 1 -1 1 -1 -1 1 1 -1 -1 -1 1 -1 -1 -1 -1 -1 1 -1 -1 -1 1 -1 1 -1 -1 1 1 1 1 -1 1 -1 1 -1 -1 -1 1 -1 -1 -1 -1 -1 -1 -1 -1 -1 -1 1 -1 1 -1 1 1 -1 -1 1 -1 -1 -1 -1 1 1 1 -1 -1 -1 1 -1 1 -1 1 -1 -1 1 -1 -1 1 1 -1 -1 -1 -1 -1 1 1 -1 -1 -1 1 -1 1 -1 -1 -1 -1 1 1 -1 -1 1 1 -1 1 -1 1 1 -1 1 1 1 -1 -1 1 -1 -1 NA 1 1 1 -1 1 1 -1 1 1 -1 -1 -1 -1 -1 -1 -1 -1 -1 -1 1 -1 -1 1 -1 -1 -1 -1 -1 1 1 -1 1 1 -1 -1 -1 1 -1 -1 -1 -1 1 1 -1 -1 -1 -1 -1 -1 1 -1 -1 1 -1 -1 1 1 -1 -1 -1 1 -1 1 1 -1 -1 -1 -1 -1 1 -1 -1 1 1 -1 1 -1 1 -1 1 1 -1 1 1 -1 -1 1 -1 -1 -1 1 -1 1 1 -1 -1 -1 1 -1 -1 1 1 1 -1 -1 1 1 -1 -1 -1 -1 -1 -1 1 -1 -1 -1 -1 1 1 -1 -1 -1 1 -1 -1 -1 1 -1 -1 1 -1 -1 1 1 -1 -1 1 -1 -1 1 -1 1 -1 -1 -1 -1 1 -1 1 -1 -1 -1 1 -1 -1 -1 1 -1 -1 1 -1 -1 -1 -1 1 -1 -1 -1 1 1 -1 1 -1 -1 -1 -1 1 -1 1 -1 -1 -1 1 -1 -1 1 -1 -1 -1 1 -1 1 -1 -1 -1 1 1 1 -1 1 -1 -1 1 -1 1 1 -1 -1 1 -1 -1 -1 -1 1 1 -1 -1 1 -1 1 -1 1 1 -1 -1 -1 -1 -1 -1 -1 1 -1 -1 1 -1 -1 -1 -1 1 -1 1 -1 -1 1 -1 -1 -1 1 1 -1 -1 -1 -1 -1 -1 1 1 -1 -1 1 -1 1 -1 -1 1 1 -1 -1 -1 -1 1 1 -1 1 -1 -1 -1 -1 -1 -1 -1 NA -1 -1 -1 -1 -1 -1 1 -1 -1 -1 -1 NA -1 -1 1 -1 -1 -1 -1 -1 0 1 -1 -1 1 1 -1 -1 -1 1 -1 -1 1 1 1 -1 -1 -1 1 -1 1 1 -1 -1 1 -1 -1 -1 -1 1 -1 -1 -1 1 1 1 1 1 -1 1 1 -1 -1 -1 1 1 -1 1 -1 1 -1 1 -1 -1 -1 -1 -1 -1 -1 1 1 -1 -1 -1 1 -1 1 -1 -1 -1 1 -1 -1 -1 1 -1 -1 -1 1 -1 1 1 -1 -1 1 -1 -1 1 1 -1 1 -1 1 -1 -1 -1 1 -1 -1 -1 -1 -1 1 -1 1 -1 -1 -1 1 -1 1 1 -1 -1 1 -1 -1 -1 1 -1 -1 -1 -1 1 1 1 -1 -1 1 -1 -1 -1 -1 -1 -1 -1 -1 -1 -1 -1 -1 1 NA -1 -1 1 -1 1 -1 -1 -1 -1 -1 -1 -1 1 -1 1 -1 -1 -1 -1 -1 1 1 -1 1 -1 -1 -1 -1 -1 -1 1 1 -1 -1 1 -1 -1 -1 -1 1 1 -1 -1 1 -1 1 -1 1 -1 -1 -1 -1 -1 -1 -1 -1 1 1 -1 1 1 -1 -1 1 -1 1 -1 1 -1 1 -1 1 1 1 -1 -1 -1 -1 -1 -1 -1 1 1 1 -1 1 -1 -1 -1 1 1 -1 1 1 -1 -1 -1 -1 -1 -1 1 1 -1 -1 -1 1 1 -1 -1 1 -1 -1 1 -1 -1 -1 -1 1 -1 -1 -1 1 -1 1 -1 -1 -1 1 -1 -1 -1 -1 -1 -1 -1 -1 -1 -1 1 1 -1 -1 -1 -1
line27 -1 1 -1 -1 1 NA 1 -1 -1 1 -1 1 1 1 1 1 -1 -1 1 -1 -1 -1 -1 -1 -1 -1 -1 -1 -1 -1 1 -1 -1 1 1 1 1 -1 1 -1 1 -1 1 -1 -1 -1 1 -1 1 1 -1 -1 -1 -1 -1 -1 -1 -1 -1 -1 -1 -1 -1 -1 1 -1 -1 1 -1 1 -1 1 -1 -1 -1 -1 -1 -1 1 1 -1 1 -1 -1 -1 1 1 -1 -1 -1 -1 1 -1 -1 -1 -1 -1 -1 1 -1 1 -1 1 -1 -1 1 1 -1 -1 -1 -1 -1 1 1 -1 -1 -1 1 1 -1 -1 -1 -1 -1 -1 -1 -1 1 -1 0 -1 -1 1 -1 -1 -1 1 -1 1 -1 -1 -1 -1 -1 -1 -1 -1 1 -1 -1 1 1 -1 1 1 -1 1 1 -1 -1 -1 -1 -1 -1 1 -1 -1 1 -1 -1 -1 -1 1 -1 1 -1 1 -1 -1 1 -1 -1 1 -1 -1 -1 1 -1 1 -1 -1 1 1 -1 -1 -1 -1 -1 1 -1 -1 -1 1 -1 1 -1 1 1 -1 -1 -1 -1 1 1 1 1 1 -1 -1 -1 -1 1 -1 1 1 -1 -1 -1 1 -1 1 1 1 1 -1 -1 1 1 -1 1 1 1 1 -1 -1 -1 -1 -1 1 1 -1 1 -1 -1 -1 -1 -1 -1 1 1 -1 1 -1 -1 1 1 1 1 -1 -1 -1 -1 -1 -1 -1 -1 -1 1 -1 -1 1 -1 -1 1 -1 -1 -1 -1 -1 1 1 -1 -1 -1 -1 -1 -1 1 -1 -1 -1 1 -1 -1 -1 1 -1 -1 -1 -1 -1 1 1 1 -1 -1 -1 -1 -1 -1 1 -1 -1 -1 -1 1 -1 1 1 1 1 -1 1 1 -1 -1 -1 -1 -1 -1 1 -1 -1 -1 -1 1 -1 -1 -1 -1 1 -1 -1 1 -1 -1 -1 1 1 -1 1 -1 -1 1 1 -1 1 -1 -1 1 -1 -1 -1 -1 -1 1 1 -1 -1 -1 -1 1 -1 1 -1 1 -1 -1 -1 -1 1 -1 -1 -1 -1 -1 -1 1 1 -1 -1 -1 -1 1 -1 -1 -1 1 1 1 -1 -1 1 -1 -1 1 -1 -1 1 -1 -1 -1 1 -1 -1 -1 -1 -1 -1 1 -1 -1 -1 -1 -1 -1 -1 -1 -1 -1 -1 -1 -1 1 1 -1 -1 -1 -1 -1 1 -1 1 -1 -1 -1 1 -1 1 -1 -1 1 1 1 -1 -1 -1 -1 -1 1 1 1 -1 1 -1 -1 -1 -1 -1 -1 -1 -1 -1 -1 -1 -1 -1 1 -1 -1 1 -1 -1 1 1 1 -1 1 -1 -1 -1 1 -1 1 1 -1 -1 -1 -1 -1 -1 -1 1 -1 -1 -1 -1 -1 -1 -1 -1 -1 -1 -1 -1 -1 1 -1 -1 -1 -1 -1 -1 1 -1 -1 1 -1 1 -1 -1 -1 -1 1 -1 -1 -1 -1 -1 -1 1 -1 -1 -1 -1 -1 -1 1 -1 1 -1 -1 -1 1 1 -1 1 -1 -1 -1 -1 1 -1 1 -1 -1 1 -1 1 -1 -1 -1 -1 -1 -1 -1 -1 1 -1 1 -1 -1 -1 -1 -1 -1 -1 -1 -1 -1 1 1 -1 -1 -1 -1 -1 1 -1 -1 -1 -1 -1 -1 1 -1 1 -1 -1 1 -1 1 1 -1 -1 -1 -1 1 -1 -1 -1 -1 -1 1 1 -1 -1 1 -1 1 -1 1 -1 1 1 -1 1 -1 0 -1 -1 -1 1 -1 1 1 1 -1 -1 -1 -1 1 1 NA -1 -1 1 1 -1 -1 -1 -1 -1 -1 -1 -1 -1 1 -1 -1 -1 -1 1 -1 -1 -1 1 -1 -1 -1 1 -1 -1 -1 1 1 -1 -1 1 -1 1 1 1 -1 -1 -1 -1 -1 -1 -1 -1 -1 -1 1 -1 -1 -1 -1 -1 1 -1 1 1 -1 -1 -1 1 -1 1 -1 1 -1 1 -1 -1 -1 -1 -1 -1 -1 1 -1 -1 -1 -1 1 -1 1 1 -1 1 -1 -1 -1 1 1 -1 -1 -1 -1 -1 -1 -1 1 1 -1 1 -1 1 -1 -1 1 1 -1 -1 1 1 -1 -1 -1 -1 -1 -1 -1 -1 -1 -1 1 NA -1 1 1 -1 -1 -1 -1 -1 -1 1 NA 1 -1 -1 1 -1 -1 -1 1 -1 1 1 1 1 -1 1 -1 -1 -1 -1 1 1 1 -1 1 -1 1 1 1 -1 1 -1 -1 -1 1 1 -1 -1 1 -1 -1 -1 -1 -1 1 1 1 1 -1 1 -1 -1 -1 -1 -1 -1 -1 -1 -1 -1 -1 1 -1 -1 -1 -1 -1 -1 -1 -1 -1 1 -1 -1 -1 1 1 1 -1 -1 -1 -1 -1 -1 -1 -1 -1 -1 -1 -1 -1 1 -1 1 -1 -1 1 -1 1 -1 -1 -1 -1 -1 -1 -1 -1 1 -1 -1 -1 -1 1 -1 -1 1 -1 1 1 -1 -1 1 1 1 1 1 1 1 1 -1 -1 1 1 -1 -1 1 1 0 1 1 -1 -1 -1 1 1 -1 -1 -1 -1 -1 1 1 -1 -1 1 -1 -1 -1 -1 -1 -1 -1 1 1 -1 -1 1 -1 -1 -1 1 -1 -1 1 -1 -1 -1 -1 -1 -1 -1 1 -1 1 1 -1 -1 1 1 1 1 1 1 NA -1 1 -1 -1 -1 -1 -1 1 -1 -1 1 -1 -1 1 1 -1 -1 -1 1 -1 -1 -1 -1 -1 -1 -1 1 -1 -1 -1 -1 -1 1 -1 -1 -1 -1 -1 1 -1 1 -1 -1 -1 -1 -1 1 -1 -1 -1 -1 -1 -1 1 1 1 -1 -1 -1 -1 -1 1 1 1 -1 -1 -1 -1 -1 -1 -1 1 -1 -1 1 -1 -1 -1 1 -1 1 1 1 -1 -1 1 -1 -1 -1 -1 1 -1 1 -1 -1 -1 1 -1 1 -1 -1 1 -1 -1 -1 -1 -1 -1 1 1 1 1 -1 -1 -1 1 -1 1 -1 -1 -1 -1 -1 1 1 -1 -1 -1 -1 -1 1 -1 -1 -1 -1 1 -1 1 -1 1 1 -1 -1 1 -1 -1 -1 1 -1 -1 -1 -1 -1 -1 -1 -1 -1 -1 1 1 1 -1 1 -1 -1 1 -1 1 -1 -1 -1 -1 -1 1 -1 1 -1 1 1 -1 -1 -1 -1 -1 -1 -1 -1 -1 -1 -1 -1 1 -1 -1 -1 -1 -1 -1 1 1 1 -1 1 1 1 -1 -1 -1 1 -1 -1 1 1 1 -1 -1 -1 -1 -1 -1 -1 1 1 -1 -1 1 -1 1 1 -1 -1 1 -1 -1 -1 -1 1 -1 1 1 -1 1 -1 -1 NA -1 -1 -1 -1 -1 -1 -1 -1 1 -1 -1 -1 -1 -1 -1 -1 -1 1 -1 -1 -1 -1 -1 1 -1 -1 1 -1 -1 1 -1 -1 -1 -1 -1 -1 -1 -1 -1 1 1 -1 -1 -1 1 -1 -1 -1 -1 1 1 1 -1 -1 -1 1 1 1 -1 -1 -1 -1 -1 1 -1 -1 -1 -1 1 -1 -1 1 -1 -1 -1 -1 1 -1 -1 -1 -1 -1 1 -1 -1 -1 -1 1 -1 -1 -1 -1 -1 -1 1 -1 -1 -1 1 -1 -1 -1 -1 1 1 1 -1 1 1 1 -1 -1 -1 -1 1 1 1 -1 -1 1 -1 -1 -1 -1 -1 NA 1 -1 1 -1 1 -1 -1 1 1 -1 1 -1 -1 -1 -1 -1 -1 -1 -1 -1 1 1 -1 1 -1 -1 -1 -1 1 -1 1 -1 -1 1 -1 1 -1 -1 1 -1 -1 1 1 1 -1 -1 -1 -1 1 -1 1 -1 -1 1 -1 1 -1 -1 -1 -1 -1 1 -1 -1 -1 -1 -1 -1 -1 -1 1 -1 -1 -1 -1 1 -1 -1 1 -1 1 -1 -1 1 1 1 NA -1 -1 -1 -1 1 -1 1 -1 -1 -1 -1 1 -1 -1 -1 -1 1 -1 -1 -1 -1 1 -1 -1 -1 1 -1 -1 -1 1 -1 -1 -1 -1 1 -1 1 -1 -1 -1 -1 -1 1 1 1 1 -1 -1 1 1 -1 -1 -1 1 -1 -1 1 -1 -1 -1 -1 -1 1 -1 -1 1 -1 1 1 -1 -1 -1 -1 -1 -1 -1 1 -1 -1 1 -1 -1 -1 -1 -1 -1 1 -1 -1 -1 1 -1 -1 1 -1 -1 -1 1 -1 1 1 -1 -1 -1 -1 -1 -1 -1 -1 -1 -1 -1 -1 1 -1 1 -1 -1 -1 -1 -1 NA -1 -1 -1 1 -1 -1 1 -1 -1 1 -1 1 1 -1 -1 -1 -1 -1 -1 -1 -1 1 -1 -1 1 -1 -1 -1 -1 -1 1 -1 1 -1 1 -1 1 1 -1 -1 -1 -1 1 -1 -1 1 1 -1 -1 -1 -1 -1 1 -1 1 -1 -1 -1 -1 -1 -1 -1 -1 1 1 1 -1 -1 1 -1 -1 -1 -1 -1 -1 -1 -1 -1 -1 -1 -1 -1 -1 -1 1 1 -1 1 1 -1 -1 1 -1 -1 1 -1 -1 -1 -1 -1 -1 1 -1 -1 1 -1 1 -1 1 1 -1 1 -1 -1 -1 -1 1 -1 -1 -1 1 -1 1 -1 -1 -1 -1 -1 -1 -1 1 -1 1 -1 -1 -1 -1 1 1 -1 -1 -1 -1 -1 -1 -1 1 -1 -1 -1 -1 1 1 -1 -1 -1 1 -1 1 -1 -1 1 -1 -1 -1 -1 -1 -1 1 -1 1 -1 -1 1 1 -1 1 1 -1 -1 1 -1 1 1 -1 -1 1 -1 1 -1 -1 1 1 -1 1 -1 -1 -1 1 -1 -1 -1 1 1 1 -1 -1 1 1 1 -1 -1 -1 -1 1 1 -1 -1 -1 -1 -1 1 -1 1 -1 -1 1 1 -1 -1 -1 -1 -1 1 1 -1 -1 -1 -1 -1 1 -1 1 -1 1 -1 -1 -1 -1 -1 1 1 -1 -1 -1 -1 -1 1 -1 -1 -1 -1 -1 1 -1 -1 1 -1 1 -1 1 -1 -1 -1 NA -1 -1 1 -1 -1 1 -1 1 1 -1 -1 -1 -1 -1 -1 -1 1 1 1 -1 1 1 -1 -1 -1 -1 1 1 1 1 -1 -1 -1 -1 1 1 -1 -1 1 -1 -1 1 -1 -1 1 -1 -1 -1 1 -1 -1 -1 -1 -1 1 1 1 1 -1 -1 -1 1 -1 -1 -1 -1 -1 1 1 -1 -1 -1 -1 1 -1 1 -1 -1 -1 -1 -1 -1 1 -1 -1 -1 -1 1 -1 -1 -1 1 -1 -1 -1 -1 1 -1 -1 -1 -1 -1 1 -1 1 -1 -1 -1 -1 -1 -1 -1 -1 -1 1 1 -1 1 1 1 1 -1 1 -1 1 -1 -1 -1 -1 -1 1 -1 -1 -1 -1 -1 1 -1 -1 -1 -1 -1 1 1 -1 -1 -1 -1 1 -1 -1 -1 -1 1 -1 -1 -1 -1 -1 1 1 1 1 1 1 -1 -1 -1 -1 1 -1 -1 -1 -1 -1 -1 -1 -1 -1 1 1 -1 -1 1 -1 -1 -1 -1 1 1 -1 -1 -1 1 -1 -1 -1 -1 1 -1 -1 -1 -1 -1 -1 1 -1 -1 1 -1 -1 -1 -1 -1 -1 -1 1 1 -1 1 -1 -1 -1 -1 1 -1 -1 1 1 1 -1 -1 1 -1 -1 -1 1 1 1 -1 1 1 1 -1 -1 1 -1 -1 -1 1 -1 1 -1 -1 -1 1 1 1 1 -1 1 -1 -1 1 -1 -1 -1 -1 -1 1 -1 -1 -1 1 -1 -1 -1 -1 -1 -1 -1 -1 -1 -1 1 -1 1 -1 1 -1 -1 1 -1 -1 1 1 -1 -1 -1 -1 1 -1 -1 -1 -1 -1 -1 -1 1 1 -1 -1 -1 -1 -1 -1 1 -1 -1 1 -1 1 1 -1 -1 -1 1 -1 -1 1 -1 -1 1 -1 -1 1 -1 -1 1 -1 -1 1 -1 1 -1 -1 1 -1 1 -1 1 -1 -1 -1 -1 1 -1 1 -1 1 -1 1 -1 -1 1 -1 -1 -1 -1 1 -1 -1 -1 -1 -1 -1 1 NA 1 -1 -1 -1 -1 -1 1 1 1 1 1 -1 1 -1 -1 -1 -1 1 -1 1 -1 -1 1 -1 -1 -1 -1 -1 1 -1 -1 1 1 -1 -1 -1 1 -1 1 -1 1 -1 -1 -1 -1 1 1 -1 -1 -1 -1 -1 -1 -1 -1 -1 -1 -1 -1 1 -1 -1 -1 -1 -1 -1 -1 1 -1 -1 -1 -1 -1 -1 -1 -1 -1 -1 -1 NA -1 1 1 -1 1 1 -1 -1 1 -1 1 -1 -1 -1 -1 -1 -1 1 -1 -1 1 1 -1 -1 -1 -1 -1 1 -1 -1 -1 -1 -1 -1 1 -1 -1 -1 -1 1 1 -1 -1 -1 -1 -1 -1 -1 1 -1 -1 1 -1 -1 -1 -1 -1 -1 -1 1 -1 -1 1 -1 1 -1 -1 1 -1 -1 -1 -1 1 -1 1 -1 -1 -1 -1 1 -1 -1 1 -1 1 -1 NA -1 1 -1 -1 -1 1 -1 -1 -1 -1 1 1 -1 -1 -1 1 -1 -1 -1 1 -1 1 1 1 1 -1 -1 -1 -1 -1 -1 1 -1 1 -1 -1 -1 1 -1 -1 -1 -1 -1 1 -1 -1 -1 -1 -1 -1 -1 -1 1 1 -1 1 1 1 -1 -1 1 -1 1 -1 1 -1 -1 -1 -1 1 -1 -1 1 -1 1 -1 -1 1 1 -1 -1 -1 -1 1 -1 1 1 -1 -1 1 1 -1 -1 1 -1 1 1 1 NA 1 1 -1 -1 -1 1 1 1 -1 -1 -1 1 -1 -1 -1 -1 -1 -1 -1 1 -1 -1 -1 -1 1 -1 1 -1 -1 -1 1 -1 -1 1 1 -1 1 -1 -1 -1 -1 -1 -1 1 1 1 -1 1 -1 -1 1 -1 -1 1 -1 -1 1 -1 1 1 -1 -1 -1 -1 -1 1 -1 1 -1 1 -1 -1 -1 -1 1 -1 -1 1 -1 1 -1 1 -1 1 1 -1 -1 -1 -1 -1 1 -1 -1 1 1 1 1 1 -1 -1 1 -1 -1 1 -1 1 -1 -1 -1 1 1 -1 -1 1 -1 1 -1 -1 -1 -1 -1 -1 -1 -1 1 -1 -1 -1 1 1 -1 -1 -1 -1 -1 1 -1 -1 -1 -1 -1 1 1 -1 -1 1 -1 -1 -1 -1 -1 -1 1 -1 -1 -1 -1 -1 -1 -1 -1 -1 -1 -1 -1 -1 -1 1 -1 -1 -1 -1 1 -1 1 1 1 1 -1 1 1 -1 -1 -1 1 -1 -1 1 1 1 -1 -1 -1 1 -1 -1 -1 1 -1 1 -1 -1 -1 1 -1 -1 -1 1 1 -1 -1 -1 1 1 -1 -1 -1 -1 -1 1 -1 1 -1 -1 -1 1 1 -1 -1 -1 -1 -1 -1 -1 -1 -1 1 -1 -1 -1 -1 1 -1 -1 -1 -1 -1 -1 -1 -1 1 1 1 -1 -1 -1 -1 -1 -1 1 -1 -1 -1 -1 -1 -1 -1 1 1 -1 -1 -1 -1 1 -1 -1 -1 -1 -1 1 -1 -1 1 1 -1 -1 -1 -1 -1 -1 -1 1 -1 1 1 -1 1 -1 1 1 1 1 1 NA -1 -1 -1 1 1 -1 -1 -1 1 1 -1 1 -1 -1 -1 1 1 -1 -1 -1 -1 -1 -1 -1 -1 1 1 -1 -1 -1 -1 -1 1 -1 -1 1 1 NA 1 -1 -1 1 1 -1 1 -1 -1 -1 -1 1 -1 1 -1 -1 -1 -1 -1 -1 -1 -1 -1 -1 -1 -1 -1 -1 1 -1 1 -1 -1 -1 1 1 -1 -1 -1 -1 -1 -1 -1 1 -1 -1 1 -1 -1 -1 1 -1 1 -1 1 -1 1 -1 -1 1 -1 -1 -1 1 1 -1 1 -1 1 -1 -1 -1 1 1 -1 1 -1 -1 -1 -1 -1 -1 1 -1 -1 -1 -1 -1 1 -1 -1 -1 -1 1 -1 -1 1 1 -1 1 -1 1 1 -1 -1 1 -1 -1 -1 -1 1 1 1 -1 1 1 -1 1 1 1 -1 -1 1 -1 1 1 1 -1 -1 -1 1 1 -1 -1 1 -1 -1 -1 -1 1 -1 -1 1 -1 1 -1 -1 -1 -1 -1 -1 -1 -1 -1 -1 -1 -1 -1 1 1 1 1 1 -1 1 -1 -1 -1 -1 -1 -1 -1 1 1 -1 -1 -1 -1 -1 -1 -1 1 NA -1 -1 -1 -1 -1 -1 -1 -1 -1 -1 1 1 -1 -1 1 1 1 1 -1 -1 -1 1 -1 -1 -1 -1 -1 -1 -1 -1 1 1 -1 -1 1 1 -1 1 -1 -1 -1 -1 1 -1 -1 -1 -1 -1 -1 -1 -1 -1 -1 1 -1 -1 -1 -1 1 1 -1 -1 -1 -1 -1 1 -1 -1 1 -1 1 -1 1 -1 -1 1 1 -1 1 1 -1 -1 1 1 -1 1 -1 -1 -1 1 -1 -1 1 -1 -1 1 1 -1 -1 1 -1 -1 -1 -1 -1 -1 1 1 1 -1 -1 -1 -1 1 -1 -1 -1 -1 -1 -1 -1 -1 1 1 -1 -1 1 -1 -1 1 -1 -1 -1 -1 1 -1 -1 -1 -1 -1 -1 1 -1 -1 -1 -1 -1 -1 -1 1 -1 1 -1 -1 1 -1 -1 -1 -1 -1 1 1 1 -1 -1 1 -1 -1 1 -1 -1 1 NA 1 -1 -1 1 -1 -1 1 NA -1 1 -1 -1 -1 -1 -1 -1 -1 -1 -1 -1 1 1 -1 1 -1 -1 1 -1 1 1 -1 -1 1 -1 -1 -1 -1 -1 1 -1 -1 -1 1 1 -1 1 1 -1 1 1 -1 -1 1 -1 -1 1 -1 -1 -1 -1 1 1 NA -1 1 1 -1 -1 1 -1 -1 -1 1 1 -1 -1 -1 -1 -1 1 1 1 1 1 1 -1 1 1 -1 -1 -1 -1 1 1 -1 -1 1 -1 1 -1 -1 -1 -1 -1 -1 1 -1 -1 -1 1 1 1 -1 -1 -1 -1 -1 -1 -1 1 -1 -1 NA -1 1 -1 1 1 -1 1 1 1 1 1 1 -1 1 -1 1 -1 -1 1 1 -1 1 1 1 -1 -1 1 1 1 -1 1 1 -1 -1 1 1 -1 1 -1 1 -1 -1 1 -1 -1 1 -1 -1 1 -1 -1 -1 -1 -1 -1 -1 -1 1 -1 1 1 -1 1 1 1 1 -1 -1 -1 1 -1 -1 -1 1 -1 1 -1 -1 -1 -1 -1 -1 -1 -1 -1 -1 1 -1 1 -1 -1 1 1 1 -1 -1 -1 1 1 -1 -1 1 1 1 -1 1 -1 1 -1 -1 1 -1 -1 -1 1 -1 -1 -1 -1 -1 1 1 -1 -1 -1 1 -1 -1 -1 -1 -1 -1 1 1 -1 -1 1 1 -1 1 -1 1 1 1 -1 1 -1 1 -1 1 -1 -1 -1 1 1 1 1 1 1 -1 1 -1 -1 -1 -1 -1 -1 -1 -1 1 -1 -1 -1 1 -1 1 1 -1 -1 -1 -1 1 1 -1 1 -1 -1 -1 -1 -1 -1 -1 -1 -1 -1 -1 -1 1 -1 -1 -1 -1 1 -1 1 1 -1 -1 1 -1 -1 -1 -1 1 1 1 1 -1 -1 -1 -1 -1 -1 -1 -1 1 1 -1 -1 -1 1 -1 1 -1 -1 1 -1 -1 -1 1 -1 -1 -1 -1 -1 1 -1 -1 -1 -1 -1 -1 -1 1 -1 1 -1 1 -1 1 -1 -1 -1 -1 -1 -1 -1 -1 -1 -1 -1 1 1 1 -1 1 1 -1 1 -1 1 -1 -1 1 -1 -1 -1 -1 -1 1 1 1 1 1 -1 -1 -1 -1 -1 -1 1 -1 -1 -1 -1 -1 -1 1 -1 1 1 -1 1 1 -1 -1 -1 1 1 1 -1 -1 -1 1 1 1 -1 -1 -1 -1 -1 -1 1 -1 -1 -1 1 1 -1 1 -1 -1 -1 1 -1 1 -1 1 -1 1 -1 -1 1 1 -1 -1 1 1 1 1 -1 -1 1 -1 -1 -1 -1 1 1 -1 -1 1 -1 -1 -1 -1 1 -1 -1 1 -1 -1 1 1 -1 -1 -1 -1 -1 -1 -1 -1 1 1 1 -1 -1 1 -1 -1 -1 -1 1 -1 -1 -1 -1 -1 -1 1 -1 -1 1 -1 -1 1 -1 1 1 1 -1 -1 -1 -1 -1 -1 -1 -1 -1 -1 -1 1 -1 -1 -1 -1 -1 -1 -1 -1 -1 -1 1 -1 -1 -1 -1 -1 -1 1 -1 -1 1 1 -1 -1 0 1 -1 -1 -1 1 1 -1 -1 1 -1 -1 1 1 1 1 -1 -1 1 -1 1 1 -1 -1 -1 -1 -1 -1 -1 NA -1 -1 -1 1 -1 -1 -1 1 -1 1 1 -1 -1 -1 -1 1 1 -1 1 1 -1 1 -1 -1 -1 -1 -1 1 1 -1 1 -1 -1 -1 -1 1 -1 1 -1 -1 1 -1 1 1 1 -1 -1 -1 1 -1 -1 1 -1 -1 1 -1 1 -1 1 -1 -1 1 -1 1 -1 -1 -1 -1 1 -1 -1 -1 1 -1 -1 1 -1 1 -1 -1 1 1 -1 -1 1 -1 -1 -1 1 -1 -1 -1 1 -1 1 1 -1 -1 -1 1 1 -1 -1 -1 -1 1 -1 -1 -1 -1 -1 1 NA 1 1 -1 1 1 -1 -1 -1 -1 -1 -1 -1 -1 -1 1 -1 -1 -1 -1 -1 1 1 -1 1 -1 -1 -1 -1 -1 -1 1 1 -1 1 -1 -1 -1 -1 1 1 -1 1 1 -1 -1 -1 -1 -1 -1 1 -1 -1 -1 -1 -1 -1 1 1 -1 -1 1 -1 -1 1 -1 1 -1 -1 -1 -1 -1 1 -1 1 -1 -1 -1 -1 -1 -1 -1 1 -1 1 -1 1 -1 -1 -1 1 1 1 0 1 -1 -1 -1 1 -1 -1 -1 1 -1 -1 -1 1 1 -1 -1 1 -1 1 1 -1 -1 -1 -1 1 -1 -1 -1 1 1 1 -1 -1 -1 1 -1 -1 -1 -1 -1 -1 1 -1 -1 -1 1 1 -1 -1 -1 -1
line28 -1 1 -1 -1 1 -1 1 -1 -1 1 -1 1 1 1 1 1 -1 -1 -1 -1 -1 -1 -1 -1 -1 -1 -1 -1 -1 -1 1 1 -1 1 1 1 1 -1 1 -1 1 -1 1 -1 -1 -1 1 -1 1 1 -1 -1 -1 -1 -1 -1 -1 -1 -1 -1 -1 1 -1 -1 -1 -1 -1 -1 -1 1 -1 1 -1 -1 -1 -1 -1 -1 1 1 -1 1 -1 -1 -1 1 1 -1 -1 -1 -1 1 -1 -1 -1 -1 -1 -1 -1 -1 -1 -1 -1 -1 -1 1 1 -1 -1 -1 -1 -1 1 1 -1 -1 -1 1 1 -1 1 -1 -1 NA -1 -1 -1 -1 -1 1 -1 -1 1 -1 -1 -1 1 -1 1 -1 1 -1 -1 -1 -1 -1 -1 1 -1 -1 1 1 -1 1 -1 -1 1 1 -1 1 -1 -1 -1 -1 1 -1 -1 1 -1 1 -1 -1 -1 -1 -1 -1 1 -1 -1 -1 -1 -1 1 -1 -1 -1 1 -1 1 -1 -1 -1 1 -1 -1 1 -1 -1 1 -1 -1 -1 1 -1 1 -1 1 -1 -1 -1 -1 -1 1 1 1 1 1 -1 -1 -1 -1 1 -1 -1 1 -1 -1 -1 1 -1 -1 1 1 -1 1 -1 1 -1 -1 1 -1 1 -1 -1 -1 -1 1 1 1 1 -1 -1 -1 -1 -1 1 1 -1 1 -1 -1 -1 -1 -1 -1 1 1 1 -1 1 -1 -1 -1 -1 -1 1 1 1 -1 1 1 -1 -1 1 -1 1 -1 -1 -1 -1 1 -1 -1 -1 -1 1 -1 1 -1 -1 -1 1 -1 -1 -1 1 -1 -1 1 -1 -1 1 1 1 -1 -1 -1 -1 -1 -1 1 -1 -1 -1 -1 -1 1 1 -1 1 1 -1 1 1 -1 -1 -1 -1 -1 -1 1 -1 1 -1 1 1 -1 1 -1 -1 1 -1 -1 1 -1 -1 -1 1 1 1 1 -1 -1 1 -1 1 1 -1 -1 1 -1 -1 1 -1 -1 1 1 -1 -1 -1 -1 -1 1 1 -1 1 1 -1 -1 -1 -1 -1 -1 -1 -1 -1 -1 1 -1 -1 1 -1 -1 1 -1 -1 -1 1 -1 1 -1 -1 1 1 -1 1 -1 NA 1 -1 -1 -1 1 -1 -1 -1 -1 -1 -1 1 -1 -1 -1 -1 -1 -1 1 1 -1 -1 -1 -1 1 -1 1 -1 -1 1 -1 -1 1 -1 1 -1 -1 -1 1 -1 1 -1 -1 1 1 1 -1 -1 -1 -1 -1 1 1 1 -1 -1 -1 -1 -1 1 -1 -1 1 -1 -1 -1 -1 -1 1 1 -1 -1 -1 -1 -1 1 1 1 -1 -1 -1 1 -1 1 -1 -1 1 -1 -1 1 1 1 -1 -1 1 -1 -1 -1 -1 -1 -1 1 -1 -1 1 -1 -1 -1 1 -1 -1 -1 -1 1 -1 -1 -1 -1 -1 -1 1 -1 -1 -1 1 -1 -1 -1 -1 -1 -1 -1 -1 -1 -1 1 -1 -1 1 1 1 1 -1 -1 -1 1 1 -1 1 -1 -1 -1 -1 1 -1 1 -1 -1 1 -1 -1 -1 1 1 -1 -1 -1 -1 -1 1 -1 1 -1 -1 -1 -1 -1 -1 -1 -1 1 -1 -1 1 -1 -1 -1 -1 -1 1 -1 -1 1 1 -1 -1 1 -1 1 -1 -1 1 -1 1 1 -1 -1 -1 -1 1 -1 -1 1 -1 -1 1 1 -1 -1 1 1 1 -1 1 -1 1 1 -1 1 -1 -1 1 -1 -1 -1 1 1 1 -1 -1 -1 1 -1 1 1 NA -1 -1 -1 1 1 -1 -1 -1 -1 -1 1 1 -1 -1 -1 -1 -1 -1 -1 -1 -1 -1 -1 -1 1 -1 1 -1 -1 -1 1 1 -1 -1 1 -1 -1 1 1 -1 -1 -1 -1 -1 1 -1 -1 -1 1 1 -1 -1 -1 1 -1 1 -1 1 1 -1 -1 -1 1 1 1 1 -1 -1 -1 -1 -1 -1 -1 -1 -1 -1 1 1 1 -1 -1 -1 -1 -1 -1 -1 -1 -1 -1 -1 -1 1 -1 -1 -1 -1 -1 -1 -1 1 1 1 -1 -1 -1 -1 -1 -1 1 -1 -1 1 -1 -1 1 -1 -1 -1 -1 -1 -1 1 -1 1 NA 1 -1 -1 -1 1 1 -1 -1 -1 1 -1 -1 -1 -1 -1 -1 -1 -1 -1 1 1 -1 1 -1 -1 -1 -1 -1 -1 -1 1 1 1 1 1 -1 1 1 -1 -1 -1 1 1 -1 -1 -1 1 -1 1 -1 -1 -1 -1 -1 1 -1 1 1 -1 -1 -1 1 1 1 -1 -1 -1 -1 -1 -1 -1 1 -1 -1 1 -1 -1 -1 -1 -1 -1 1 -1 -1 -1 1 1 1 -1 -1 -1 -1 -1 -1 -1 -1 1 -1 -1 1 -1 1 -1 1 1 1 -1 -1 1 -1 -1 -1 -1 -1 -1 -1 1 1 -1 -1 -1 -1 1 1 1 -1 -1 1 1 -1 -1 1 1 1 1 1 1 1 1 -1 1 1 1 -1 -1 1 1 0 1 1 -1 -1 -1 1 1 -1 -1 -1 -1 -1 0 1 -1 1 1 -1 -1 -1 -1 -1 -1 -1 1 -1 -1 -1 1 -1 -1 -1 1 -1 -1 1 -1 -1 -1 -1 -1 1 1 1 -1 1 1 -1 1 -1 1 1 -1 1 -1 1 1 1 -1 -1 -1 -1 1 -1 -1 1 1 -1 1 1 -1 -1 -1 -1 1 -1 -1 -1 -1 1 -1 -1 1 -1 -1 -1 -1 -1 -1 -1 -1 -1 -1 -1 1 -1 1 -1 1 -1 -1 -1 1 -1 -1 -1 -1 -1 -1 1 1 1 -1 -1 -1 -1 -1 1 -1 1 1 -1 -1 -1 1 -1 -1 1 -1 1 1 -1 -1 -1 -1 1 1 -1 1 1 -1 1 -1 -1 -1 -1 -1 -1 1 -1 -1 -1 -1 -1 1 -1 -1 -1 1 -1 -1 -1 1 1 1 -1 -1 1 -1 -1 -1 -1 -1 -1 1 -1 -1 -1 -1 1 1 -1 1 -1 -1 -1 1 1 -1 -1 -1 1 1 -1 -1 1 1 -1 -1 1 1 1 -1 1 -1 -1 -1 -1 -1 -1 -1 -1 1 -1 -1 1 1 -1 -1 -1 -1 1 -1 -1 1 1 -1 -1 -1 -1 -1 1 -1 1 1 -1 -1 -1 -1 -1 -1 1 -1 -1 1 -1 1 -1 -1 1 1 1 1 -1 1 -1 -1 -1 1 1 1 -1 -1 -1 1 -1 1 1 -1 1 -1 -1 -1 -1 1 -1 1 -1 1 -1 -1 1 -1 1 1 -1 -1 1 -1 1 -1 -1 1 -1 1 1 1 1 -1 -1 -1 1 -1 -1 -1 -1 -1 -1 -1 1 -1 -1 -1 1 -1 -1 -1 1 1 -1 1 -1 -1 -1 -1 -1 -1 1 -1 -1 1 -1 -1 1 -1 -1 -1 -1 -1 -1 1 1 1 1 1 1 -1 -1 -1 -1 -1 -1 1 -1 -1 -1 1 1 NA -1 -1 -1 -1 1 1 -1 1 1 1 1 -1 1 1 1 -1 -1 -1 1 -1 1 -1 -1 -1 1 1 -1 -1 -1 1 -1 -1 1 1 1 -1 1 -1 -1 -1 -1 -1 -1 -1 1 1 1 1 -1 1 1 -1 -1 -1 -1 -1 1 1 1 -1 -1 1 1 -1 -1 -1 -1 -1 1 -1 -1 -1 1 1 -1 1 1 -1 1 -1 -1 -1 1 -1 -1 -1 -1 1 -1 -1 -1 -1 -1 1 -1 1 -1 -1 1 -1 -1 1 -1 1 -1 1 -1 -1 -1 -1 1 1 -1 -1 -1 1 -1 -1 1 -1 1 -1 -1 1 -1 -1 -1 -1 -1 1 1 -1 -1 1 -1 1 -1 -1 1 -1 -1 1 -1 -1 1 -1 1 1 1 1 1 -1 1 -1 -1 -1 -1 -1 1 1 1 1 -1 -1 -1 -1 1 -1 -1 1 -1 1 1 1 -1 -1 -1 1 -1 -1 1 -1 -1 -1 -1 1 -1 -1 1 1 1 1 -1 -1 -1 -1 -1 1 1 -1 1 -1 -1 1 1 -1 -1 1 1 -1 1 1 -1 -1 -1 -1 -1 1 1 -1 -1 -1 1 1 -1 -1 -1 1 1 -1 1 -1 -1 -1 1 -1 -1 1 -1 1 -1 1 -1 -1 -1 -1 1 -1 1 -1 -1 -1 1 -1 1 1 -1 -1 -1 -1 1 -1 -1 -1 -1 -1 -1 -1 1 -1 1 -1 -1 -1 -1 -1 -1 -1 -1 -1 1 -1 -1 1 -1 1 1 -1 1 1 -1 1 -1 -1 1 1 -1 1 1 -1 -1 1 -1 -1 1 1 -1 1 -1 1 -1 1 -1 1 1 -1 1 -1 -1 -1 -1 -1 1 -1 -1 -1 1 -1 1 -1 -1 1 -1 -1 -1 1 -1 -1 -1 -1 1 1 1 -1 1 1 -1 -1 1 -1 -1 1 -1 -1 1 1 -1 1 1 -1 -1 -1 -1 -1 -1 -1 -1 -1 1 -1 -1 -1 -1 1 -1 1 1 -1 1 -1 -1 1 1 1 -1 -1 1 -1 1 -1 -1 -1 -1 1 -1 1 -1 1 1 1 -1 -1 -1 -1 -1 -1 1 1 -1 1 -1 1 1 -1 -1 1 -1 -1 1 -1 -1 -1 -1 1 -1 1 -1 -1 1 1 -1 -1 -1 1 -1 1 -1 -1 -1 -1 -1 1 -1 -1 -1 1 -1 -1 1 -1 1 1 -1 -1 -1 -1 -1 1 1 -1 1 -1 1 -1 -1 1 -1 -1 1 1 NA 1 -1 -1 1 1 -1 -1 -1 1 1 1 -1 -1 1 1 1 -1 -1 -1 -1 1 1 -1 -1 -1 -1 -1 1 -1 1 -1 -1 1 1 1 -1 1 -1 -1 1 -1 -1 -1 -1 -1 -1 1 -1 1 -1 1 -1 -1 -1 -1 -1 -1 1 -1 1 1 -1 1 -1 -1 -1 -1 -1 1 1 -1 1 -1 -1 -1 -1 1 -1 -1 -1 NA -1 -1 1 -1 1 1 -1 1 1 -1 1 -1 -1 -1 -1 -1 1 -1 1 -1 1 -1 -1 1 -1 -1 1 1 1 1 1 -1 -1 -1 1 -1 -1 -1 1 1 -1 1 -1 -1 1 -1 -1 1 1 -1 -1 -1 1 -1 1 1 -1 1 -1 1 1 1 -1 -1 -1 -1 -1 -1 -1 -1 1 -1 -1 1 -1 -1 -1 1 -1 -1 -1 -1 1 1 -1 -1 1 1 -1 -1 -1 -1 1 -1 -1 1 -1 -1 -1 1 -1 -1 -1 -1 1 -1 -1 -1 1 -1 -1 -1 -1 -1 -1 -1 1 -1 1 1 -1 -1 1 1 1 -1 -1 -1 1 -1 -1 -1 -1 1 -1 -1 -1 -1 -1 -1 -1 -1 1 1 1 -1 -1 -1 -1 1 -1 -1 1 1 -1 -1 -1 1 -1 -1 1 1 1 1 -1 -1 1 1 -1 1 -1 -1 -1 1 -1 -1 -1 -1 -1 1 1 -1 -1 1 -1 1 1 -1 1 1 -1 -1 -1 -1 -1 1 -1 -1 1 -1 -1 1 -1 -1 -1 1 -1 -1 1 -1 -1 -1 -1 -1 -1 -1 -1 1 -1 -1 -1 -1 -1 1 1 -1 -1 1 1 -1 -1 -1 1 -1 -1 -1 1 1 1 -1 1 1 -1 -1 -1 -1 -1 -1 1 -1 -1 1 -1 1 NA 1 1 -1 -1 -1 1 -1 -1 1 -1 1 -1 -1 1 1 1 -1 -1 1 1 -1 -1 -1 1 -1 -1 -1 1 -1 1 1 1 1 1 -1 1 1 -1 -1 -1 1 -1 -1 -1 -1 -1 -1 -1 -1 -1 -1 -1 -1 -1 1 -1 -1 -1 -1 1 -1 1 -1 -1 1 -1 -1 1 -1 -1 1 -1 -1 1 -1 -1 -1 1 -1 -1 1 -1 -1 1 -1 1 1 -1 1 -1 1 1 -1 1 -1 1 -1 -1 -1 1 1 -1 1 -1 -1 -1 1 -1 -1 1 -1 -1 -1 -1 1 -1 -1 -1 -1 -1 -1 -1 -1 1 -1 -1 1 -1 1 1 -1 1 -1 1 -1 1 1 1 -1 -1 1 -1 1 -1 1 1 -1 -1 -1 -1 -1 -1 -1 -1 -1 1 1 1 -1 1 1 1 -1 1 -1 -1 1 1 -1 1 -1 1 -1 1 -1 -1 1 -1 -1 -1 -1 1 -1 1 -1 -1 -1 -1 -1 -1 1 1 -1 1 -1 -1 -1 -1 -1 -1 -1 1 1 -1 -1 1 1 -1 1 -1 -1 1 1 -1 -1 -1 -1 -1 -1 -1 1 -1 -1 1 1 -1 -1 1 -1 1 1 1 -1 -1 -1 -1 -1 1 -1 -1 -1 -1 1 1 -1 -1 -1 -1 -1 -1 -1 1 -1 -1 1 -1 -1 -1 -1 -1 -1 -1 -1 -1 -1 -1 -1 -1 -1 -1 1 -1 -1 -1 -1 1 -1 -1 -1 -1 -1 -1 -1 -1 -1 -1 -1 1 -1 -1 -1 -1 -1 1 1 NA -1 -1 1 -1 1 -1 -1 1 -1 -1 -1 -1 -1 1 -1 1 1 1 1 1 -1 -1 -1 -1 -1 -1 -1 1 -1 1 -1 1 -1 -1 -1 -1 -1 1 -1 -1 -1 1 -1 -1 -1 -1 -1 1 -1 1 1 1 1 -1 -1 -1 1 1 1 -1 -1 -1 -1 1 -1 -1 1 -1 -1 -1 -1 1 1 1 -1 -1 -1 1 -1 1 -1 1 -1 1 1 -1 -1 -1 -1 1 1 1 NA 1 1 -1 -1 -1 1 1 1 1 -1 -1 1 -1 -1 -1 -1 -1 -1 1 1 1 -1 -1 -1 1 -1 1 -1 -1 -1 1 -1 -1 1 1 -1 1 -1 1 -1 -1 -1 -1 1 1 -1 -1 -1 -1 -1 -1 1 1 1 1 1 -1 -1 1 -1 -1 -1 -1 -1 -1 -1 -1 1 -1 -1 -1 -1 1 -1 -1 1 -1 1 -1 1 -1 -1 -1 1 1 1 -1 -1 1 -1 1 -1 -1 1 1 -1 -1 1 -1 1 -1 -1 -1 1 -1 1 -1 -1 -1 1 -1 -1 -1 -1 -1 1 -1 1 1 -1 -1 -1 -1 -1 1 -1 -1 1 1 1 1 1 -1 -1 -1 1 -1 1 -1 -1 1 -1 1 -1 -1 1 -1 -1 -1 1 -1 -1 1 -1 -1 -1 -1 1 -1 -1 -1 -1 -1 -1 -1 -1 -1 1 -1 -1 -1 1 -1 -1 -1 1 1 -1 -1 1 1 -1 -1 -1 1 1 1 1 1 1 -1 1 1 1 -1 1 -1 1 -1 -1 -1 -1 -1 1 1 -1 -1 1 1 1 -1 -1 1 1 -1 -1 -1 -1 -1 1 -1 1 -1 -1 -1 1 1 -1 -1 -1 -1 -1 -1 -1 -1 1 1 -1 -1 -1 1 1 -1 -1 1 1 -1 -1 -1 1 -1 -1 1 -1 -1 -1 -1 -1 -1 -1 -1 -1 -1 1 1 -1 -1 1 1 -1 -1 -1 -1 1 -1 -1 -1 -1 -1 -1 1 -1 1 -1 -1 NA 1 -1 -1 1 -1 -1 -1 -1 -1 1 1 -1 1 1 1 1 1 -1 -1 -1 -1 1 -1 -1 -1 -1 1 1 -1 1 -1 1 -1 1 -1 1 -1 1 -1 -1 1 -1 -1 -1 1 -1 -1 1 -1 -1 -1 -1 1 1 -1 NA 1 1 -1 -1 1 -1 -1 -1 1 -1 -1 1 1 1 1 1 -1 -1 1 -1 -1 -1 -1 -1 1 -1 -1 -1 1 -1 1 -1 1 1 -1 1 -1 -1 1 -1 -1 1 -1 -1 -1 -1 1 -1 -1 -1 -1 -1 1 -1 -1 -1 1 -1 -1 1 -1 -1 1 -1 1 -1 -1 -1 1 -1 -1 -1 1 1 -1 1 -1 -1 -1 -1 -1 -1 1 -1 -1 -1 -1 -1 1 1 -1 1 -1 1 -1 -1 1 -1 -1 1 -1 -1 1 -1 -1 1 -1 -1 -1 -1 1 1 1 -1 1 1 -1 -1 1 -1 -1 -1 -1 1 1 -1 -1 1 -1 1 -1 -1 -1 -1 -1 -1 -1 -1 -1 1 -1 -1 1 NA 1 -1 -1 -1 1 -1 -1 -1 -1 -1 1 -1 -1 -1 -1 -1 1 1 1 -1 -1 -1 -1 1 -1 -1 1 -1 1 -1 -1 -1 -1 -1 -1 -1 -1 1 -1 -1 1 -1 1 -1 -1 1 -1 -1 -1 1 1 -1 -1 -1 1 -1 -1 -1 -1 -1 1 -1 -1 1 -1 1 -1 1 -1 1 1 -1 -1 1 1 -1 -1 -1 -1 1 -1 -1 -1 -1 -1 -1 -1 -1 -1 1 -1 1 1 -1 -1 1 -1 -1 -1 -1 1 -1 1 1 1 1 -1 -1 -1 1 1 1 -1 -1 1 1 -1 -1 -1 -1 -1 -1 1 -1 -1 -1 -1 1 1 -1 -1 1 -1 -1 1 -1 -1 -1 -1 -1 -1 -1 -1 -1 1 1 1 1 -1 -1 1 -1 1 -1 -1 -1 -1 1 -1 -1 -1 -1 -1 -1 -1 1 -1 -1 1 -1 -1 -1 -1 1 -1 -1 1 -1 -1 -1 -1 -1 -1 -1 -1 -1 1 -1 1 -1 -1 -1 -1 1 -1 -1 -1 1 1 -1 -1 1 -1 -1 1 -1 -1 1 -1 -1 1 NA 1 -1 -1 1 -1 -1 1 NA -1 1 -1 -1 1 -1 -1 -1 -1 -1 1 -1 1 1 -1 1 -1 -1 -1 -1 -1 1 -1 -1 1 1 -1 -1 -1 -1 1 -1 -1 -1 -1 -1 -1 1 1 -1 1 1 -1 -1 1 -1 -1 1 -1 1 -1 -1 -1 -1 1 -1 1 1 -1 -1 -1 -1 1 -1 1 -1 -1 -1 1 -1 -1 1 1 1 1 1 1 -1 1 1 -1 -1 -1 1 -1 1 1 1 1 -1 1 1 1 -1 -1 1 -1 1 1 1 -1 -1 1 -1 -1 -1 -1 -1 -1 -1 -1 1 -1 -1 NA 1 -1 -1 1 1 -1 -1 -1 1 -1 1 1 -1 1 -1 1 -1 1 1 1 -1 -1 1 1 -1 -1 1 -1 1 -1 1 -1 -1 -1 -1 -1 -1 1 -1 1 -1 -1 1 1 -1 1 -1 -1 1 -1 -1 -1 -1 1 -1 1 -1 1 1 1 -1 -1 1 1 1 1 -1 1 -1 1 -1 -1 -1 1 1 -1 -1 -1 1 -1 -1 -1 -1 -1 1 -1 1 -1 1 1 -1 -1 1 -1 -1 -1 -1 1 1 1 -1 -1 1 -1 -1 1 -1 1 -1 -1 1 -1 -1 -1 1 1 -1 -1 -1 -1 1 1 -1 -1 -1 1 -1 -1 -1 -1 -1 -1 1 1 -1 -1 1 1 1 1 -1 1 1 1 1 1 -1 -1 -1 1 -1 -1 -1 1 1 1 -1 1 1 -1 -1 -1 -1 1 -1 -1 -1 -1 1 1 -1 -1 1 1 -1 -1 -1 -1 -1 -1 -1 1 1 -1 1 1 1 -1 -1 1 -1 -1 -1 -1 1 1 -1 -1 -1 -1 1 -1 -1 -1 -1 -1 -1 -1 1 1 -1 -1 1 1 -1 1 1 -1 -1 -1 -1 -1 -1 -1 -1 -1 1 1 1 -1 1 -1 1 1 -1 1 1 -1 -1 1 -1 -1 -1 1 -1 1 -1 -1 -1 1 -1 1 -1 1 1 1 -1 -1 -1 1 -1 -1 -1 -1 1 -1 1 -1 -1 -1 -1 -1 1 1 -1 1 -1 -1 -1 -1 1 -1 -1 1 -1 -1 -1 -1 -1 1 1 1 -1 1 1 -1 -1 -1 -1 1 1 1 1 -1 -1 -1 1 -1 -1 -1 1 -1 -1 1 -1 1 -1 1 1 1 -1 1 1 1 1 1 -1 -1 -1 -1 1 -1 1 -1 -1 -1 1 -1 -1 1 -1 -1 1 1 -1 1 -1 -1 -1 1 1 1 -1 1 1 1 1 1 1 -1 -1 1 -1 -1 -1 -1 -1 1 -1 -1 -1 1 -1 1 -1 -1 1 -1 -1 -1 -1 -1 -1 -1 1 -1 -1 1 -1 -1 -1 1 1 1 1 -1 -1 1 -1 -1 -1 -1 1 1 -1 -1 -1 -1 -1 -1 1 -1 -1 -1 -1 1 1 1 1 1 1 -1 -1 -1 -1 1 1 -1 -1 1 -1 1 -1 1 -1 -1 -1 -1 -1 1 -1 -1 -1 -1 -1 -1 -1 NA -1 1 1 1 -1 1 1 -1 0 1 -1 -1 1 1 -1 -1 -1 -1 -1 -1 1 -1 1 -1 -1 -1 1 -1 1 -1 -1 -1 1 -1 -1 -1 -1 NA -1 -1 -1 1 -1 -1 1 1 1 1 1 -1 -1 -1 1 1 -1 1 1 1 -1 -1 -1 -1 -1 -1 -1 -1 1 1 1 -1 -1 -1 -1 -1 1 -1 -1 -1 1 -1 -1 -1 1 1 -1 1 1 -1 -1 -1 1 -1 1 -1 1 1 1 -1 -1 1 1 -1 -1 1 -1 1 -1 -1 -1 -1 1 -1 1 1 1 1 1 -1 1 1 -1 1 1 1 -1 -1 1 -1 -1 -1 -1 -1 1 1 -1 -1 -1 1 1 -1 -1 -1 -1 -1 -1 -1 -1 -1 1 1 -1 1 -1 -1 1 -1 -1 -1 -1 -1 -1 -1 -1 1 -1 1 -1 -1 -1 -1 -1 1 1 -1 1 -1 -1 -1 -1 1 -1 1 1 1 -1 -1 1 -1 -1 -1 1 1 1 -1 -1 -1 1 -1 -1 -1 1 -1 -1 1 -1 -1 -1 1 1 -1 -1 1 -1 1 1 -1 1 -1 1 -1 1 -1 1 1 1 -1 -1 -1 -1 1 -1 -1 1 -1 1 -1 1 -1 -1 -1 1 1 -1 0 -1 -1 -1 -1 1 -1 -1 1 1 -1 -1 -1 1 1 -1 -1 1 -1 1 1 -1 -1 -1 -1 1 -1 1 -1 1 -1 -1 -1 -1 -1 1 -1 -1 -1 1 -1 -1 -1 -1 -1 -1 1 1 -1 -1 -1 -1
line29 -1 1 -1 -1 1 -1 1 -1 -1 1 -1 1 1 1 -1 -1 -1 -1 -1 -1 -1 -1 -1 -1 -1 -1 -1 -1 -1 -1 1 -1 -1 1 1 -1 -1 -1 1 -1 1 -1 1 -1 -1 -1 1 -1 -1 -1 -1 -1 -1 -1 -1 -1 -1 -1 -1 -1 -1 -1 1 -1 -1 1 -1 1 -1 1 1 1 -1 -1 -1 -1 -1 -1 1 1 -1 1 -1 -1 -1 -1 1 -1 -1 -1 -1 1 -1 -1 -1 -1 -1 -1 1 -1 1 -1 -1 -1 -1 1 1 -1 -1 -1 -1 -1 1 1 -1 -1 -1 1 1 -1 -1 -1 -1 -1 -1 -1 -1 -1 -1 -1 -1 1 -1 -1 -1 -1 1 -1 1 -1 -1 -1 -1 -1 -1 -1 -1 -1 -1 1 1 1 -1 1 1 -1 1 1 1 -1 -1 -1 -1 -1 1 1 -1 1 -1 1 -1 -1 1 -1 1 -1 1 -1 -1 1 -1 -1 -1 -1 -1 -1 1 -1 1 1 -1 1 -1 -1 -1 -1 -1 -1 1 -1 -1 -1 -1 -1 1 -1 1 1 -1 -1 1 -1 -1 1 -1 1 1 -1 -1 -1 -1 1 -1 1 1 -1 -1 -1 1 -1 -1 1 1 1 1 -1 1 1 1 1 -1 -1 1 -1 -1 -1 -1 -1 1 1 -1 -1 -1 1 -1 -1 -1 -1 1 1 -1 -1 -1 -1 1 -1 1 1 -1 -1 -1 1 -1 -1 -1 -1 1 1 -1 1 -1 -1 -1 1 -1 -1 -1 -1 -1 1 1 -1 -1 -1 -1 -1 -1 1 -1 -1 1 1 -1 -1 -1 -1 -1 -1 1 -1 -1 -1 1 -1 -1 -1 -1 -1 -1 -1 1 -1 -1 -1 -1 1 -1 1 1 1 1 -1 1 1 -1 1 -1 -1 -1 -1 1 -1 1 -1 1 1 -1 -1 -1 -1 1 -1 -1 1 -1 -1 -1 1 1 -1 1 -1 -1 1 1 -1 1 -1 -1 1 -1 -1 -1 -1 -1 1 1 -1 -1 -1 -1 1 -1 1 -1 1 1 -1 -1 -1 1 -1 -1 -1 -1 -1 -1 1 -1 -1 -1 -1 -1 -1 -1 1 -1 -1 1 1 -1 -1 1 1 -1 1 1 -1 1 -1 -1 -1 1 -1 -1 -1 1 1 1 1 -1 -1 -1 -1 1 -1 1 -1 -1 -1 -1 -1 -1 1 -1 -1 -1 1 -1 -1 -1 -1 1 -1 -1 -1 -1 -1 1 -1 -1 1 1 1 -1 -1 -1 1 -1 1 1 1 -1 -1 -1 -1 -1 -1 -1 -1 -1 -1 -1 -1 -1 -1 -1 1 -1 -1 1 -1 1 1 1 -1 -1 1 -1 -1 -1 1 -1 1 1 -1 -1 -1 -1 1 1 -1 1 -1 -1 -1 -1 -1 -1 -1 -1 -1 -1 -1 -1 -1 1 -1 -1 -1 -1 -1 -1 1 1 -1 1 -1 1 -1 -1 -1 -1 1 -1 -1 -1 -1 -1 -1 -1 -1 -1 -1 -1 1 1 1 -1 1 -1 -1 1 -1 1 -1 1 -1 -1 -1 -1 1 -1 -1 -1 -1 1 -1 1 -1 -1 -1 -1 -1 -1 -1 -1 1 -1 1 -1 -1 -1 -1 -1 -1 -1 -1 -1 -1 1 1 -1 -1 -1 -1 -1 -1 -1 -1 -1 -1 -1 -1 1 -1 -1 -1 -1 -1 -1 1 1 -1 -1 -1 1 1 -1 -1 1 -1 -1 -1 1 -1 -1 1 -1 1 -1 -1 -1 1 1 -1 1 -1 -1 -1 -1 -1 1 -1 -1 1 -1 -1 -1 -1 -1 1 1 NA -1 -1 -1 -1 1 -1 -1 -1 -1 -1 -1 -1 -1 1 -1 -1 -1 -1 1 -1 -1 -1 1 -1 -1 -1 1 -1 -1 -1 1 -1 -1 -1 1 -1 1 1 1 -1 -1 -1 -1 -1 -1 -1 -1 -1 1 -1 -1 -1 -1 1 -1 1 -1 -1 1 -1 -1 -1 -1 1 -1 -1 1 -1 -1 -1 -1 -1 -1 -1 -1 -1 1 -1 1 -1 -1 -1 -1 -1 -1 -1 -1 -1 -1 -1 1 1 -1 -1 -1 -1 -1 -1 -1 1 1 -1 1 -1 -1 -1 -1 1 1 -1 -1 1 -1 -1 -1 -1 -1 -1 -1 -1 -1 -1 -1 1 1 -1 1 1 -1 1 -1 -1 -1 1 1 -1 1 -1 -1 1 -1 -1 -1 -1 -1 1 1 1 1 -1 -1 -1 -1 -1 -1 -1 1 1 -1 1 -1 1 -1 1 -1 -1 -1 -1 -1 1 1 -1 1 1 -1 -1 -1 -1 -1 1 -1 1 1 -1 1 -1 -1 1 -1 -1 -1 -1 -1 -1 -1 -1 -1 -1 -1 1 -1 -1 -1 -1 -1 -1 1 -1 -1 -1 1 1 1 -1 -1 -1 -1 -1 -1 -1 -1 1 -1 -1 -1 -1 -1 -1 1 -1 -1 -1 -1 1 -1 1 -1 -1 -1 -1 -1 -1 -1 -1 -1 -1 -1 1 -1 -1 1 -1 1 1 -1 -1 -1 -1 -1 -1 -1 1 1 1 -1 -1 1 1 -1 -1 1 1 1 1 1 -1 -1 -1 -1 1 -1 -1 -1 -1 -1 -1 1 -1 -1 1 -1 -1 -1 -1 -1 -1 -1 1 1 -1 -1 1 -1 -1 -1 1 -1 -1 1 -1 -1 -1 -1 -1 -1 -1 1 -1 -1 1 -1 -1 1 1 1 1 -1 1 1 -1 1 -1 -1 -1 -1 -1 -1 -1 -1 1 -1 -1 1 1 -1 -1 -1 1 -1 -1 -1 -1 -1 -1 -1 -1 -1 -1 -1 -1 -1 1 -1 -1 -1 -1 -1 1 -1 1 -1 1 -1 -1 -1 -1 -1 -1 -1 -1 -1 -1 -1 1 1 -1 -1 -1 -1 -1 -1 1 1 -1 -1 -1 -1 1 -1 -1 1 1 -1 -1 -1 -1 1 -1 -1 1 1 1 -1 -1 1 -1 -1 -1 -1 -1 -1 -1 -1 -1 -1 -1 -1 1 -1 -1 -1 -1 -1 -1 -1 1 1 1 1 1 1 -1 -1 -1 -1 -1 -1 -1 -1 -1 -1 -1 1 1 -1 -1 -1 -1 -1 1 1 -1 -1 -1 1 -1 1 -1 -1 1 -1 -1 1 1 -1 NA 1 -1 1 -1 -1 -1 -1 -1 -1 -1 -1 -1 1 -1 -1 1 -1 -1 1 1 1 -1 -1 -1 -1 -1 1 -1 1 -1 1 1 -1 -1 -1 -1 -1 -1 -1 -1 -1 1 -1 1 1 -1 -1 1 -1 -1 -1 1 1 1 -1 1 1 1 -1 -1 -1 1 -1 -1 1 -1 1 -1 -1 1 -1 -1 -1 -1 1 -1 -1 -1 1 -1 1 1 -1 -1 1 -1 1 1 -1 -1 -1 1 1 -1 1 -1 1 1 -1 -1 -1 -1 -1 -1 -1 -1 1 -1 -1 -1 -1 -1 -1 -1 -1 1 -1 -1 -1 -1 -1 1 -1 -1 1 -1 -1 1 -1 -1 1 -1 -1 -1 -1 -1 -1 1 1 1 -1 -1 1 -1 1 -1 -1 1 1 -1 1 -1 -1 1 1 1 -1 -1 -1 -1 -1 1 -1 -1 -1 -1 -1 -1 -1 1 -1 -1 -1 -1 1 -1 1 -1 1 -1 1 -1 -1 -1 -1 1 -1 -1 -1 1 1 NA 1 -1 -1 -1 1 -1 -1 -1 -1 -1 1 1 -1 -1 1 -1 -1 -1 -1 -1 1 1 1 -1 -1 1 -1 -1 -1 -1 -1 -1 1 -1 1 -1 1 1 -1 1 1 -1 1 -1 -1 -1 1 -1 -1 -1 -1 -1 NA -1 -1 1 -1 -1 -1 -1 1 -1 1 -1 -1 -1 -1 1 -1 1 1 -1 -1 1 1 1 -1 -1 -1 -1 -1 -1 -1 -1 -1 -1 -1 1 -1 -1 -1 -1 -1 1 1 1 -1 -1 -1 -1 -1 -1 1 1 -1 -1 -1 1 -1 -1 -1 -1 1 -1 -1 -1 -1 1 -1 -1 -1 -1 -1 -1 -1 1 -1 -1 -1 -1 1 1 -1 -1 -1 -1 -1 -1 -1 -1 -1 -1 -1 -1 -1 -1 -1 -1 1 -1 -1 -1 -1 -1 -1 1 -1 -1 -1 -1 -1 1 1 -1 1 -1 -1 1 -1 -1 -1 -1 1 -1 -1 1 -1 -1 -1 -1 -1 1 1 -1 1 1 1 1 -1 -1 -1 -1 1 -1 -1 -1 1 -1 -1 -1 -1 -1 -1 -1 -1 1 -1 -1 -1 1 -1 -1 1 -1 -1 -1 1 -1 1 1 -1 -1 -1 -1 -1 -1 -1 -1 -1 -1 -1 -1 1 1 1 -1 -1 -1 -1 -1 1 1 -1 -1 1 -1 -1 1 -1 -1 1 -1 1 -1 -1 -1 -1 1 -1 -1 -1 -1 -1 -1 -1 1 -1 -1 -1 -1 -1 1 -1 1 1 1 -1 -1 1 -1 1 -1 -1 1 -1 -1 1 1 -1 1 1 -1 1 1 -1 -1 -1 -1 -1 1 -1 -1 1 -1 -1 1 1 -1 -1 1 -1 -1 -1 -1 -1 -1 -1 -1 -1 -1 -1 -1 1 -1 -1 -1 1 1 1 1 -1 -1 1 -1 -1 1 -1 -1 1 -1 -1 -1 1 -1 -1 1 -1 1 -1 1 1 -1 1 -1 1 -1 -1 1 -1 -1 -1 1 -1 -1 -1 -1 -1 1 1 -1 -1 1 -1 1 -1 -1 1 -1 -1 1 -1 -1 -1 -1 -1 -1 -1 1 -1 -1 -1 -1 -1 -1 1 -1 -1 1 -1 1 -1 -1 1 1 -1 1 -1 -1 -1 1 -1 1 -1 -1 1 1 -1 1 1 -1 -1 1 -1 -1 -1 -1 -1 -1 -1 1 -1 -1 1 1 NA 1 -1 1 -1 1 -1 -1 -1 1 1 -1 NA -1 -1 1 1 -1 -1 -1 -1 1 -1 -1 -1 1 -1 -1 -1 1 1 -1 -1 1 1 -1 -1 1 -1 -1 1 -1 -1 -1 -1 -1 -1 1 -1 1 -1 -1 -1 -1 -1 -1 -1 -1 1 -1 -1 -1 -1 -1 -1 -1 -1 -1 -1 -1 1 -1 1 1 -1 1 -1 1 -1 -1 -1 1 -1 -1 1 -1 -1 1 -1 -1 1 -1 -1 1 1 -1 -1 -1 1 -1 1 -1 -1 -1 -1 -1 -1 -1 1 1 1 1 -1 1 1 -1 -1 -1 -1 1 1 -1 -1 1 -1 -1 1 -1 -1 -1 1 -1 -1 -1 1 -1 -1 1 -1 1 -1 -1 1 1 -1 -1 -1 -1 -1 1 -1 -1 -1 -1 -1 1 -1 1 -1 -1 -1 1 -1 -1 1 1 -1 -1 -1 1 -1 -1 -1 -1 -1 -1 -1 -1 -1 -1 -1 -1 -1 1 1 1 1 -1 -1 -1 -1 -1 -1 -1 -1 -1 -1 1 -1 -1 1 1 -1 -1 1 -1 1 -1 -1 -1 -1 -1 1 -1 1 -1 -1 1 1 -1 -1 -1 -1 -1 1 -1 -1 -1 -1 -1 1 -1 -1 -1 -1 1 -1 -1 -1 -1 -1 -1 1 1 -1 1 -1 -1 -1 -1 -1 1 -1 -1 -1 -1 -1 -1 -1 -1 -1 1 -1 -1 1 -1 -1 1 -1 -1 1 -1 -1 -1 -1 1 -1 -1 -1 -1 1 -1 -1 1 -1 1 -1 1 -1 1 -1 -1 -1 -1 -1 -1 -1 -1 -1 -1 -1 1 -1 -1 -1 -1 1 NA -1 1 1 -1 -1 -1 1 -1 -1 1 -1 1 -1 -1 1 -1 1 -1 1 1 -1 -1 -1 1 -1 1 -1 1 1 1 1 1 -1 -1 1 -1 -1 1 -1 1 1 -1 -1 1 -1 -1 -1 1 -1 -1 -1 -1 -1 -1 -1 -1 1 -1 1 -1 1 -1 1 -1 -1 1 -1 -1 1 1 -1 -1 -1 -1 1 -1 -1 -1 -1 -1 -1 -1 -1 1 -1 -1 -1 -1 1 -1 -1 -1 -1 -1 -1 -1 -1 -1 -1 -1 -1 -1 1 -1 -1 -1 1 -1 -1 1 -1 -1 1 -1 1 1 -1 1 1 -1 -1 -1 1 1 1 1 -1 1 -1 -1 -1 -1 -1 -1 -1 1 -1 -1 1 -1 -1 -1 -1 1 -1 -1 1 -1 1 -1 1 -1 1 -1 -1 -1 -1 -1 1 1 1 1 1 -1 1 -1 -1 -1 -1 1 -1 1 -1 -1 1 -1 -1 -1 -1 -1 1 -1 -1 -1 1 -1 1 -1 1 -1 1 -1 -1 -1 -1 1 1 1 1 -1 -1 -1 -1 -1 -1 -1 -1 -1 -1 -1 -1 -1 -1 -1 1 -1 -1 -1 -1 1 -1 -1 1 -1 -1 1 -1 -1 1 -1 -1 1 -1 -1 -1 -1 -1 1 -1 1 1 -1 -1 -1 -1 -1 -1 -1 -1 1 -1 -1 -1 -1 -1 -1 -1 -1 -1 1 -1 -1 -1 1 -1 -1 -1 -1 -1 -1 -1 -1 1 1 -1 -1 -1 -1 -1 -1 -1 -1 -1 1 -1 -1 -1 -1 -1 -1 -1 1 -1 1 1 -1 -1 -1 -1 1 -1 -1 -1 -1 1 -1 -1 -1 -1 -1 -1 1 -1 -1 1 -1 1 -1 -1 -1 -1 -1 -1 -1 0 -1 -1 -1 -1 -1 1 -1 -1 -1 -1 -1 -1 -1 -1 -1 -1 1 1 1 -1 -1 1 -1 -1 1 -1 1 1 1 1 -1 1 -1 -1 -1 -1 -1 1 -1 -1 1 1 -1 -1 1 -1 -1 1 -1 1 1 1 -1 -1 -1 -1 1 1 1 1 -1 1 -1 1 -1 -1 -1 1 1 1 -1 1 1 -1 -1 1 -1 1 -1 1 1 -1 -1 1 1 -1 -1 1 -1 -1 1 1 -1 1 1 -1 -1 -1 -1 1 1 -1 -1 -1 1 -1 -1 -1 -1 -1 -1 -1 1 -1 -1 1 1 -1 -1 -1 -1 -1 -1 1 -1 -1 1 -1 -1 1 -1 1 1 -1 -1 -1 1 -1 -1 -1 -1 -1 -1 1 -1 -1 1 -1 -1 -1 -1 1 1 -1 -1 -1 -1 -1 -1 1 -1 -1 1 -1 -1 1 -1 -1 -1 -1 1 -1 1 -1 -1 -1 1 1 -1 -1 -1 -1 -1 -1 -1 -1 1 1 1 -1 -1 -1 -1 -1 -1 -1 1 -1 1 -1 -1 -1 1 1 1 -1 -1 -1 1 -1 -1 -1 -1 -1 -1 -1 -1 1 -1 -1 1 1 -1 -1 -1 -1 -1 -1 1 1 -1 -1 -1 -1 1 -1 1 -1 1 -1 -1 -1 -1 -1 -1 1 -1 -1 -1 -1 1 1 -1 -1 -1 -1 -1 -1 -1 -1 1 -1 -1 -1 -1 1 -1 -1 1 -1 1 -1 1 1 -1 -1 -1 1 1 -1 -1 -1 -1 1 -1 -1 1 -1 -1 -1 1 -1 -1 -1 -1 -1 -1 -1 -1 -1 1 1 1 -1 -1 1 1 -1 -1 1 -1 -1 1 -1 1 -1 -1 -1 1 1 -1 -1 -1 -1 -1 -1 -1 -1 -1 1 -1 -1 -1 -1 -1 -1 1 1 -1 -1 -1 -1 1 -1 1 1 -1 -1 -1 -1 -1 -1 1 -1 -1 -1 -1 -1 1 -1 -1 1 -1 -1 -1 -1 1 -1 -1 -1 -1 -1 1 1 -1 -1 -1 -1 -1 -1 -1 1 -1 -1 1 -1 -1 1 -1 1 -1 -1 1 1 1 1 -1 -1 -1 -1 1 -1 -1 -1 -1 -1 -1 -1 1 -1 -1 -1 1 -1 1 -1 -1 -1 -1 -1 -1 -1 1 1 -1 -1 -1 -1 1 -1 -1 -1 1 -1 NA -1 -1 -1 -1 1 -1 1 -1 -1 -1 -1 1 -1 1 1 -1 -1 -1 -1 -1 -1 -1 -1 -1 -1 -1 -1 -1 1 -1 1 -1 -1 -1 1 -1 -1 -1 1 -1 -1 -1 -1 1 1 -1 1 -1 -1 -1 1 -1 1 -1 -1 -1 1 -1 -1 1 -1 -1 -1 1 1 -1 1 -1 1 -1 -1 -1 -1 1 -1 1 -1 -1 -1 -1 -1 -1 1 -1 -1 -1 -1 -1 1 -1 -1 1 -1 -1 -1 -1 1 -1 -1 1 -1 -1 1 -1 -1 1 -1 -1 -1 -1 1 1 1 -1 1 1 -1 1 -1 -1 -1 1 -1 -1 -1 -1 -1 -1 -1 -1 1 -1 -1 -1 1 -1 -1 -1 -1 1 -1 -1 1 -1 1 -1 -1 -1 -1 -1 -1 -1 -1 -1 1 -1 -1 -1 1 -1 1 1 1 -1 1 -1 -1 -1 -1 -1 1 -1 1 -1 -1 -1 -1 -1 -1 -1 -1 1 NA -1 -1 -1 -1 1 -1 -1 -1 -1 -1 1 1 -1 -1 1 1 -1 -1 -1 -1 -1 1 -1 -1 -1 -1 -1 -1 -1 1 -1 -1 -1 -1 1 1 -1 -1 -1 -1 -1 -1 1 -1 -1 -1 -1 -1 -1 -1 1 -1 -1 -1 -1 -1 -1 -1 -1 1 -1 -1 1 -1 -1 1 -1 -1 1 -1 -1 1 1 -1 -1 1 1 -1 1 1 -1 -1 -1 1 -1 1 -1 -1 -1 1 -1 -1 1 -1 -1 1 -1 -1 1 1 -1 -1 -1 1 -1 -1 1 1 1 -1 -1 -1 -1 1 -1 -1 -1 -1 -1 -1 -1 -1 1 1 -1 -1 1 -1 -1 1 -1 1 -1 -1 1 -1 -1 -1 -1 -1 1 1 -1 -1 -1 -1 -1 1 -1 1 -1 -1 -1 -1 -1 -1 1 -1 -1 1 1 -1 -1 -1 1 -1 -1 -1 1 1 -1 1 NA 1 -1 -1 1 -1 -1 1 NA -1 1 -1 -1 -1 -1 -1 -1 1 -1 -1 -1 1 1 -1 1 -1 -1 1 -1 1 -1 -1 -1 1 -1 -1 -1 -1 -1 1 -1 -1 -1 -1 1 -1 1 1 -1 1 1 1 -1 1 -1 -1 -1 -1 -1 -1 1 1 -1 NA -1 -1 1 -1 -1 1 -1 -1 -1 1 1 -1 -1 -1 -1 -1 1 1 1 1 1 1 -1 1 1 -1 -1 -1 -1 1 1 -1 -1 1 1 1 -1 -1 -1 -1 -1 -1 1 -1 -1 -1 -1 1 -1 -1 -1 -1 -1 -1 1 -1 -1 -1 1 -1 1 1 -1 1 1 -1 1 1 1 1 -1 -1 -1 -1 -1 1 -1 -1 1 1 -1 1 1 -1 1 -1 1 -1 1 -1 -1 1 -1 -1 -1 -1 -1 1 -1 1 -1 -1 1 1 -1 -1 -1 -1 -1 -1 -1 -1 -1 -1 -1 -1 -1 1 -1 -1 1 -1 1 1 1 -1 -1 -1 -1 1 -1 -1 -1 1 -1 1 -1 -1 -1 -1 -1 -1 -1 -1 1 -1 1 -1 1 1 -1 1 1 1 -1 -1 -1 1 1 -1 -1 1 1 1 -1 1 -1 1 -1 -1 1 -1 -1 1 1 -1 -1 -1 -1 -1 -1 1 -1 -1 -1 1 -1 1 -1 -1 -1 -1 1 1 -1 -1 1 1 -1 1 1 1 1 1 -1 1 1 1 -1 1 -1 -1 -1 1 1 1 1 -1 1 -1 1 1 -1 -1 -1 -1 -1 -1 -1 -1 -1 -1 1 -1 -1 1 -1 -1 -1 -1 -1 1 1 -1 1 -1 -1 -1 -1 1 -1 -1 -1 -1 -1 -1 -1 -1 -1 -1 -1 -1 1 -1 1 1 -1 -1 1 -1 -1 1 -1 1 1 1 1 -1 -1 -1 -1 -1 1 -1 -1 -1 1 -1 -1 -1 1 -1 1 -1 -1 1 -1 -1 -1 1 -1 -1 -1 -1 -1 1 1 -1 -1 -1 1 -1 -1 -1 1 1 -1 1 1 1 -1 -1 -1 -1 -1 -1 1 -1 -1 -1 -1 1 1 -1 -1 1 -1 -1 1 -1 1 -1 -1 1 -1 -1 1 1 -1 -1 1 1 1 1 -1 -1 -1 -1 -1 -1 -1 -1 -1 -1 -1 1 1 1 -1 1 1 -1 1 1 -1 -1 -1 -1 1 1 -1 1 1 1 1 1 -1 -1 -1 -1 1 -1 1 -1 -1 -1 1 1 -1 1 -1 -1 -1 1 -1 1 -1 1 -1 1 1 1 -1 1 -1 -1 1 1 1 1 -1 -1 -1 -1 -1 -1 -1 -1 1 -1 -1 1 -1 -1 -1 1 1 -1 -1 1 -1 -1 -1 1 1 -1 -1 1 -1 -1 -1 -1 1 -1 1 -1 -1 1 1 -1 -1 -1 1 -1 -1 -1 -1 -1 -1 1 -1 -1 1 -1 -1 1 -1 -1 1 1 -1 -1 -1 -1 -1 1 -1 1 -1 -1 -1 1 1 -1 -1 -1 -1 -1 -1 -1 -1 -1 1 -1 -1 -1 -1 -1 -1 1 -1 -1 1 -1 -1 -1 NA 1 -1 -1 -1 1 -1 -1 -1 1 -1 -1 1 -1 1 -1 -1 -1 1 -1 1 -1 -1 -1 -1 -1 -1 -1 -1 -1 -1 -1 -1 1 -1 1 1 1 -1 1 -1 -1 -1 -1 1 1 -1 -1 1 1 -1 1 -1 -1 -1 -1 -1 1 -1 -1 1 -1 -1 -1 -1 -1 1 1 -1 -1 1 -1 -1 1 1 -1 -1 -1 1 -1 1 1 -1 -1 -1 -1 1 -1 1 -1 -1 -1 -1 1 -1 -1 1 -1 1 -1 -1 -1 1 -1 1 1 -1 1 1 -1 1 1 -1 -1 1 -1 -1 -1 -1 1 -1 1 -1 1 1 1 -1 -1 -1 -1 -1 -1 -1 -1 -1 1 -1 -1 -1 -1 -1 1 -1 1 -1 -1 -1 1 -1 -1 -1 -1 -1 -1 -1 -1 -1 1 -1 -1 -1 -1 -1 1 1 -1 1 -1 -1 -1 -1 -1 -1 1 1 1 1 -1 NA -1 -1 1 1 -1 -1 -1 1 -1 1 -1 -1 -1 -1 -1 -1 1 -1 -1 -1 1 1 -1 1 -1 -1 1 1 -1 1 -1 -1 -1 -1 -1 1 -1 1 -1 -1 -1 -1 -1 -1 -1 1 1 1 -1 1 -1 -1 -1 1 -1 -1 1 -1 -1 -1 -1 -1 -1 -1 -1 1 -1 -1 -1 1 1 -1 -1 1 -1 -1 1 -1 -1 -1 -1 1 -1 -1 -1 1 1 1 -1 -1 -1 1 -1 -1 -1 -1 -1 -1 -1 -1 -1 -1 1 1 -1 -1 -1 -1
line30 -1 1 1 -1 1 -1 -1 -1 -1 -1 -1 -1 1 1 -1 -1 -1 -1 -1 -1 -1 -1 -1 -1 -1 -1 1 -1 -1 -1 -1 -1 -1 -1 1 1 -1 -1 1 -1 1 -1 -1 -1 -1 -1 1 -1 -1 -1 1 -1 -1 -1 -1 -1 -1 -1 -1 -1 -1 -1 -1 -1 -1 1 1 1 -1 1 -1 1 -1 -1 -1 -1 -1 -1 1 1 -1 1 -1 -1 -1 1 1 -1 -1 -1 -1 1 -1 -1 -1 -1 NA -1 1 -1 1 -1 1 -1 -1 1 1 -1 -1 -1 -1 -1 1 -1 -1 -1 -1 1 -1 -1 -1 -1 -1 -1 -1 -1 -1 -1 -1 -1 -1 1 -1 -1 -1 -1 -1 -1 1 -1 -1 -1 -1 -1 -1 -1 -1 1 -1 1 1 1 -1 1 1 -1 -1 1 1 -1 -1 1 1 -1 -1 1 -1 1 -1 -1 -1 -1 1 -1 1 -1 -1 -1 -1 -1 -1 -1 -1 -1 -1 -1 -1 -1 -1 1 -1 1 -1 -1 -1 -1 -1 -1 1 -1 -1 -1 -1 -1 -1 -1 -1 1 -1 -1 -1 -1 -1 1 1 -1 -1 -1 -1 1 -1 1 -1 1 1 -1 -1 -1 -1 -1 -1 1 1 1 -1 -1 1 -1 1 1 1 1 1 -1 -1 -1 -1 -1 -1 -1 -1 -1 1 1 -1 -1 -1 -1 -1 -1 -1 1 -1 -1 1 -1 1 1 -1 -1 -1 1 -1 -1 -1 -1 -1 1 -1 -1 -1 -1 -1 -1 -1 -1 -1 -1 -1 1 -1 1 -1 -1 1 -1 -1 1 -1 -1 1 -1 -1 1 -1 -1 -1 -1 1 -1 -1 -1 -1 -1 -1 -1 -1 -1 -1 -1 -1 -1 -1 1 -1 1 1 -1 1 1 1 -1 1 1 -1 1 -1 -1 -1 -1 1 1 -1 -1 1 1 -1 -1 -1 -1 1 -1 -1 1 -1 -1 -1 1 -1 -1 -1 -1 -1 1 -1 -1 1 -1 -1 -1 -1 -1 -1 -1 -1 -1 -1 1 -1 -1 -1 -1 -1 -1 -1 1 -1 -1 -1 -1 -1 -1 -1 -1 -1 -1 -1 1 -1 -1 -1 1 -1 -1 -1 1 1 -1 -1 1 -1 -1 1 -1 -1 1 1 -1 -1 -1 -1 -1 1 -1 -1 -1 1 1 1 -1 -1 -1 -1 -1 -1 -1 1 1 -1 -1 -1 -1 -1 1 -1 -1 -1 1 -1 -1 1 -1 1 -1 -1 -1 1 -1 -1 -1 -1 1 -1 -1 -1 -1 -1 1 -1 1 1 1 1 1 -1 -1 -1 -1 1 -1 -1 -1 -1 -1 -1 -1 1 1 -1 -1 1 -1 1 -1 -1 1 1 1 -1 1 -1 1 -1 1 1 -1 -1 1 -1 1 1 -1 -1 -1 -1 -1 -1 -1 -1 1 -1 -1 -1 -1 -1 -1 -1 -1 -1 -1 -1 -1 -1 -1 1 -1 1 -1 -1 -1 -1 -1 -1 1 -1 -1 -1 -1 -1 -1 1 -1 -1 -1 -1 -1 -1 1 -1 1 -1 -1 -1 -1 -1 -1 1 -1 -1 -1 -1 1 -1 1 -1 -1 -1 -1 -1 -1 -1 -1 -1 -1 -1 -1 1 1 -1 -1 -1 -1 -1 -1 -1 -1 -1 -1 -1 -1 -1 -1 -1 -1 -1 -1 -1 -1 -1 -1 -1 -1 -1 -1 -1 -1 1 1 -1 -1 -1 -1 -1 -1 -1 -1 1 1 -1 -1 -1 -1 -1 1 1 -1 -1 1 1 1 -1 1 -1 1 1 -1 -1 -1 -1 -1 -1 -1 -1 -1 -1 -1 1 -1 -1 -1 -1 -1 1 NA -1 -1 -1 -1 1 1 -1 -1 -1 -1 1 -1 -1 -1 -1 -1 -1 1 -1 -1 -1 -1 1 -1 -1 1 1 -1 -1 -1 -1 1 -1 -1 1 -1 1 1 1 -1 -1 1 -1 -1 -1 -1 -1 -1 1 -1 -1 -1 -1 1 -1 1 -1 1 1 -1 -1 -1 1 1 1 1 -1 -1 -1 1 -1 -1 -1 -1 -1 -1 1 -1 1 -1 -1 -1 -1 -1 -1 -1 -1 -1 -1 -1 1 -1 -1 -1 -1 -1 -1 -1 -1 1 -1 -1 1 -1 1 -1 -1 -1 -1 -1 -1 -1 1 -1 1 -1 -1 -1 -1 -1 -1 -1 -1 1 1 -1 -1 1 -1 1 1 -1 -1 -1 1 -1 1 -1 -1 1 -1 -1 -1 -1 -1 1 1 1 1 -1 1 -1 -1 -1 -1 -1 1 1 -1 1 -1 -1 1 -1 -1 -1 -1 -1 -1 1 1 -1 -1 1 -1 -1 -1 -1 -1 1 1 1 1 -1 1 -1 -1 1 -1 -1 -1 -1 1 -1 -1 -1 -1 -1 -1 -1 -1 -1 -1 -1 -1 1 1 -1 -1 -1 1 1 1 -1 -1 -1 -1 -1 -1 -1 -1 1 -1 -1 -1 -1 -1 -1 1 -1 1 -1 -1 1 -1 1 -1 -1 -1 -1 -1 -1 -1 -1 -1 -1 -1 1 -1 -1 1 -1 1 -1 -1 -1 1 1 -1 -1 -1 1 -1 -1 -1 -1 1 -1 1 -1 1 1 0 1 -1 -1 -1 -1 1 -1 -1 -1 -1 -1 -1 -1 1 -1 -1 -1 -1 -1 -1 -1 -1 -1 -1 1 1 -1 -1 1 -1 -1 -1 1 -1 1 1 -1 -1 -1 -1 -1 -1 -1 1 -1 -1 1 -1 -1 1 1 1 1 1 1 1 1 -1 -1 -1 -1 -1 -1 -1 -1 1 1 -1 -1 1 -1 -1 -1 -1 1 -1 -1 -1 -1 -1 -1 -1 -1 -1 -1 -1 -1 -1 1 -1 -1 -1 -1 -1 1 -1 1 -1 1 -1 -1 -1 -1 -1 -1 -1 -1 -1 -1 1 1 1 -1 -1 -1 -1 -1 -1 -1 -1 -1 -1 -1 -1 -1 -1 -1 -1 1 -1 -1 -1 1 1 -1 1 1 -1 1 -1 -1 1 -1 -1 -1 -1 1 -1 -1 -1 -1 -1 -1 -1 -1 -1 -1 1 -1 -1 -1 -1 -1 1 1 1 1 1 -1 1 1 -1 -1 1 -1 -1 -1 -1 -1 1 1 -1 -1 -1 1 -1 -1 -1 -1 -1 -1 1 -1 1 -1 -1 -1 -1 -1 1 -1 -1 -1 1 -1 1 -1 -1 -1 -1 -1 -1 -1 -1 1 1 -1 1 -1 -1 -1 -1 -1 1 -1 -1 -1 -1 -1 -1 1 1 -1 1 1 -1 -1 -1 -1 -1 NA -1 -1 -1 1 -1 1 1 -1 -1 -1 1 -1 -1 -1 1 1 -1 -1 1 1 -1 -1 -1 1 -1 -1 -1 1 1 -1 -1 1 -1 -1 -1 -1 -1 1 -1 -1 1 -1 -1 1 -1 -1 1 -1 -1 1 -1 -1 -1 -1 -1 -1 -1 -1 1 1 1 -1 -1 -1 -1 -1 -1 -1 -1 -1 -1 -1 -1 -1 -1 -1 -1 1 -1 -1 -1 -1 -1 1 -1 -1 1 -1 -1 1 -1 -1 -1 -1 -1 -1 -1 -1 -1 1 1 -1 -1 -1 1 -1 1 -1 -1 1 1 -1 1 -1 -1 1 1 0 -1 -1 -1 -1 -1 -1 -1 1 -1 1 1 1 -1 1 -1 -1 -1 -1 1 -1 -1 -1 -1 -1 1 -1 -1 -1 -1 1 -1 -1 1 1 1 1 1 -1 -1 -1 1 -1 -1 -1 1 1 -1 -1 -1 -1 1 1 -1 -1 -1 -1 1 1 1 1 -1 -1 -1 -1 -1 -1 -1 -1 -1 -1 -1 -1 1 1 -1 1 1 -1 1 1 1 -1 -1 -1 -1 -1 1 1 1 -1 -1 1 -1 -1 -1 -1 1 -1 1 -1 -1 -1 -1 -1 -1 1 1 -1 -1 -1 1 1 -1 -1 -1 -1 -1 -1 1 -1 -1 1 -1 1 -1 -1 -1 -1 -1 -1 1 1 -1 -1 -1 -1 -1 -1 1 1 -1 -1 1 1 -1 -1 -1 1 -1 1 -1 1 1 1 -1 -1 1 -1 1 1 -1 -1 -1 -1 -1 -1 1 1 -1 -1 -1 1 1 -1 -1 -1 1 -1 -1 -1 -1 -1 -1 -1 1 -1 -1 -1 -1 -1 -1 1 -1 -1 -1 -1 -1 -1 -1 -1 -1 -1 -1 1 1 -1 -1 -1 -1 -1 -1 -1 -1 -1 -1 -1 -1 -1 -1 -1 1 1 1 -1 -1 -1 -1 -1 1 -1 1 -1 -1 -1 1 -1 -1 -1 -1 -1 -1 1 1 -1 -1 -1 1 -1 1 -1 -1 -1 1 -1 1 1 -1 -1 -1 -1 1 -1 -1 -1 -1 -1 -1 -1 -1 1 1 -1 -1 -1 -1 -1 1 -1 -1 -1 -1 -1 -1 1 -1 -1 1 -1 1 -1 -1 -1 -1 -1 -1 -1 -1 -1 -1 -1 -1 1 -1 -1 -1 1 -1 1 -1 1 1 1 -1 1 1 1 -1 -1 -1 1 1 1 1 1 -1 1 -1 -1 -1 1 -1 -1 -1 -1 -1 -1 -1 -1 -1 -1 1 1 1 -1 1 1 -1 -1 -1 -1 -1 -1 -1 -1 -1 -1 -1 1 -1 -1 -1 1 1 1 1 1 -1 -1 1 -1 -1 1 -1 -1 -1 -1 -1 -1 1 -1 -1 1 1 1 -1 -1 -1 -1 1 -1 -1 -1 -1 -1 -1 -1 -1 1 -1 -1 -1 -1 -1 1 1 -1 -1 -1 -1 1 -1 1 1 -1 1 1 -1 -1 -1 -1 -1 -1 -1 1 -1 -1 -1 -1 -1 -1 -1 -1 -1 1 -1 -1 -1 -1 -1 -1 -1 1 -1 -1 -1 1 -1 -1 1 -1 -1 1 -1 1 -1 -1 -1 1 -1 1 -1 -1 -1 1 -1 1 -1 -1 1 1 -1 -1 1 1 -1 1 -1 -1 -1 -1 1 -1 -1 -1 -1 1 -1 -1 -1 -1 -1 1 1 -1 -1 1 -1 -1 1 -1 -1 -1 -1 -1 1 -1 -1 -1 -1 -1 -1 1 -1 -1 -1 -1 1 1 -1 1 1 -1 -1 -1 -1 -1 -1 1 -1 -1 -1 -1 -1 1 -1 -1 -1 -1 -1 -1 1 -1 -1 1 -1 1 -1 1 -1 -1 -1 1 -1 -1 -1 -1 1 1 -1 1 1 -1 -1 -1 1 -1 1 -1 1 1 1 -1 1 -1 -1 1 -1 -1 1 -1 1 1 1 1 1 -1 -1 1 -1 1 -1 1 -1 -1 -1 -1 1 -1 -1 1 -1 -1 -1 -1 -1 -1 -1 -1 1 -1 -1 1 -1 -1 -1 -1 -1 -1 1 -1 1 -1 -1 -1 -1 -1 -1 1 -1 1 -1 1 -1 -1 1 -1 -1 -1 -1 1 -1 -1 -1 -1 -1 -1 -1 -1 1 -1 -1 -1 -1 1 1 1 1 -1 -1 -1 -1 -1 -1 -1 -1 -1 1 1 -1 1 -1 -1 1 1 1 -1 1 -1 -1 -1 1 -1 -1 -1 1 1 -1 1 1 -1 -1 -1 -1 -1 1 1 -1 -1 -1 -1 -1 1 -1 -1 1 1 -1 -1 -1 1 -1 1 1 -1 1 1 -1 1 -1 -1 -1 1 -1 -1 -1 1 -1 -1 -1 -1 -1 1 -1 1 1 1 -1 1 1 1 1 -1 -1 -1 -1 1 -1 -1 -1 -1 -1 -1 -1 -1 1 1 -1 1 -1 1 1 -1 -1 -1 -1 1 -1 -1 -1 -1 -1 -1 -1 -1 -1 -1 -1 -1 -1 1 1 1 -1 -1 -1 -1 -1 1 1 1 1 -1 1 1 1 -1 1 1 -1 -1 1 -1 -1 1 -1 -1 -1 1 -1 1 -1 -1 -1 -1 -1 1 -1 -1 1 -1 1 1 -1 -1 -1 -1 -1 -1 -1 -1 -1 -1 -1 -1 -1 -1 1 -1 1 1 1 -1 -1 -1 -1 -1 -1 -1 -1 -1 -1 -1 1 -1 -1 -1 -1 -1 -1 -1 1 1 -1 -1 -1 -1 1 -1 1 -1 -1 1 -1 1 -1 -1 -1 1 1 -1 -1 -1 -1 -1 -1 -1 -1 1 -1 -1 -1 -1 1 -1 -1 1 -1 1 1 -1 -1 -1 1 -1 -1 -1 -1 1 -1 1 -1 1 -1 -1 -1 -1 -1 -1 -1 -1 -1 1 -1 -1 1 1 1 -1 1 0 1 -1 -1 -1 -1 -1 1 1 1 1 1 -1 1 1 -1 -1 -1 1 1 1 -1 -1 -1 -1 -1 -1 -1 -1 1 -1 -1 1 -1 -1 -1 -1 1 -1 -1 -1 1 -1 -1 -1 -1 -1 1 -1 -1 -1 -1 -1 -1 1 1 -1 -1 -1 1 -1 1 -1 -1 -1 -1 -1 -1 1 -1 -1 -1 -1 -1 1 -1 -1 1 -1 1 NA -1 1 -1 -1 1 1 1 1 -1 -1 -1 -1 -1 -1 -1 1 -1 1 -1 -1 1 1 1 -1 -1 -1 -1 -1 -1 1 -1 -1 -1 -1 1 -1 -1 -1 -1 -1 1 -1 -1 -1 -1 1 -1 -1 -1 -1 -1 1 1 -1 -1 -1 -1 1 -1 1 -1 -1 -1 -1 1 -1 -1 -1 -1 -1 -1 -1 1 -1 1 -1 -1 -1 -1 1 -1 -1 -1 -1 1 -1 NA -1 1 -1 -1 -1 NA -1 -1 -1 -1 -1 1 -1 -1 -1 -1 1 -1 -1 -1 -1 -1 1 1 -1 -1 -1 1 -1 -1 1 1 1 1 -1 -1 -1 1 -1 -1 -1 -1 -1 -1 -1 -1 -1 -1 -1 -1 1 -1 1 1 -1 1 1 -1 -1 -1 1 -1 1 -1 -1 1 -1 -1 -1 -1 -1 -1 1 1 1 1 -1 1 -1 -1 -1 1 -1 -1 -1 -1 1 -1 -1 1 1 -1 -1 1 -1 1 1 1 NA 1 1 -1 -1 1 -1 1 1 -1 -1 -1 -1 -1 -1 -1 -1 -1 -1 -1 1 1 1 -1 1 1 -1 -1 -1 -1 -1 1 -1 -1 1 1 -1 1 -1 1 1 -1 -1 -1 -1 1 -1 -1 1 -1 -1 -1 -1 -1 1 1 -1 -1 -1 -1 1 -1 -1 -1 -1 -1 1 1 -1 -1 1 -1 -1 1 -1 -1 1 -1 1 -1 -1 -1 1 -1 1 1 -1 -1 -1 -1 -1 1 -1 -1 -1 -1 -1 -1 -1 -1 1 -1 1 -1 -1 -1 -1 -1 -1 -1 1 1 -1 -1 1 -1 -1 -1 1 -1 -1 -1 -1 -1 -1 1 -1 -1 -1 1 -1 -1 1 -1 -1 -1 -1 1 -1 -1 -1 1 -1 1 1 -1 -1 -1 -1 -1 -1 -1 -1 1 -1 -1 -1 -1 -1 1 -1 -1 -1 -1 -1 -1 -1 -1 -1 -1 -1 1 1 -1 -1 1 -1 1 1 -1 1 1 -1 -1 1 1 -1 -1 -1 -1 -1 -1 -1 1 1 -1 -1 -1 1 -1 NA -1 -1 -1 1 -1 1 -1 -1 1 -1 -1 -1 1 1 -1 -1 -1 -1 -1 1 -1 -1 -1 -1 -1 -1 1 -1 -1 -1 -1 -1 -1 -1 -1 1 -1 -1 -1 -1 -1 1 -1 -1 -1 -1 -1 -1 -1 1 1 1 -1 -1 -1 -1 -1 -1 -1 1 -1 1 -1 -1 -1 1 -1 -1 -1 -1 -1 -1 -1 1 -1 -1 -1 -1 -1 1 1 -1 1 -1 -1 -1 -1 -1 1 -1 -1 1 -1 1 1 1 -1 -1 -1 1 1 1 1 NA -1 -1 -1 1 -1 -1 -1 -1 -1 1 -1 1 1 -1 -1 1 -1 -1 -1 -1 -1 -1 -1 -1 -1 1 1 -1 -1 -1 -1 1 1 -1 -1 -1 -1 -1 -1 -1 -1 1 -1 1 1 -1 -1 -1 -1 1 1 -1 -1 -1 -1 -1 -1 -1 -1 -1 -1 -1 1 -1 -1 -1 1 -1 1 -1 -1 -1 1 1 -1 -1 -1 -1 -1 1 -1 1 1 -1 -1 -1 -1 -1 1 -1 -1 1 1 -1 1 1 -1 1 -1 -1 1 -1 -1 -1 -1 -1 1 -1 -1 -1 -1 1 -1 1 -1 -1 -1 -1 -1 1 1 1 -1 -1 -1 -1 1 -1 -1 -1 -1 -1 -1 -1 1 1 -1 1 -1 1 1 -1 -1 1 -1 -1 -1 -1 1 -1 1 -1 1 1 -1 1 1 1 -1 1 1 -1 -1 1 -1 -1 -1 -1 1 1 -1 -1 1 -1 -1 -1 -1 1 -1 -1 1 -1 1 -1 -1 -1 -1 -1 -1 -1 -1 -1 1 -1 -1 -1 -1 -1 1 -1 1 -1 1 -1 -1 1 -1 -1 1 -1 1 1 -1 -1 -1 -1 1 -1 -1 1 NA -1 -1 -1 -1 1 -1 1 -1 -1 -1 -1 1 -1 -1 1 -1 1 1 -1 -1 -1 -1 1 1 -1 -1 -1 -1 1 1 1 1 -1 -1 1 1 -1 1 -1 -1 -1 -1 1 -1 -1 -1 -1 -1 -1 -1 -1 -1 -1 -1 -1 -1 -1 -1 -1 1 -1 -1 -1 -1 -1 1 -1 -1 1 -1 1 1 1 -1 -1 -1 1 -1 1 1 -1 -1 -1 1 -1 1 -1 1 -1 1 -1 -1 1 -1 -1 1 1 -1 1 -1 1 -1 -1 -1 -1 -1 1 -1 1 -1 -1 -1 -1 1 -1 -1 -1 -1 1 -1 -1 -1 -1 1 -1 -1 1 -1 -1 -1 -1 -1 -1 -1 1 -1 -1 1 -1 1 1 -1 -1 -1 -1 -1 -1 -1 -1 1 -1 -1 -1 -1 -1 -1 1 -1 1 -1 1 -1 -1 -1 -1 1 -1 -1 1 -1 -1 1 -1 1 -1 -1 1 -1 -1 1 -1 -1 1 -1 -1 1 -1 -1 -1 1 -1 -1 -1 -1 -1 -1 1 -1 -1 1 -1 -1 -1 -1 -1 1 -1 -1 -1 -1 -1 1 -1 -1 1 1 -1 -1 1 1 -1 1 1 1 -1 -1 -1 -1 -1 -1 1 -1 1 1 -1 NA 1 -1 1 -1 -1 1 -1 -1 -1 1 1 -1 -1 -1 -1 -1 1 1 1 1 1 -1 -1 1 1 -1 -1 -1 1 1 1 -1 -1 -1 1 -1 -1 1 -1 -1 -1 -1 1 -1 1 -1 -1 1 -1 -1 -1 -1 1 -1 1 -1 -1 -1 1 -1 1 -1 -1 1 1 -1 1 -1 1 -1 -1 1 -1 -1 -1 1 -1 -1 1 -1 -1 -1 1 1 -1 -1 -1 1 1 -1 1 -1 -1 -1 -1 -1 -1 -1 -1 1 -1 1 1 1 -1 1 -1 -1 1 -1 -1 -1 -1 -1 -1 -1 -1 -1 -1 -1 1 -1 -1 1 -1 -1 -1 -1 -1 -1 -1 -1 -1 -1 1 -1 -1 -1 1 -1 -1 -1 -1 -1 1 -1 1 -1 -1 -1 -1 1 -1 1 -1 -1 -1 -1 1 -1 -1 -1 -1 -1 -1 1 -1 1 -1 -1 1 -1 -1 1 1 -1 -1 -1 -1 -1 -1 1 -1 1 -1 -1 -1 1 -1 -1 1 -1 1 -1 -1 -1 1 1 -1 -1 -1 -1 1 1 -1 1 1 -1 -1 -1 -1 -1 -1 1 1 1 1 -1 1 -1 -1 1 -1 1 -1 -1 -1 -1 -1 -1 -1 -1 -1 1 -1 -1 1 -1 -1 -1 -1 -1 1 -1 1 -1 1 -1 -1 -1 -1 -1 -1 -1 -1 -1 -1 -1 -1 -1 -1 -1 1 -1 -1 -1 -1 -1 1 -1 -1 -1 -1 1 1 1 1 -1 -1 -1 -1 -1 1 -1 -1 1 1 -1 -1 -1 1 -1 1 -1 -1 1 1 -1 -1 1 -1 -1 -1 -1 -1 -1 1 -1 -1 -1 1 1 -1 -1 1 -1 -1 1 1 1 -1 -1 -1 -1 -1 -1 -1 -1 -1 -1 -1 -1 1 -1 -1 1 1 -1 1 -1 1 1 -1 1 -1 -1 1 1 -1 -1 1 1 1 -1 1 -1 -1 -1 -1 1 -1 -1 -1 -1 -1 -1 -1 1 -1 -1 1 -1 1 1 1 -1 -1 -1 -1 1 -1 -1 1 1 1 1 -1 -1 -1 -1 -1 1 1 -1 -1 -1 1 1 -1 1 -1 -1 -1 -1 -1 -1 -1 -1 -1 1 -1 -1 1 1 1 -1 1 -1 1 1 -1 -1 1 -1 -1 -1 -1 -1 -1 -1 -1 1 -1 -1 -1 1 1 -1 -1 1 -1 -1 -1 1 1 -1 -1 1 -1 -1 -1 -1 -1 1 1 -1 -1 1 -1 -1 -1 -1 1 1 -1 1 -1 -1 -1 1 -1 -1 -1 1 -1 1 1 1 1 1 -1 -1 -1 -1 1 -1 -1 1 -1 -1 -1 1 -1 -1 -1 -1 -1 -1 -1 -1 -1 -1 1 -1 -1 -1 -1 -1 -1 1 -1 1 -1 1 -1 -1 NA -1 -1 -1 -1 1 1 -1 -1 -1 -1 -1 -1 1 1 -1 -1 -1 -1 -1 1 1 -1 -1 -1 -1 -1 -1 -1 -1 -1 -1 -1 -1 -1 1 1 1 -1 1 -1 -1 -1 -1 1 -1 -1 -1 1 -1 -1 -1 -1 -1 1 -1 -1 1 1 -1 -1 -1 -1 -1 -1 -1 1 -1 -1 -1 -1 -1 -1 1 1 -1 -1 -1 1 -1 1 -1 -1 -1 -1 NA 1 -1 1 -1 NA 1 -1 1 -1 -1 1 1 1 -1 -1 -1 1 -1 1 1 1 -1 -1 -1 1 -1 -1 -1 1 -1 -1 -1 -1 -1 -1 -1 -1 1 1 -1 -1 -1 1 1 1 -1 -1 -1 -1 1 -1 -1 -1 -1 -1 1 NA -1 1 -1 1 1 -1 -1 -1 -1 -1 -1 -1 1 -1 -1 -1 -1 -1 -1 -1 1 1 -1 -1 -1 -1 -1 -1 1 -1 -1 1 -1 1 -1 -1 -1 -1 -1 1 -1 1 -1 1 -1 -1 -1 -1 -1 -1 -1 -1 -1 -1 -1 -1 1 1 -1 1 -1 -1 -1 1 -1 1 0 -1 -1 -1 -1 -1 -1 1 -1 -1 -1 -1 -1 -1 -1 1 1 -1 -1 -1 -1 -1 -1 -1 -1 -1 1 1 -1 -1 1 1 -1 -1 -1 -1 -1 -1 -1 -1 -1 -1 -1 1 -1 1 1 -1 -1 -1 -1 -1 -1 1 -1 -1 1 1 -1 -1 -1 -1 -1 -1 -1 -1 -1 -1 -1 -1 -1 -1 1 1 -1 -1 -1 -1
line31 -1 1 -1 -1 1 -1 1 -1 -1 1 -1 1 1 1 1 1 NA -1 1 -1 -1 -1 -1 -1 -1 -1 1 -1 -1 -1 1 1 -1 -1 1 -1 1 -1 1 -1 1 -1 -1 -1 -1 -1 1 -1 1 1 1 -1 -1 -1 -1 -1 -1 -1 -1 -1 -1 -1 -1 -1 1 -1 1 -1 1 1 -1 1 -1 -1 -1 -1 -1 -1 1 1 -1 1 -1 -1 -1 1 1 -1 -1 -1 -1 1 -1 -1 -1 -1 -1 -1 -1 -1 1 -1 1 -1 -1 1 1 -1 -1 -1 1 -1 1 1 -1 -1 -1 1 1 -1 1 -1 -1 NA -1 -1 -1 1 -1 1 -1 -1 1 -1 -1 -1 1 -1 1 -1 1 -1 -1 -1 -1 -1 -1 1 -1 -1 1 1 -1 1 -1 -1 -1 1 1 1 -1 1 1 -1 1 -1 -1 1 -1 1 -1 -1 1 -1 1 -1 1 -1 -1 1 -1 -1 1 -1 -1 -1 1 -1 1 1 -1 -1 1 -1 -1 -1 -1 1 1 -1 -1 -1 1 -1 -1 -1 1 1 -1 1 -1 -1 1 1 -1 1 -1 -1 -1 1 -1 1 -1 -1 1 -1 -1 -1 1 -1 1 1 1 1 -1 -1 1 1 -1 1 1 1 1 -1 -1 -1 1 1 1 1 -1 1 1 -1 -1 1 1 -1 -1 1 -1 1 -1 -1 1 1 1 1 1 1 -1 1 -1 -1 -1 -1 -1 1 -1 -1 1 -1 -1 1 -1 1 -1 -1 -1 -1 -1 1 -1 -1 1 1 -1 1 -1 -1 -1 1 -1 1 -1 1 -1 -1 -1 1 -1 1 1 -1 -1 -1 -1 -1 -1 -1 1 -1 -1 1 -1 -1 -1 1 1 1 1 -1 1 -1 -1 -1 -1 -1 -1 -1 1 1 -1 -1 -1 1 -1 1 -1 -1 1 -1 -1 1 -1 -1 -1 1 1 1 1 -1 -1 1 1 -1 1 -1 -1 -1 -1 -1 1 -1 -1 1 -1 1 -1 -1 -1 1 1 1 -1 1 1 -1 -1 -1 1 -1 -1 -1 -1 -1 -1 1 1 -1 1 1 -1 1 -1 -1 1 -1 1 1 -1 -1 1 -1 -1 1 -1 0 -1 -1 -1 -1 1 -1 -1 -1 1 -1 -1 1 -1 -1 -1 -1 -1 -1 -1 -1 -1 -1 -1 -1 1 1 1 -1 -1 -1 -1 -1 1 -1 1 -1 -1 -1 1 -1 -1 -1 -1 1 1 1 -1 -1 -1 -1 -1 1 -1 1 -1 -1 -1 -1 -1 1 -1 -1 1 -1 -1 -1 -1 -1 -1 1 -1 -1 1 1 1 1 1 -1 1 1 -1 -1 -1 1 -1 1 1 -1 -1 -1 -1 -1 -1 -1 -1 -1 -1 -1 -1 -1 -1 -1 -1 -1 1 -1 -1 -1 -1 -1 -1 -1 -1 -1 -1 -1 -1 1 1 -1 1 -1 -1 -1 -1 1 -1 -1 -1 -1 -1 -1 1 -1 -1 1 -1 -1 1 1 1 -1 -1 -1 -1 1 1 -1 1 -1 -1 -1 -1 1 -1 1 -1 -1 -1 -1 1 -1 1 -1 1 -1 -1 -1 1 1 NA 1 -1 -1 -1 -1 1 -1 -1 -1 -1 -1 1 1 -1 -1 -1 -1 -1 1 -1 -1 1 -1 -1 -1 1 -1 1 1 -1 1 -1 1 1 -1 -1 -1 -1 1 1 -1 1 -1 -1 1 1 -1 -1 1 -1 1 -1 -1 -1 1 1 -1 1 -1 -1 1 -1 -1 1 1 1 1 -1 -1 -1 1 -1 1 1 NA -1 -1 1 1 1 1 -1 -1 -1 -1 -1 1 -1 1 -1 -1 -1 1 1 -1 -1 -1 -1 -1 -1 1 1 -1 -1 -1 1 1 -1 -1 1 -1 -1 1 1 -1 1 1 -1 -1 1 -1 -1 -1 -1 1 -1 -1 -1 -1 -1 1 -1 -1 1 -1 -1 -1 1 -1 1 -1 1 -1 1 1 -1 -1 1 -1 -1 -1 1 1 -1 -1 -1 1 -1 1 1 -1 1 -1 -1 -1 -1 1 -1 1 -1 -1 -1 -1 -1 1 -1 1 1 -1 1 -1 -1 1 -1 -1 -1 1 1 -1 -1 -1 -1 -1 -1 -1 -1 -1 -1 1 1 1 1 -1 -1 -1 -1 1 -1 -1 1 -1 -1 -1 -1 -1 -1 -1 -1 1 1 1 1 1 1 -1 1 -1 -1 -1 -1 1 1 -1 1 1 1 -1 -1 1 -1 1 1 1 -1 1 1 -1 -1 1 -1 -1 -1 -1 -1 1 1 1 -1 -1 1 -1 1 1 1 -1 1 -1 -1 -1 -1 -1 1 -1 -1 -1 -1 1 -1 -1 -1 1 1 -1 -1 -1 1 1 1 -1 -1 -1 -1 -1 -1 -1 -1 -1 -1 -1 1 -1 1 -1 1 1 -1 1 -1 1 -1 1 -1 -1 -1 -1 -1 1 1 -1 -1 -1 -1 1 1 1 1 -1 1 -1 -1 -1 1 1 1 1 1 1 -1 -1 -1 -1 1 -1 1 -1 1 1 1 1 -1 -1 -1 -1 -1 -1 -1 -1 -1 -1 -1 1 1 -1 1 1 -1 -1 -1 -1 -1 -1 -1 1 1 -1 -1 1 -1 -1 1 1 -1 -1 1 -1 -1 -1 -1 -1 1 -1 1 -1 1 1 -1 1 -1 1 1 1 1 1 NA -1 1 1 -1 -1 -1 -1 1 -1 -1 1 -1 1 1 1 -1 -1 1 1 -1 -1 -1 -1 1 -1 -1 1 -1 -1 -1 -1 1 -1 -1 -1 -1 -1 -1 -1 -1 1 -1 -1 -1 -1 -1 1 -1 -1 -1 -1 -1 -1 1 1 1 -1 -1 -1 -1 -1 1 1 1 1 -1 -1 -1 -1 -1 -1 1 -1 -1 1 -1 1 -1 1 -1 1 1 1 -1 -1 1 -1 -1 -1 -1 1 -1 1 -1 -1 -1 1 -1 -1 -1 -1 1 1 -1 -1 -1 1 -1 1 1 1 1 -1 1 1 1 -1 1 1 -1 -1 -1 -1 1 1 -1 1 -1 1 -1 1 1 -1 -1 -1 1 1 1 1 1 1 -1 -1 1 -1 1 -1 1 -1 -1 -1 -1 -1 -1 -1 -1 1 -1 1 1 1 -1 1 -1 -1 1 -1 -1 1 1 -1 -1 -1 1 -1 -1 -1 1 1 -1 -1 -1 -1 -1 -1 1 -1 -1 -1 -1 -1 1 -1 1 -1 -1 1 -1 1 1 1 -1 -1 1 1 1 1 -1 1 -1 1 -1 1 1 -1 -1 1 1 NA -1 1 1 1 -1 -1 1 -1 -1 -1 -1 1 1 -1 -1 -1 -1 1 -1 -1 -1 -1 1 -1 1 1 -1 -1 -1 -1 -1 NA -1 -1 1 1 -1 -1 1 -1 -1 -1 -1 1 -1 1 -1 -1 -1 1 -1 -1 1 -1 -1 1 -1 -1 1 -1 -1 1 1 1 -1 1 1 1 1 1 1 -1 1 -1 -1 1 1 -1 1 -1 -1 1 1 1 -1 -1 -1 -1 1 1 -1 -1 -1 -1 1 -1 1 1 -1 -1 -1 -1 1 -1 1 -1 -1 -1 1 1 -1 -1 -1 1 -1 -1 -1 -1 -1 1 1 -1 -1 -1 1 -1 -1 -1 -1 -1 1 1 -1 1 1 1 -1 -1 -1 -1 -1 1 1 1 -1 1 1 -1 1 -1 -1 -1 -1 -1 -1 -1 1 -1 1 1 1 -1 1 1 1 -1 1 -1 -1 -1 1 -1 -1 1 -1 1 -1 1 -1 1 -1 -1 1 -1 -1 1 -1 1 -1 -1 1 -1 1 1 1 1 -1 -1 -1 -1 1 -1 1 -1 1 1 -1 1 -1 -1 -1 -1 -1 -1 1 -1 -1 1 -1 1 -1 -1 1 -1 -1 -1 -1 -1 1 -1 1 -1 -1 -1 -1 1 1 1 -1 -1 1 -1 -1 -1 -1 -1 -1 -1 -1 -1 1 -1 -1 -1 -1 1 -1 1 -1 -1 1 1 -1 1 1 -1 -1 -1 -1 1 -1 -1 1 1 1 1 -1 -1 -1 -1 -1 1 -1 1 -1 -1 -1 1 1 -1 -1 1 -1 -1 1 1 -1 -1 -1 -1 -1 1 1 -1 1 1 -1 -1 -1 -1 -1 1 -1 -1 -1 1 -1 -1 1 -1 -1 1 -1 1 -1 1 1 -1 -1 1 -1 -1 1 -1 -1 -1 1 -1 1 1 -1 -1 -1 -1 1 -1 -1 -1 -1 -1 -1 -1 -1 -1 1 -1 -1 -1 -1 -1 -1 -1 -1 -1 1 -1 -1 1 -1 1 1 -1 1 1 -1 1 -1 -1 1 1 -1 1 1 -1 -1 1 -1 -1 1 -1 -1 1 -1 1 -1 1 -1 -1 1 -1 1 -1 -1 -1 1 1 1 1 -1 -1 -1 -1 -1 1 -1 1 -1 -1 -1 -1 -1 -1 -1 -1 -1 1 1 -1 -1 1 -1 -1 1 -1 1 -1 -1 -1 1 1 1 -1 -1 -1 -1 -1 -1 -1 -1 -1 -1 -1 1 -1 -1 1 -1 1 -1 1 1 -1 -1 -1 -1 1 -1 1 -1 1 1 -1 1 -1 -1 -1 -1 1 -1 1 -1 -1 1 1 -1 -1 -1 -1 -1 -1 1 1 1 1 -1 -1 -1 -1 1 1 -1 -1 1 -1 -1 -1 -1 1 -1 1 -1 -1 1 1 -1 -1 -1 1 -1 -1 -1 -1 -1 -1 -1 -1 -1 -1 -1 1 -1 1 -1 -1 -1 1 -1 1 -1 -1 -1 1 1 1 1 -1 1 1 -1 -1 -1 -1 1 1 -1 -1 1 1 -1 1 -1 -1 -1 -1 1 1 -1 -1 1 1 1 -1 -1 -1 -1 1 -1 -1 -1 -1 -1 -1 -1 -1 1 -1 -1 -1 1 1 -1 -1 -1 -1 -1 1 -1 -1 -1 -1 1 1 -1 1 -1 1 -1 -1 -1 1 -1 1 1 -1 1 1 -1 -1 1 1 -1 -1 -1 -1 1 -1 -1 1 -1 1 -1 1 -1 -1 -1 1 -1 -1 1 -1 -1 1 -1 -1 -1 -1 1 -1 -1 -1 1 -1 1 1 1 -1 1 1 -1 -1 -1 -1 1 1 1 1 -1 1 -1 -1 1 1 1 -1 -1 -1 -1 -1 1 -1 1 -1 -1 -1 1 1 -1 -1 1 -1 1 1 1 -1 -1 -1 1 1 -1 -1 -1 -1 1 1 -1 -1 1 -1 -1 -1 -1 1 -1 -1 1 -1 -1 -1 1 -1 -1 -1 1 1 -1 -1 -1 1 1 -1 -1 -1 1 -1 -1 -1 -1 -1 1 1 1 -1 -1 -1 1 -1 -1 -1 -1 -1 1 1 1 1 1 -1 1 -1 1 1 -1 -1 -1 -1 -1 -1 1 -1 -1 -1 -1 -1 1 -1 -1 -1 -1 1 1 1 -1 -1 -1 -1 -1 -1 -1 -1 -1 1 -1 -1 -1 -1 -1 1 1 1 -1 1 1 -1 1 1 -1 -1 -1 -1 -1 -1 -1 -1 -1 -1 -1 1 -1 1 1 1 -1 -1 -1 -1 1 1 -1 -1 -1 1 -1 -1 1 1 -1 -1 -1 -1 1 -1 -1 1 -1 -1 1 -1 -1 -1 -1 1 -1 -1 1 1 -1 -1 -1 -1 -1 -1 1 -1 -1 1 1 1 -1 -1 1 -1 -1 -1 -1 -1 1 -1 1 1 1 -1 -1 -1 -1 -1 1 1 -1 1 -1 1 -1 -1 1 1 1 -1 1 -1 -1 1 -1 -1 1 -1 -1 1 -1 -1 1 1 1 -1 -1 -1 1 -1 -1 -1 -1 -1 1 1 -1 -1 1 -1 -1 1 -1 -1 -1 -1 -1 -1 -1 -1 -1 -1 -1 -1 -1 -1 -1 -1 1 1 -1 -1 -1 -1 -1 -1 1 -1 -1 -1 -1 1 1 -1 -1 -1 1 -1 1 1 -1 -1 1 -1 -1 1 -1 -1 1 -1 -1 -1 -1 1 -1 -1 1 -1 1 -1 1 -1 -1 1 1 1 -1 -1 -1 1 -1 1 -1 -1 -1 -1 -1 -1 -1 1 -1 -1 -1 1 -1 -1 -1 NA 1 -1 -1 -1 -1 1 1 1 1 1 1 -1 1 -1 -1 -1 -1 1 1 1 -1 1 -1 -1 -1 -1 -1 -1 -1 -1 -1 1 -1 1 -1 -1 1 1 -1 -1 1 -1 -1 1 1 1 1 -1 1 -1 1 -1 -1 -1 1 -1 -1 -1 -1 1 -1 -1 -1 -1 -1 -1 -1 1 1 -1 -1 -1 1 -1 -1 -1 -1 -1 -1 NA -1 1 1 1 1 1 1 -1 1 -1 1 -1 -1 -1 -1 1 -1 -1 -1 -1 1 1 1 -1 -1 -1 1 -1 1 1 -1 -1 -1 -1 1 -1 -1 -1 -1 1 1 -1 -1 -1 -1 -1 -1 -1 1 -1 -1 1 -1 -1 -1 -1 -1 1 -1 1 -1 -1 -1 -1 1 -1 -1 1 -1 -1 -1 -1 1 -1 1 -1 -1 -1 -1 1 -1 1 1 -1 1 -1 NA -1 1 -1 1 1 -1 -1 -1 1 -1 1 1 -1 1 -1 1 1 1 -1 1 -1 1 1 1 1 -1 -1 -1 -1 -1 -1 1 -1 -1 -1 1 -1 1 -1 -1 -1 -1 -1 -1 -1 -1 -1 1 -1 -1 -1 -1 1 1 -1 1 1 -1 1 -1 1 -1 1 -1 -1 -1 -1 -1 -1 -1 -1 -1 -1 -1 1 1 -1 1 -1 1 -1 -1 -1 1 -1 -1 1 1 -1 1 1 -1 -1 1 -1 1 1 1 -1 1 1 -1 -1 1 1 1 1 -1 -1 -1 1 -1 -1 -1 -1 1 -1 1 1 -1 1 -1 -1 -1 -1 1 -1 -1 -1 1 -1 -1 1 1 -1 1 -1 -1 -1 -1 -1 -1 1 -1 1 -1 1 -1 -1 -1 -1 -1 1 -1 1 1 -1 -1 1 -1 -1 -1 -1 -1 1 -1 1 -1 1 -1 -1 -1 -1 1 -1 -1 1 -1 1 -1 -1 -1 1 1 -1 -1 -1 1 -1 1 -1 -1 -1 -1 1 1 1 -1 -1 1 1 -1 1 -1 -1 -1 -1 -1 1 -1 -1 -1 1 -1 1 -1 -1 1 -1 -1 -1 -1 -1 1 -1 -1 1 1 1 -1 -1 -1 -1 -1 1 1 -1 -1 -1 -1 1 1 -1 -1 1 -1 -1 -1 1 -1 -1 1 -1 -1 -1 -1 -1 -1 -1 -1 -1 -1 -1 -1 -1 -1 1 -1 -1 -1 -1 -1 -1 1 -1 1 1 -1 1 1 -1 -1 -1 1 -1 1 -1 1 1 -1 1 -1 -1 -1 1 -1 1 -1 1 -1 -1 -1 1 1 1 -1 -1 1 -1 -1 -1 1 1 -1 -1 -1 1 -1 1 -1 -1 -1 -1 -1 1 1 -1 -1 -1 -1 -1 -1 -1 -1 -1 1 -1 -1 -1 1 1 -1 -1 -1 1 -1 -1 -1 1 1 1 1 -1 -1 -1 -1 -1 -1 1 -1 -1 -1 1 -1 -1 -1 -1 1 -1 1 -1 -1 1 -1 -1 -1 -1 -1 1 -1 -1 1 1 -1 -1 1 -1 -1 1 -1 1 -1 1 -1 -1 1 -1 1 1 1 1 1 NA -1 -1 -1 1 1 -1 -1 -1 1 1 -1 1 -1 -1 -1 -1 1 1 -1 1 -1 -1 1 -1 -1 1 1 -1 -1 -1 -1 -1 1 -1 -1 1 1 -1 1 -1 -1 1 1 1 1 -1 1 -1 -1 1 -1 -1 -1 1 -1 -1 1 -1 -1 -1 -1 -1 -1 -1 -1 -1 1 -1 1 -1 1 1 -1 1 -1 -1 -1 -1 -1 -1 -1 1 -1 -1 -1 -1 -1 -1 1 -1 1 1 1 -1 1 -1 -1 1 -1 -1 -1 1 1 -1 1 -1 1 -1 -1 -1 1 1 -1 1 -1 -1 -1 -1 -1 1 1 1 -1 -1 -1 -1 1 -1 -1 -1 -1 1 -1 -1 1 1 -1 1 -1 1 1 -1 -1 1 -1 -1 -1 -1 1 1 1 -1 1 1 -1 1 1 1 -1 -1 1 1 1 1 1 1 -1 1 1 1 -1 -1 1 1 -1 -1 -1 1 -1 -1 1 -1 1 -1 -1 -1 1 -1 -1 -1 -1 -1 -1 -1 -1 -1 1 1 -1 1 1 -1 1 -1 -1 -1 -1 NA -1 -1 1 1 -1 -1 -1 -1 1 -1 -1 1 NA -1 -1 -1 1 -1 -1 -1 -1 -1 -1 -1 -1 -1 -1 1 1 1 1 -1 -1 -1 -1 1 1 1 -1 -1 -1 -1 -1 -1 1 -1 -1 1 1 -1 1 -1 -1 1 -1 1 -1 -1 -1 -1 -1 -1 -1 1 -1 1 1 -1 -1 -1 -1 1 1 -1 -1 -1 -1 1 1 -1 -1 -1 NA 1 -1 1 -1 -1 -1 -1 -1 1 1 -1 -1 1 1 -1 1 -1 1 -1 1 -1 -1 1 -1 -1 -1 -1 -1 -1 -1 -1 -1 -1 -1 -1 1 1 -1 -1 -1 -1 -1 -1 -1 -1 -1 -1 -1 -1 -1 -1 -1 1 1 -1 -1 1 -1 -1 -1 -1 -1 -1 -1 1 -1 -1 -1 -1 -1 1 1 -1 -1 -1 -1 -1 -1 -1 1 -1 1 -1 -1 1 -1 -1 -1 -1 -1 -1 1 1 -1 -1 1 -1 -1 1 -1 1 1 -1 1 -1 -1 1 -1 -1 1 -1 -1 1 -1 -1 -1 -1 -1 -1 -1 -1 1 -1 -1 1 -1 1 -1 -1 1 -1 1 1 -1 -1 1 1 -1 -1 1 -1 1 -1 -1 1 1 1 -1 1 1 -1 1 1 -1 -1 -1 -1 1 1 -1 -1 -1 -1 1 1 1 1 1 1 -1 -1 -1 -1 1 -1 1 1 -1 -1 1 -1 -1 1 1 1 1 1 -1 -1 1 1 -1 -1 -1 -1 1 1 -1 -1 1 -1 1 1 -1 -1 -1 1 -1 1 -1 -1 -1 1 1 1 1 -1 -1 1 -1 1 -1 1 -1 -1 -1 -1 1 -1 1 1 -1 1 1 -1 1 1 1 -1 1 -1 1 -1 1 1 1 -1 1 1 -1 -1 -1 -1 1 1 -1 -1 1 -1 -1 1 1 -1 -1 -1 1 -1 1 1 1 -1 1 -1 1 1 -1 -1 -1 -1 -1 -1 -1 -1 1 -1 1 1 -1 1 1 1 1 -1 1 -1 1 -1 -1 -1 1 -1 1 -1 -1 -1 -1 -1 1 -1 -1 -1 -1 1 -1 1 1 -1 1 1 1 -1 -1 -1 1 1 1 -1 1 -1 1 -1 1 -1 1 -1 -1 -1 -1 -1 1 1 -1 -1 -1 -1 -1 1 1 -1 -1 -1 1 -1 -1 -1 -1 -1 -1 1 1 -1 -1 1 1 1 -1 -1 -1 1 -1 1 1 1 1 -1 1 -1 -1 -1 1 1 1 1 1 1 -1 1 -1 -1 -1 -1 -1 -1 -1 -1 1 -1 -1 1 -1 -1 -1 1 -1 -1 -1 -1 1 1 -1 1 1 -1 -1 1 1 -1 -1 -1 -1 1 1 -1 1 -1 -1 -1 -1 1 -1 1 -1 -1 -1 1 1 -1 -1 1 1 1 1 1 -1 -1 -1 -1 -1 -1 -1 -1 1 1 1 1 -1 1 -1 1 1 -1 1 -1 -1 -1 1 -1 -1 -1 1 -1 1 -1 -1 -1 1 1 -1 -1 1 -1 1 -1 1 -1 1 -1 -1 -1 -1 1 -1 -1 -1 -1 -1 -1 -1 1 1 -1 -1 1 -1 1 -1 1 -1 -1 1 -1 -1 1 -1 -1 1 1 -1 1 1 -1 1 -1 -1 -1 -1 1 -1 1 -1 -1 -1 -1 1 -1 1 1 -1 -1 1 -1 -1 -1 1 -1 -1 -1 -1 -1 1 1 1 -1 -1 -1 -1 1 1 1 -1 -1 -1 1 -1 -1 1 -1 -1 1 1 -1 -1 -1 1 -1 1 1 -1 1 1 -1 1 1 -1 1 1 -1 -1 1 -1 -1 -1 -1 1 1 -1 -1 1 -1 1 -1 -1 1 -1 -1 -1 -1 -1 1 -1 -1 -1 -1 -1 -1 -1 -1 -1 1 1 1 -1 -1 1 -1 -1 -1 -1 1 -1 -1 -1 -1 -1 -1 1 1 -1 1 1 -1 1 -1 1 1 1 1 -1 -1 -1 1 1 1 -1 -1 -1 -1 1 -1 -1 -1 -1 -1 -1 -1 1 -1 -1 1 -1 -1 -1 -1 0 -1 1 1 -1 1 1 1 -1 0 1 -1 -1 1 1 1 -1 -1 1 -1 -1 1 1 1 1 -1 -1 1 -1 1 1 -1 -1 1 -1 -1 -1 -1 1 -1 -1 -1 1 1 1 1 1 -1 1 1 -1 -1 -1 -1 1 1 1 -1 -1 -1 -1 -1 -1 -1 -1 -1 1 -1 1 1 -1 -1 -1 -1 1 -1 1 -1 -1 1 -1 1 1 1 -1 -1 -1 1 -1 -1 -1 1 -1 1 -1 1 -1 1 -1 1 1 1 -1 -1 -1 1 -1 1 -1 -1 -1 1 -1 -1 1 -1 -1 -1 -1 1 1 -1 -1 1 -1 -1 -1 1 -1 -1 -1 1 1 1 -1 -1 -1 1 1 -1 -1 -1 -1 -1 -1 -1 -1 -1 -1 1 1 NA -1 1 1 -1 1 -1 -1 -1 -1 -1 -1 -1 -1 -1 1 1 -1 -1 -1 -1 1 1 -1 1 -1 -1 -1 -1 -1 -1 -1 1 -1 1 1 -1 -1 -1 1 1 1 1 1 -1 -1 1 -1 1 -1 1 -1 -1 -1 -1 -1 -1 1 1 1 1 1 -1 -1 1 -1 1 NA 1 -1 1 -1 1 -1 1 -1 -1 -1 -1 -1 -1 -1 1 -1 1 -1 -1 -1 -1 -1 1 1 1 1 1 -1 -1 -1 1 -1 -1 -1 1 -1 -1 -1 1 1 -1 -1 1 -1 1 1 -1 -1 -1 -1 1 -1 -1 -1 -1 1 1 -1 -1 -1 1 -1 -1 -1 1 -1 -1 1 -1 -1 -1 1 1 -1 -1 -1 -1
line32 0 1 -1 -1 1 -1 1 -1 -1 1 -1 1 1 1 -1 1 -1 -1 -1 -1 -1 -1 -1 -1 -1 1 1 -1 -1 -1 -1 -1 -1 1 1 -1 1 -1 -1 -1 -1 -1 -1 -1 -1 -1 -1 -1 -1 1 -1 -1 -1 -1 -1 -1 -1 -1 -1 -1 1 1 -1 -1 1 1 -1 -1 1 1 -1 1 -1 -1 -1 -1 -1 -1 1 1 -1 -1 -1 -1 -1 -1 -1 -1 -1 -1 -1 1 -1 -1 -1 -1 -1 -1 -1 -1 1 -1 1 -1 -1 1 1 -1 NA 1 -1 -1 1 1 1 1 -1 1 1 -1 -1 -1 -1 -1 -1 -1 -1 -1 1 -1 -1 1 1 -1 -1 -1 1 1 1 -1 -1 -1 -1 -1 -1 -1 -1 -1 -1 -1 1 -1 -1 1 -1 -1 -1 1 1 -1 -1 -1 1 -1 1 1 1 1 -1 1 -1 -1 1 -1 1 -1 1 -1 -1 -1 -1 -1 1 -1 -1 -1 1 -1 1 1 -1 -1 1 -1 1 -1 -1 1 1 -1 -1 1 1 -1 -1 -1 1 -1 -1 1 -1 -1 1 1 -1 1 -1 -1 -1 -1 -1 1 -1 -1 1 -1 -1 -1 1 1 -1 1 -1 -1 -1 -1 1 1 1 1 1 -1 -1 -1 -1 -1 -1 1 -1 1 -1 -1 -1 -1 -1 -1 -1 -1 1 -1 1 1 -1 1 1 1 1 1 -1 -1 -1 -1 -1 -1 -1 1 -1 -1 -1 -1 1 -1 -1 1 -1 -1 -1 -1 -1 -1 1 -1 1 -1 -1 -1 -1 1 -1 -1 1 1 -1 1 -1 -1 -1 -1 1 -1 -1 1 1 -1 -1 1 -1 -1 -1 -1 1 -1 -1 1 -1 -1 1 -1 1 1 1 -1 1 -1 1 -1 -1 -1 -1 -1 1 -1 -1 -1 1 1 -1 -1 -1 -1 1 -1 -1 -1 -1 -1 -1 -1 1 -1 1 -1 -1 1 -1 1 1 -1 -1 -1 -1 -1 -1 -1 -1 1 1 1 -1 -1 -1 -1 -1 1 -1 1 1 1 -1 -1 1 -1 -1 -1 1 -1 -1 1 -1 -1 -1 1 -1 -1 -1 1 -1 -1 -1 1 -1 -1 1 -1 1 1 1 -1 -1 -1 1 -1 1 -1 -1 -1 -1 1 -1 1 -1 -1 -1 -1 -1 -1 1 -1 -1 -1 -1 -1 -1 1 1 1 -1 -1 -1 -1 -1 -1 1 -1 -1 -1 -1 -1 1 -1 -1 -1 1 -1 -1 -1 -1 1 -1 -1 -1 1 -1 -1 -1 -1 -1 -1 -1 -1 -1 -1 -1 -1 -1 -1 -1 1 -1 -1 1 -1 1 1 1 -1 1 1 -1 -1 -1 -1 -1 -1 1 -1 -1 -1 -1 -1 0 -1 1 -1 -1 -1 -1 -1 -1 -1 -1 -1 -1 NA -1 -1 -1 -1 -1 -1 -1 1 -1 1 -1 -1 1 -1 1 -1 -1 -1 -1 1 -1 -1 -1 -1 -1 1 1 1 -1 -1 1 -1 1 -1 -1 -1 -1 -1 -1 1 1 -1 1 -1 -1 -1 -1 1 1 -1 1 -1 -1 -1 -1 -1 -1 -1 -1 -1 -1 -1 -1 1 -1 1 -1 1 1 -1 -1 -1 -1 1 1 1 -1 1 -1 -1 -1 -1 1 1 -1 1 -1 -1 -1 -1 1 -1 -1 -1 -1 1 -1 1 1 1 -1 -1 1 1 -1 -1 1 -1 -1 -1 1 -1 1 1 -1 1 -1 -1 -1 -1 -1 -1 1 -1 0 -1 -1 -1 -1 -1 1 1 -1 -1 -1 1 -1 -1 1 -1 -1 -1 -1 1 1 1 -1 -1 -1 -1 1 -1 -1 -1 -1 -1 -1 -1 1 -1 1 -1 -1 -1 1 -1 -1 -1 -1 -1 1 -1 -1 1 1 -1 -1 -1 1 -1 -1 -1 -1 -1 1 -1 -1 -1 1 1 -1 -1 -1 1 -1 1 -1 -1 -1 -1 -1 -1 -1 1 -1 -1 -1 -1 -1 -1 -1 -1 -1 -1 -1 -1 1 -1 1 -1 -1 -1 -1 -1 -1 -1 -1 -1 -1 -1 -1 1 -1 -1 -1 -1 -1 -1 -1 1 -1 -1 -1 -1 1 -1 1 -1 1 -1 -1 1 1 -1 -1 -1 -1 -1 -1 -1 -1 1 -1 1 1 -1 -1 -1 1 -1 -1 -1 -1 -1 1 -1 -1 -1 -1 -1 -1 -1 -1 -1 -1 1 -1 1 1 -1 1 -1 -1 -1 -1 -1 -1 -1 -1 1 -1 1 -1 -1 -1 -1 -1 -1 -1 -1 -1 1 -1 1 -1 -1 -1 -1 -1 1 1 1 -1 -1 -1 -1 -1 1 -1 1 1 1 -1 -1 -1 -1 -1 -1 -1 -1 -1 -1 -1 -1 -1 1 1 -1 -1 -1 1 -1 -1 -1 -1 -1 -1 -1 -1 -1 -1 1 -1 -1 -1 -1 -1 -1 1 -1 1 -1 -1 1 -1 -1 -1 -1 -1 -1 -1 -1 1 -1 -1 -1 -1 -1 -1 -1 -1 -1 1 -1 -1 -1 -1 -1 -1 -1 -1 1 -1 -1 -1 1 1 -1 -1 -1 1 1 1 -1 -1 -1 -1 1 -1 -1 -1 -1 -1 -1 -1 0 1 -1 -1 1 -1 -1 -1 -1 -1 -1 -1 1 -1 -1 -1 1 -1 -1 -1 1 -1 -1 1 1 1 -1 -1 -1 -1 -1 1 1 -1 1 -1 -1 -1 1 1 -1 -1 -1 -1 -1 1 -1 -1 1 -1 1 -1 -1 -1 1 -1 -1 1 -1 -1 -1 1 1 -1 -1 -1 -1 -1 -1 -1 -1 -1 -1 -1 -1 -1 -1 -1 -1 -1 -1 -1 -1 1 1 -1 -1 -1 1 1 -1 -1 -1 -1 -1 1 -1 -1 1 1 -1 -1 -1 -1 -1 1 -1 1 -1 -1 -1 -1 -1 -1 -1 1 1 -1 -1 -1 -1 1 -1 -1 1 -1 1 -1 -1 1 -1 -1 -1 -1 1 -1 -1 -1 1 -1 -1 -1 1 -1 -1 1 -1 -1 -1 -1 1 1 1 -1 -1 1 1 -1 -1 -1 -1 1 -1 -1 -1 -1 -1 1 1 -1 -1 -1 1 -1 1 1 -1 -1 -1 1 -1 -1 -1 -1 1 -1 -1 -1 -1 -1 -1 1 -1 1 -1 -1 -1 -1 -1 -1 -1 1 1 -1 -1 -1 -1 -1 -1 1 -1 -1 -1 -1 1 -1 -1 -1 -1 1 -1 -1 1 -1 -1 -1 -1 -1 -1 -1 -1 -1 1 -1 1 -1 -1 -1 -1 -1 -1 -1 1 1 1 -1 -1 1 -1 -1 -1 -1 1 -1 -1 1 -1 -1 1 -1 1 -1 -1 -1 -1 -1 -1 -1 -1 -1 1 -1 -1 -1 -1 1 -1 -1 1 -1 -1 -1 -1 -1 -1 1 -1 -1 1 -1 1 -1 1 -1 -1 -1 -1 1 -1 -1 -1 -1 -1 -1 -1 1 1 -1 -1 1 -1 -1 1 -1 -1 1 -1 -1 -1 1 -1 1 -1 -1 -1 -1 1 -1 1 -1 1 -1 -1 1 -1 1 -1 -1 -1 -1 1 -1 -1 -1 -1 -1 -1 -1 -1 -1 -1 -1 1 -1 -1 1 -1 -1 -1 1 1 -1 -1 -1 -1 1 1 1 -1 -1 -1 1 -1 -1 -1 -1 1 -1 -1 -1 -1 -1 -1 1 -1 -1 -1 1 -1 -1 -1 -1 -1 1 1 -1 1 1 1 1 -1 -1 -1 -1 -1 1 1 -1 1 -1 -1 -1 -1 -1 -1 -1 -1 1 -1 -1 -1 -1 -1 -1 -1 1 1 1 -1 1 -1 -1 -1 -1 -1 -1 -1 -1 1 -1 -1 -1 -1 -1 -1 1 -1 -1 -1 -1 1 -1 -1 1 -1 1 -1 1 1 -1 -1 -1 1 -1 -1 -1 -1 -1 1 -1 1 -1 -1 -1 -1 -1 1 1 1 -1 -1 1 -1 -1 -1 -1 1 -1 -1 -1 -1 -1 1 -1 -1 -1 -1 1 1 -1 1 -1 -1 1 -1 -1 -1 1 1 -1 -1 -1 -1 -1 -1 -1 -1 1 -1 -1 NA -1 -1 1 -1 -1 -1 -1 -1 -1 -1 -1 -1 -1 -1 -1 1 -1 -1 -1 -1 -1 -1 -1 1 -1 -1 -1 -1 -1 1 -1 1 -1 -1 -1 -1 -1 1 -1 -1 -1 -1 -1 -1 1 -1 -1 1 -1 -1 -1 -1 -1 -1 1 -1 -1 -1 -1 -1 -1 -1 -1 -1 -1 -1 -1 1 -1 -1 -1 -1 -1 -1 1 -1 -1 -1 1 -1 1 1 -1 -1 -1 -1 -1 -1 -1 -1 -1 -1 -1 -1 -1 1 1 -1 -1 -1 -1 -1 1 -1 -1 -1 -1 -1 -1 -1 -1 -1 -1 -1 1 1 -1 -1 -1 -1 -1 -1 1 -1 -1 -1 -1 1 -1 1 -1 -1 -1 1 NA 1 1 1 -1 -1 1 -1 1 -1 -1 -1 1 -1 1 -1 -1 1 -1 -1 -1 1 1 1 -1 -1 -1 -1 -1 NA -1 -1 -1 -1 1 -1 -1 -1 -1 -1 -1 -1 1 1 -1 -1 -1 -1 -1 1 -1 -1 -1 -1 -1 1 -1 -1 1 1 1 -1 1 1 -1 -1 -1 -1 -1 -1 -1 -1 -1 -1 1 1 -1 -1 -1 -1 1 -1 -1 -1 -1 1 1 -1 -1 -1 -1 -1 -1 -1 -1 -1 -1 -1 -1 1 1 1 -1 -1 1 -1 1 1 -1 1 -1 -1 -1 -1 -1 1 -1 -1 -1 -1 -1 -1 -1 -1 -1 1 -1 1 -1 -1 1 -1 -1 -1 -1 -1 -1 -1 -1 1 -1 1 -1 -1 1 -1 1 -1 -1 1 -1 1 -1 -1 -1 1 -1 -1 -1 -1 1 1 0 1 -1 -1 -1 -1 -1 -1 -1 1 -1 1 -1 -1 -1 -1 -1 -1 -1 1 -1 1 -1 -1 -1 -1 -1 -1 -1 -1 -1 -1 -1 -1 1 -1 -1 -1 1 -1 -1 1 -1 -1 -1 -1 -1 -1 -1 1 -1 -1 -1 -1 -1 1 -1 1 1 -1 -1 -1 -1 -1 -1 1 -1 -1 -1 -1 1 -1 -1 -1 -1 1 -1 1 -1 -1 -1 1 -1 -1 1 -1 -1 1 -1 -1 -1 -1 -1 -1 1 -1 -1 1 1 1 1 -1 -1 -1 -1 -1 -1 -1 1 1 -1 1 -1 1 1 -1 -1 1 -1 1 1 -1 -1 -1 1 -1 1 -1 -1 -1 1 1 -1 -1 1 -1 1 1 1 1 -1 -1 1 1 -1 -1 -1 -1 -1 -1 -1 -1 -1 -1 -1 -1 -1 -1 -1 -1 -1 1 -1 -1 1 -1 -1 -1 -1 -1 -1 -1 -1 -1 -1 -1 -1 -1 1 -1 1 1 -1 1 -1 1 1 -1 -1 1 -1 -1 -1 -1 -1 -1 1 1 -1 1 1 1 1 -1 1 -1 -1 -1 -1 1 -1 -1 -1 -1 1 -1 -1 -1 -1 -1 -1 -1 -1 1 1 -1 1 -1 -1 -1 1 1 -1 -1 1 1 -1 -1 -1 -1 -1 1 1 -1 -1 1 -1 -1 -1 -1 -1 -1 -1 -1 -1 -1 -1 -1 -1 -1 1 1 -1 -1 -1 -1 -1 -1 -1 1 1 1 -1 -1 -1 1 -1 1 1 -1 1 1 -1 -1 -1 1 -1 1 -1 1 -1 -1 1 -1 -1 -1 -1 -1 -1 1 -1 1 -1 -1 -1 1 1 1 -1 -1 1 1 -1 -1 1 -1 -1 1 -1 -1 -1 -1 1 -1 -1 -1 1 -1 -1 1 -1 1 -1 1 1 1 -1 -1 1 -1 -1 1 -1 -1 -1 1 -1 -1 -1 -1 -1 -1 1 -1 -1 1 -1 -1 -1 -1 -1 -1 -1 -1 -1 -1 1 -1 -1 1 1 -1 -1 1 -1 1 1 1 -1 -1 -1 -1 -1 -1 -1 1 -1 -1 -1 -1 1 -1 -1 -1 -1 -1 1 -1 -1 -1 -1 -1 -1 1 -1 -1 -1 -1 1 -1 1 -1 -1 -1 1 -1 -1 -1 -1 -1 1 -1 1 1 -1 1 -1 -1 -1 -1 -1 -1 1 -1 1 1 -1 -1 -1 -1 -1 1 -1 NA -1 -1 -1 -1 -1 -1 -1 -1 -1 -1 1 -1 1 -1 -1 NA 1 -1 -1 1 -1 -1 1 -1 1 -1 1 -1 1 -1 1 -1 -1 1 1 1 -1 -1 -1 -1 -1 -1 -1 -1 -1 -1 -1 1 -1 -1 -1 -1 1 -1 1 -1 -1 -1 -1 1 1 -1 1 -1 -1 -1 -1 1 -1 1 -1 -1 -1 -1 -1 -1 -1 -1 -1 -1 -1 -1 -1 1 -1 -1 -1 -1 1 -1 -1 -1 -1 -1 1 -1 -1 1 -1 -1 1 1 1 1 1 1 -1 -1 -1 NA -1 -1 -1 -1 -1 -1 -1 -1 -1 -1 1 -1 -1 1 1 -1 -1 -1 -1 -1 -1 1 -1 -1 -1 -1 1 -1 -1 -1 -1 -1 -1 -1 1 -1 -1 1 -1 1 -1 -1 -1 -1 -1 -1 -1 -1 1 -1 1 -1 -1 1 -1 -1 -1 -1 1 -1 1 -1 -1 -1 -1 1 -1 1 -1 -1 1 -1 NA -1 1 -1 -1 -1 -1 -1 -1 -1 1 -1 -1 -1 -1 -1 -1 1 -1 -1 -1 -1 1 1 1 1 1 -1 1 -1 -1 -1 1 -1 -1 -1 1 -1 1 -1 -1 -1 -1 -1 1 -1 -1 -1 1 -1 -1 1 -1 1 -1 -1 1 1 -1 -1 -1 1 -1 1 -1 -1 1 -1 -1 -1 1 1 -1 -1 1 1 -1 -1 1 1 -1 -1 1 1 1 -1 1 -1 -1 -1 1 1 -1 -1 1 -1 -1 1 -1 -1 1 1 -1 -1 1 -1 1 1 1 -1 -1 1 -1 -1 -1 -1 1 1 -1 1 -1 1 -1 1 -1 -1 1 -1 -1 -1 1 -1 -1 1 -1 1 1 -1 1 1 -1 -1 -1 1 -1 -1 -1 1 -1 1 1 -1 -1 1 1 -1 -1 -1 -1 1 -1 -1 -1 -1 1 1 1 -1 -1 1 -1 -1 1 -1 -1 -1 -1 -1 -1 1 -1 -1 -1 1 1 -1 -1 -1 -1 -1 -1 -1 -1 1 1 -1 -1 -1 -1 -1 -1 -1 -1 1 -1 -1 -1 -1 -1 1 -1 -1 -1 1 -1 1 1 -1 -1 -1 -1 -1 -1 -1 1 1 1 1 -1 -1 1 -1 1 -1 -1 1 -1 -1 -1 1 -1 -1 -1 1 -1 1 1 -1 1 -1 -1 -1 1 -1 -1 -1 -1 -1 1 -1 -1 -1 -1 -1 -1 -1 -1 1 -1 -1 -1 -1 1 1 1 -1 -1 -1 -1 1 1 -1 -1 1 1 -1 -1 -1 -1 1 -1 -1 -1 -1 -1 -1 -1 1 -1 -1 -1 -1 -1 -1 -1 -1 -1 1 1 -1 -1 -1 1 1 -1 -1 -1 -1 -1 1 -1 -1 -1 -1 -1 1 1 -1 -1 -1 -1 1 -1 -1 -1 -1 1 -1 1 -1 -1 -1 -1 -1 -1 -1 -1 -1 -1 1 1 1 1 -1 -1 -1 -1 1 -1 1 -1 -1 -1 -1 1 -1 -1 -1 1 -1 -1 -1 -1 1 -1 1 -1 -1 -1 1 1 -1 -1 -1 -1 1 -1 -1 1 -1 -1 -1 -1 1 -1 -1 1 -1 -1 1 1 1 1 NA -1 -1 -1 1 1 -1 -1 -1 -1 -1 -1 -1 -1 1 -1 -1 -1 1 -1 -1 1 -1 -1 -1 -1 1 1 -1 -1 1 -1 1 1 -1 1 1 -1 -1 -1 -1 -1 1 1 -1 -1 -1 -1 -1 1 1 -1 -1 -1 -1 -1 -1 -1 -1 1 -1 -1 -1 -1 -1 -1 -1 1 1 1 -1 -1 -1 -1 -1 -1 -1 -1 -1 -1 -1 -1 -1 1 -1 1 1 -1 -1 1 -1 1 1 1 -1 -1 -1 -1 -1 -1 -1 -1 -1 1 -1 1 -1 1 -1 1 -1 -1 1 -1 1 1 1 -1 -1 -1 1 1 1 -1 -1 -1 -1 1 1 -1 -1 1 -1 -1 1 1 1 -1 1 1 1 -1 -1 -1 -1 1 -1 -1 -1 -1 1 -1 -1 1 -1 -1 1 -1 1 -1 -1 1 -1 1 1 -1 -1 -1 -1 1 1 -1 -1 -1 -1 1 -1 -1 1 -1 -1 1 1 1 -1 -1 -1 -1 -1 1 -1 -1 -1 1 -1 1 -1 -1 -1 -1 1 1 1 1 -1 -1 1 -1 -1 1 1 1 1 1 -1 -1 -1 -1 -1 -1 1 -1 -1 1 -1 -1 -1 -1 -1 -1 -1 -1 -1 1 -1 -1 -1 1 1 1 -1 1 -1 1 -1 -1 -1 -1 1 -1 -1 1 -1 -1 -1 -1 1 -1 NA 1 -1 -1 -1 -1 1 1 1 1 -1 -1 -1 -1 1 -1 -1 -1 -1 -1 1 -1 -1 -1 -1 -1 -1 -1 -1 1 1 -1 -1 -1 -1 1 -1 -1 -1 -1 -1 1 1 1 -1 -1 -1 1 -1 -1 -1 -1 1 1 -1 -1 -1 -1 -1 1 -1 -1 1 1 -1 -1 -1 -1 -1 -1 1 -1 -1 -1 -1 1 -1 -1 1 -1 1 -1 1 -1 -1 -1 -1 -1 -1 -1 1 -1 -1 1 -1 -1 -1 -1 1 -1 -1 1 -1 -1 -1 -1 -1 -1 -1 -1 -1 -1 -1 -1 -1 -1 -1 -1 NA -1 -1 -1 1 -1 -1 -1 1 -1 -1 -1 1 -1 1 NA -1 1 -1 1 -1 -1 1 1 -1 1 -1 -1 1 -1 -1 -1 -1 -1 -1 1 -1 -1 -1 1 1 -1 1 -1 -1 -1 1 1 -1 -1 1 1 -1 -1 -1 1 -1 -1 -1 -1 1 1 1 1 1 -1 -1 1 1 1 -1 -1 1 1 -1 -1 -1 -1 -1 1 -1 NA -1 -1 -1 1 -1 -1 -1 -1 NA -1 1 -1 -1 -1 -1 -1 1 1 1 -1 -1 1 -1 1 1 -1 -1 -1 -1 NA 1 1 1 -1 -1 1 -1 -1 -1 1 0 -1 1 -1 -1 -1 -1 1 -1 1 -1 -1 -1 -1 -1 -1 -1 -1 -1 -1 1 -1 -1 1 -1 -1 -1 -1 -1 -1 1 -1 1 1 -1 -1 -1 -1 -1 1 -1 -1 1 -1 -1 -1 -1 1 -1 -1 -1 -1 -1 -1 -1 1 -1 1 -1 1 -1 -1 -1 1 -1 -1 -1 -1 -1 -1 -1 -1 -1 -1 -1 1 1 1 1 -1 1 -1 1 1 1 -1 -1 -1 -1 1 -1 -1 1 1 -1 -1 -1 -1 -1 -1 1 -1 -1 -1 -1 -1 1 -1 1 1 -1 1 1 1 -1 -1 -1 -1 1 -1 -1 1 1 -1 -1 1 -1 1 -1 -1 1 -1 -1 1 1 1 -1 -1 -1 -1 -1 1 -1 -1 -1 -1 -1 1 -1 -1 -1 -1 -1 1 -1 -1 1 1 -1 1 -1 1 1 -1 -1 -1 -1 -1 -1 1 -1 -1 1 1 1 1 -1 1 1 -1 1 1 -1 -1 1 -1 -1 -1 1 1 -1 1 1 -1 -1 1 1 -1 -1 -1 -1 1 1 -1 1 -1 -1 -1 -1 1 -1 -1 -1 -1 -1 -1 -1 -1 -1 -1 1 -1 0 -1 1 1 -1 -1 1 -1 -1 -1 -1 -1 -1 -1 1 -1 -1 -1 -1 -1 1 -1 -1 1 1 -1 -1 -1 1 -1 -1 -1 -1 -1 1 -1 -1 1 -1 -1 -1 -1 -1 1 1 -1 -1 -1 -1 -1 -1 -1 1 1 -1 -1 1 1 -1 -1 -1 -1 -1 -1 -1 -1 -1 -1 -1 1 -1 -1 -1 -1 1 -1 -1 1 -1 -1 -1 1 -1 -1 -1 1 -1 1 1 -1 1 1 -1 1 -1 -1 -1 -1 -1 1 -1 -1 -1 -1 -1 -1 -1 -1 1 1 -1 1 -1 1 -1 -1 -1 -1 -1 -1 1 1 -1 -1 -1 -1 -1 -1 1 1 1 -1 -1 -1 -1 -1 -1 1 -1 -1 -1 -1 -1 -1 1 -1 1 1 1 -1 1 1 -1 -1 -1 -1 1 1 -1 1 1 1 -1 -1 -1 -1 -1 -1 -1 -1 -1 -1 1 -1 1 -1 -1 -1 -1 -1 -1 -1 1 -1 -1 1 -1 -1 -1 1 1 -1 1 -1 -1 1 -1 1 -1 1 1 -1 1 -1 -1 -1 -1 -1 -1 -1 -1 -1 -1 -1 -1 -1 -1 1 1 -1 -1 -1 -1 1 -1 1 -1 -1 -1 -1 -1 1 -1 -1 -1 -1 -1 -1 -1 -1 1 -1 -1 -1 1 -1 1 -1 -1 -1 1 -1 -1 -1 0 1 -1 -1 -1 1 -1 -1 -1 -1 -1 -1 -1 1 1 -1 -1 -1 1 -1 1 1 -1 -1 -1 -1 -1 -1 -1 1 -1 -1 -1 1 1 -1 1 1 1 1 -1 -1 1 -1 1 1 -1 -1 -1 1 -1 1 -1 1 -1 -1 -1 1 -1 -1 1 -1 -1 -1 1 -1 1 -1 -1 -1 1 -1 -1 -1 -1 1 1 1 1 -1 1 1 -1 -1 1 -1 -1 1 1 -1 1 -1 -1 -1 -1 1 -1 -1 1 -1 1 -1 -1 -1 1 -1 -1 1 -1 -1 1 -1 -1 1 1 1 -1 -1 1 -1 -1 -1 -1 1 1 1 -1 -1 -1 -1 -1 -1 -1 -1 -1 -1 -1 -1 -1 -1 -1 1 NA -1 1 1 -1 -1 -1 -1 -1 -1 -1 -1 -1 1 -1 1 -1 -1 -1 -1 -1 1 1 -1 1 -1 1 -1 -1 -1 -1 -1 1 -1 1 -1 -1 -1 -1 1 1 -1 -1 -1 1 -1 1 -1 -1 -1 -1 1 -1 -1 -1 -1 -1 1 1 -1 -1 -1 -1 -1 1 -1 1 -1 -1 -1 -1 -1 -1 -1 1 -1 -1 -1 -1 1 -1 -1 1 1 1 1 1 -1 -1 -1 1 1 -1 1 1 -1 -1 -1 -1 -1 -1 -1 -1 -1 -1 -1 1 1 -1 -1 1 -1 -1 1 1 -1 1 1 1 -1 -1 -1 -1 -1 1 1 1 -1 1 -1 -1 -1 -1 -1 -1 1 -1 -1 -1 1 1 -1 -1 -1 -1
line33 0 1 -1 1 1 1 -1 1 -1 -1 -1 -1 -1 1 1 1 -1 -1 -1 -1 -1 -1 1 -1 -1 -1 1 -1 -1 -1 -1 -1 -1 1 1 1 -1 -1 1 1 -1 -1 1 NA -1 -1 1 1 -1 1 1 1 -1 -1 1 -1 1 -1 1 -1 -1 -1 1 -1 -1 1 -1 1 1 1 1 1 1 -1 1 -1 -1 -1 -1 1 -1 1 -1 -1 -1 -1 1 -1 -1 -1 -1 1 -1 1 -1 -1 -1 -1 1 -1 -1 1 1 -1 -1 -1 1 -1 0 -1 1 -1 1 -1 -1 1 1 1 -1 1 -1 1 -1 -1 -1 -1 -1 -1 -1 1 -1 -1 1 1 -1 -1 -1 -1 1 -1 1 1 -1 1 -1 -1 1 1 -1 -1 1 1 -1 1 -1 -1 -1 1 -1 1 -1 -1 1 -1 -1 1 -1 -1 -1 -1 -1 -1 1 -1 1 -1 -1 -1 1 1 1 -1 1 -1 -1 -1 -1 1 -1 1 -1 -1 1 -1 -1 1 -1 1 1 -1 1 -1 1 -1 -1 -1 -1 -1 -1 1 1 -1 -1 1 1 -1 -1 1 -1 -1 1 1 -1 -1 1 1 -1 -1 -1 1 -1 -1 -1 1 -1 -1 1 -1 1 -1 -1 1 1 -1 -1 -1 1 -1 -1 -1 -1 1 1 -1 -1 -1 1 -1 1 1 -1 -1 -1 1 -1 1 1 -1 -1 -1 -1 -1 1 1 -1 1 -1 -1 -1 1 -1 -1 -1 -1 -1 1 -1 1 -1 -1 -1 -1 1 -1 -1 -1 -1 1 -1 1 1 -1 -1 1 1 1 1 1 1 -1 -1 -1 -1 -1 -1 1 -1 -1 1 -1 -1 -1 -1 1 -1 1 -1 -1 1 -1 -1 -1 1 1 -1 -1 1 -1 -1 1 1 1 1 -1 1 -1 -1 1 -1 -1 1 -1 -1 1 1 -1 -1 -1 -1 1 -1 -1 -1 1 1 -1 1 -1 -1 1 -1 -1 -1 1 -1 -1 -1 1 -1 1 -1 1 1 -1 -1 1 -1 -1 1 -1 -1 1 -1 -1 1 -1 -1 1 -1 -1 1 1 -1 1 -1 -1 -1 -1 1 1 -1 -1 1 1 -1 1 -1 0 -1 -1 -1 -1 1 1 -1 -1 1 1 -1 -1 -1 -1 -1 -1 1 1 -1 1 -1 1 -1 -1 1 1 1 -1 -1 -1 -1 -1 1 -1 1 -1 -1 -1 1 1 1 1 -1 -1 -1 -1 -1 -1 -1 -1 1 1 1 1 -1 1 -1 1 1 -1 -1 -1 1 -1 -1 -1 -1 -1 1 -1 -1 -1 1 1 1 -1 -1 1 1 -1 -1 1 -1 -1 -1 -1 1 -1 -1 -1 1 -1 0 -1 1 -1 1 -1 -1 -1 -1 1 -1 -1 1 0 -1 1 -1 1 -1 -1 -1 -1 -1 -1 -1 -1 1 -1 -1 -1 -1 -1 -1 -1 -1 1 -1 -1 -1 -1 -1 -1 -1 1 -1 1 -1 -1 1 1 -1 -1 1 -1 -1 -1 1 -1 -1 -1 -1 -1 -1 1 1 -1 -1 -1 1 -1 -1 -1 1 1 -1 -1 -1 1 -1 -1 1 -1 1 -1 1 -1 -1 -1 -1 -1 1 -1 -1 -1 1 -1 1 -1 1 -1 1 1 -1 -1 -1 -1 1 1 -1 -1 -1 -1 -1 1 -1 -1 1 -1 -1 -1 -1 -1 -1 1 1 -1 -1 1 1 -1 -1 1 -1 -1 1 1 -1 1 -1 1 1 -1 1 -1 -1 -1 1 -1 -1 -1 -1 -1 -1 1 -1 1 -1 -1 -1 1 1 -1 -1 -1 -1 -1 1 1 -1 1 -1 1 1 1 1 -1 -1 -1 1 1 -1 -1 -1 -1 -1 1 -1 1 -1 -1 1 -1 1 1 1 1 -1 -1 1 -1 -1 -1 -1 -1 -1 -1 1 1 -1 1 -1 1 -1 -1 -1 -1 1 -1 1 1 1 -1 1 1 -1 1 -1 -1 -1 1 1 -1 -1 1 -1 -1 -1 -1 -1 -1 -1 -1 1 -1 1 -1 -1 -1 1 -1 -1 -1 -1 1 -1 1 -1 -1 -1 -1 1 1 1 -1 -1 -1 1 -1 1 1 -1 1 -1 -1 -1 1 1 1 1 1 1 -1 -1 -1 1 -1 -1 1 1 -1 1 -1 -1 -1 1 -1 -1 1 -1 1 1 1 -1 -1 -1 -1 1 -1 -1 1 -1 -1 1 1 -1 1 NA 1 -1 -1 1 1 -1 -1 -1 1 1 1 -1 1 -1 -1 -1 1 -1 1 1 -1 1 1 -1 -1 1 NA -1 -1 -1 1 -1 -1 1 -1 -1 1 1 -1 -1 -1 -1 1 1 -1 -1 -1 1 1 1 -1 -1 -1 -1 -1 -1 -1 -1 1 -1 -1 1 -1 1 1 -1 1 -1 -1 -1 1 NA -1 -1 -1 -1 -1 -1 1 1 1 -1 -1 1 -1 1 -1 1 -1 1 -1 -1 -1 1 1 1 1 1 1 -1 -1 -1 -1 1 -1 -1 1 1 1 -1 1 -1 1 -1 -1 -1 -1 -1 -1 -1 -1 -1 1 1 -1 1 -1 -1 -1 -1 -1 1 1 1 1 1 -1 1 1 -1 -1 1 1 -1 -1 1 1 -1 -1 1 1 -1 1 1 1 -1 1 -1 1 1 1 -1 -1 1 1 0 1 -1 1 -1 1 -1 -1 -1 -1 1 1 -1 1 1 1 0 -1 -1 1 -1 -1 -1 1 -1 -1 1 -1 1 -1 1 -1 -1 -1 -1 -1 -1 -1 -1 1 -1 1 -1 -1 -1 -1 -1 1 -1 -1 -1 1 -1 1 1 -1 1 -1 -1 1 -1 1 1 1 -1 -1 -1 1 -1 -1 -1 -1 -1 1 -1 1 -1 -1 1 -1 1 -1 1 1 -1 -1 -1 1 -1 -1 -1 -1 -1 1 -1 -1 1 -1 -1 1 1 -1 -1 1 -1 -1 -1 -1 1 1 -1 -1 1 -1 1 1 1 -1 1 1 -1 -1 1 -1 -1 -1 -1 1 1 1 1 -1 -1 -1 -1 -1 -1 1 -1 -1 -1 -1 -1 -1 1 -1 1 -1 -1 -1 1 -1 -1 -1 -1 1 -1 1 -1 -1 1 1 -1 1 -1 -1 -1 1 1 1 1 1 -1 -1 1 -1 -1 -1 -1 1 -1 -1 1 1 -1 -1 -1 -1 -1 -1 -1 -1 -1 1 -1 1 1 -1 -1 -1 1 1 1 1 1 1 -1 -1 1 1 -1 -1 1 -1 1 1 1 1 1 NA -1 1 1 1 -1 -1 -1 1 -1 1 -1 -1 1 -1 1 -1 -1 -1 1 -1 -1 1 -1 -1 1 1 1 1 -1 -1 1 -1 1 -1 -1 1 -1 1 1 1 -1 -1 -1 1 -1 1 -1 -1 -1 1 -1 -1 1 -1 -1 -1 -1 -1 -1 -1 -1 1 1 -1 -1 1 1 -1 1 1 1 -1 1 -1 -1 -1 -1 1 -1 -1 -1 -1 -1 1 -1 -1 1 -1 1 -1 -1 1 1 1 1 -1 -1 1 1 -1 -1 -1 -1 1 -1 -1 1 -1 1 1 -1 -1 -1 1 -1 -1 1 -1 -1 0 1 -1 -1 -1 -1 -1 -1 -1 1 -1 -1 -1 -1 -1 -1 1 1 -1 -1 -1 1 1 -1 1 -1 -1 1 -1 1 -1 0 -1 -1 -1 -1 -1 -1 1 -1 1 1 -1 1 -1 -1 -1 -1 -1 1 -1 1 1 NA -1 -1 1 1 1 -1 1 -1 -1 -1 1 -1 1 1 NA 1 -1 1 1 -1 1 -1 1 1 -1 -1 -1 1 -1 1 -1 1 -1 -1 -1 -1 -1 -1 -1 -1 1 -1 1 -1 -1 -1 1 -1 -1 1 1 -1 -1 -1 -1 1 1 1 1 -1 1 1 -1 1 -1 -1 -1 1 -1 1 1 1 1 -1 -1 -1 -1 -1 -1 1 1 -1 1 1 1 -1 -1 1 1 1 1 1 -1 -1 -1 -1 -1 -1 -1 1 -1 -1 -1 -1 1 1 -1 -1 -1 1 1 -1 -1 1 1 1 -1 NA -1 1 -1 1 -1 -1 -1 1 1 -1 -1 -1 1 -1 1 1 -1 -1 1 -1 1 1 -1 1 -1 1 -1 1 -1 -1 -1 -1 -1 -1 -1 -1 -1 -1 1 1 -1 1 -1 1 -1 1 -1 1 1 -1 -1 1 -1 0 -1 -1 1 1 -1 -1 -1 -1 -1 1 1 1 -1 -1 -1 1 1 -1 1 -1 -1 -1 1 -1 -1 -1 -1 -1 -1 -1 -1 -1 1 -1 -1 1 -1 -1 1 1 1 -1 -1 1 1 -1 1 0 1 1 -1 NA 1 1 -1 -1 1 -1 -1 1 1 -1 -1 1 1 1 -1 1 1 -1 1 -1 1 -1 -1 -1 NA 1 -1 1 -1 1 1 1 1 -1 -1 -1 -1 -1 1 -1 -1 1 1 -1 -1 1 1 -1 1 -1 1 1 -1 -1 -1 1 -1 1 1 1 -1 1 1 -1 -1 1 -1 1 1 -1 1 -1 1 -1 -1 -1 -1 1 -1 -1 -1 -1 1 -1 1 1 1 -1 -1 1 -1 -1 1 1 -1 -1 -1 -1 1 1 -1 1 -1 -1 -1 1 -1 -1 -1 -1 -1 -1 1 1 -1 1 -1 1 1 1 -1 -1 -1 -1 -1 -1 1 -1 -1 -1 -1 -1 1 1 -1 1 -1 1 1 -1 1 -1 -1 -1 1 -1 1 1 1 -1 1 1 1 -1 -1 -1 1 0 1 1 1 1 -1 1 -1 -1 -1 -1 1 -1 -1 1 -1 -1 -1 -1 1 -1 1 1 -1 1 -1 -1 -1 1 1 -1 -1 1 -1 1 1 -1 1 1 -1 -1 1 -1 -1 1 -1 1 1 -1 -1 -1 -1 -1 1 -1 -1 -1 1 -1 -1 1 -1 -1 1 -1 1 -1 -1 -1 -1 1 -1 1 -1 -1 -1 -1 1 -1 1 1 1 1 1 -1 -1 1 1 -1 1 -1 -1 -1 1 1 -1 1 1 1 1 1 -1 1 -1 1 1 -1 1 -1 -1 1 -1 1 1 1 -1 1 -1 -1 1 1 1 -1 1 1 -1 1 -1 1 1 -1 -1 -1 -1 -1 -1 -1 -1 -1 1 -1 1 -1 -1 -1 1 -1 1 1 1 1 -1 -1 -1 -1 -1 1 1 -1 1 -1 -1 -1 1 1 -1 -1 -1 -1 -1 -1 1 -1 -1 1 -1 -1 -1 -1 0 1 1 -1 1 1 1 1 -1 1 -1 1 -1 -1 1 1 -1 1 1 -1 -1 -1 1 -1 -1 1 1 1 1 1 1 1 -1 1 1 -1 1 1 -1 -1 1 1 -1 1 1 1 1 1 -1 -1 -1 -1 -1 1 -1 -1 -1 1 1 -1 1 1 -1 -1 -1 1 -1 -1 -1 -1 -1 -1 1 1 -1 -1 1 1 -1 -1 -1 -1 1 -1 1 1 1 -1 1 1 1 -1 -1 -1 -1 1 1 1 1 -1 1 -1 -1 -1 1 1 -1 -1 1 -1 1 1 -1 -1 -1 1 -1 -1 -1 -1 -1 -1 -1 -1 -1 -1 1 -1 NA -1 -1 1 1 -1 -1 -1 -1 -1 -1 1 -1 -1 1 1 1 -1 -1 -1 1 -1 1 1 -1 -1 1 -1 -1 -1 1 -1 -1 1 -1 -1 -1 -1 -1 -1 1 1 1 1 1 1 -1 1 -1 1 -1 -1 -1 1 1 -1 1 -1 -1 -1 1 1 -1 1 -1 1 -1 -1 -1 -1 -1 -1 -1 -1 -1 -1 -1 1 -1 -1 -1 -1 -1 1 1 -1 -1 -1 1 1 -1 1 1 -1 1 -1 -1 -1 -1 -1 1 -1 -1 -1 -1 -1 -1 -1 -1 -1 -1 -1 -1 -1 -1 -1 -1 -1 1 1 1 1 -1 -1 1 -1 1 -1 -1 1 1 -1 1 -1 -1 1 -1 -1 -1 1 -1 -1 -1 -1 1 -1 -1 1 1 1 -1 1 1 1 -1 -1 -1 -1 1 1 1 -1 -1 -1 -1 1 1 NA 1 1 -1 1 1 -1 1 -1 -1 1 1 -1 -1 1 -1 1 -1 1 1 1 -1 1 1 -1 -1 1 -1 -1 -1 -1 1 1 1 1 -1 1 1 -1 -1 1 -1 1 -1 1 1 1 -1 1 -1 -1 -1 -1 -1 1 -1 1 -1 -1 -1 1 -1 -1 -1 -1 1 -1 -1 1 -1 1 1 1 1 -1 -1 -1 -1 -1 NA -1 -1 -1 1 -1 -1 1 1 -1 -1 1 1 1 -1 -1 1 -1 1 1 -1 -1 1 -1 -1 1 1 1 1 1 -1 -1 -1 -1 -1 -1 1 -1 1 -1 1 -1 -1 -1 1 -1 1 -1 1 -1 -1 1 1 -1 -1 -1 -1 -1 -1 -1 1 -1 -1 1 1 -1 -1 1 -1 1 -1 1 -1 1 -1 -1 -1 1 1 -1 1 -1 -1 1 -1 -1 1 1 -1 -1 1 -1 -1 1 -1 1 1 -1 -1 1 1 -1 -1 -1 -1 -1 -1 1 1 -1 -1 1 -1 1 1 -1 -1 1 -1 -1 1 -1 -1 -1 -1 -1 -1 -1 -1 1 1 -1 -1 -1 -1 -1 1 1 -1 1 -1 1 -1 -1 1 1 1 1 1 -1 1 1 1 1 1 1 -1 -1 -1 -1 -1 1 -1 1 1 -1 -1 -1 -1 1 1 -1 -1 1 -1 -1 -1 1 -1 NA 1 1 -1 -1 -1 1 -1 1 -1 1 1 -1 1 1 1 1 1 1 -1 -1 -1 -1 -1 1 -1 -1 -1 1 -1 1 -1 -1 -1 -1 -1 -1 -1 1 -1 -1 1 -1 -1 -1 1 -1 -1 -1 1 -1 -1 1 1 -1 -1 1 -1 -1 1 -1 -1 1 1 -1 -1 -1 -1 1 -1 1 -1 -1 -1 -1 1 -1 1 1 1 -1 -1 -1 -1 1 -1 -1 1 1 1 -1 -1 -1 1 -1 1 -1 -1 -1 1 -1 -1 -1 1 -1 1 -1 1 1 -1 -1 1 1 -1 1 1 -1 -1 1 -1 -1 -1 1 1 1 1 1 -1 -1 -1 1 -1 -1 -1 1 1 1 1 1 -1 1 1 1 -1 -1 -1 -1 1 -1 -1 -1 1 -1 -1 1 1 1 -1 -1 -1 -1 -1 -1 -1 -1 1 -1 1 -1 -1 1 -1 -1 1 1 -1 -1 1 1 1 -1 -1 -1 -1 1 1 1 1 -1 -1 -1 -1 -1 -1 -1 -1 1 1 1 1 -1 1 1 1 -1 1 1 1 -1 1 1 -1 -1 1 -1 1 -1 1 -1 -1 1 -1 -1 -1 -1 -1 -1 -1 -1 1 -1 -1 -1 -1 1 1 1 1 1 -1 -1 -1 -1 -1 1 1 -1 -1 -1 1 1 1 -1 -1 -1 -1 -1 1 1 -1 -1 -1 -1 -1 -1 1 1 NA -1 -1 1 -1 -1 1 1 -1 1 -1 -1 -1 -1 -1 -1 1 -1 1 -1 1 -1 1 -1 -1 -1 1 NA -1 -1 1 1 -1 -1 -1 -1 -1 -1 1 1 1 -1 -1 -1 1 -1 1 -1 -1 -1 1 -1 -1 -1 -1 -1 1 -1 -1 -1 -1 -1 1 1 -1 -1 -1 -1 -1 -1 1 -1 -1 NA 1 1 1 -1 1 -1 -1 1 1 1 -1 -1 -1 1 -1 -1 -1 -1 -1 1 -1 -1 -1 1 -1 1 1 -1 -1 1 1 -1 -1 1 -1 -1 1 -1 1 -1 1 1 -1 -1 -1 1 1 -1 1 1 -1 1 -1 1 1 1 -1 1 1 -1 1 -1 -1 1 -1 -1 1 1 1 1 1 -1 -1 -1 -1 -1 1 1 1 -1 -1 -1 -1 1 1 -1 -1 -1 1 -1 -1 1 1 1 1 -1 1 1 1 -1 1 -1 -1 -1 -1 1 -1 -1 -1 -1 -1 1 1 1 1 -1 -1 -1 1 -1 -1 -1 -1 -1 1 1 -1 -1 -1 -1 1 -1 -1 -1 -1 -1 1 1 -1 -1 1 1 -1 1 1 -1 -1 1 1 -1 -1 1 -1 1 -1 1 -1 1 -1 -1 -1 -1 -1 -1 -1 1 -1 1 -1 -1 -1 -1 -1 1 -1 1 1 -1 -1 1 -1 -1 -1 -1 1 -1 -1 -1 1 1 -1 1 -1 -1 1 -1 -1 -1 -1 1 -1 1 1 -1 -1 -1 1 1 NA 1 -1 -1 1 1 NA -1 1 -1 1 -1 -1 1 -1 1 -1 -1 -1 -1 -1 -1 -1 1 1 -1 1 1 1 1 -1 1 1 1 1 -1 1 -1 -1 -1 1 -1 -1 -1 -1 1 1 -1 1 1 1 -1 -1 1 1 1 -1 -1 1 1 -1 -1 1 -1 -1 1 1 -1 1 -1 -1 -1 -1 1 1 1 1 1 1 -1 -1 -1 -1 1 1 -1 1 -1 -1 1 -1 -1 1 -1 -1 -1 -1 -1 -1 -1 1 1 -1 -1 -1 -1 -1 -1 -1 1 -1 1 1 -1 -1 1 -1 1 -1 1 1 -1 -1 1 -1 -1 -1 1 -1 1 -1 -1 -1 -1 1 -1 1 -1 1 1 1 -1 -1 -1 -1 -1 -1 -1 -1 1 -1 -1 1 -1 -1 1 1 -1 1 1 -1 -1 -1 -1 -1 -1 1 -1 -1 1 -1 NA -1 -1 -1 -1 1 -1 -1 -1 -1 -1 -1 -1 1 1 -1 -1 1 -1 -1 1 1 1 -1 1 -1 1 1 -1 1 -1 -1 -1 1 -1 1 1 -1 -1 -1 -1 1 -1 -1 -1 -1 -1 -1 1 -1 1 1 1 -1 1 -1 1 -1 1 1 -1 -1 -1 1 -1 1 1 -1 -1 -1 -1 1 1 -1 1 1 -1 1 1 1 -1 -1 -1 -1 -1 -1 -1 -1 -1 -1 -1 -1 -1 -1 -1 -1 1 -1 1 -1 -1 1 1 1 1 1 1 1 -1 -1 1 1 -1 1 -1 1 1 -1 1 1 -1 1 -1 1 -1 1 1 -1 -1 -1 -1 1 1 -1 1 -1 -1 1 -1 -1 1 -1 1 1 1 -1 -1 1 1 -1 1 1 -1 -1 1 1 -1 -1 1 -1 1 -1 -1 1 -1 -1 1 -1 -1 1 1 -1 1 1 1 1 1 1 -1 1 -1 1 -1 -1 -1 -1 -1 -1 -1 1 -1 -1 -1 -1 1 -1 -1 1 1 -1 1 -1 -1 -1 NA -1 -1 -1 1 -1 -1 1 -1 -1 1 1 1 -1 -1 1 -1 -1 -1 1 1 -1 -1 1 -1 1 -1 1 -1 -1 1 1 1 1 -1 1 -1 1 1 -1 -1 1 -1 1 -1 -1 1 1 -1 -1 -1 1 -1 -1 1 -1 -1 -1 1 1 -1 -1 -1 -1 1 -1 -1 -1 -1 -1 -1 -1 -1 -1 1 -1 1 1 1 1 -1 -1 1 -1 -1 1 -1 -1 -1 -1 -1 1 -1 1 1 1 -1 -1 -1 -1 -1 1 -1 -1 1 -1 1 1 -1 -1 -1 -1 -1 1 -1 -1 1 1 -1 1 -1 1 -1 1 -1 -1 1 -1 -1 -1 1 -1 1 -1 1 -1 -1 -1 -1 -1 -1 -1 1 -1 1 1 -1 1 1 1 1 -1 -1 1 -1 -1 -1 -1 -1 -1 -1 -1 -1 -1 -1 -1 1 1 -1 1 -1 1 1 -1 -1 -1 -1 1 1 1 1 -1 1 -1 -1 1 1 -1 -1 -1 1 1 -1 1 -1 -1 1 -1 -1 -1 1 1 -1 -1 1 -1 1 1 -1 1 1 -1 1 -1 -1 -1 1 1 -1 -1 1 -1 1 1 -1 -1 -1 1 -1 -1 -1 1 -1 -1 -1 -1 1 -1 1 -1 1 -1 1 -1 1 1 -1 1 -1 -1 -1 -1 -1 1 -1 -1 -1 -1 -1 1 -1 -1 1 -1 1 1 -1 1 -1 -1 1 -1 -1 -1 1 -1 -1 -1 -1 -1 -1 -1 -1 -1 1 1 -1 -1 1 1 1 -1 1 1 1 -1 -1 -1 -1 -1 -1 -1 -1 1 1 -1 -1 1 1 1 1 1 1 -1 1 1 -1 -1 1 -1 -1 -1 -1 1 1 -1 NA 1 -1 -1 -1 -1 -1 1 -1 -1 -1 -1 -1 -1 -1 1 1 -1 1 -1 -1 NA -1 -1 1 1 1 -1 -1 1 1 -1 -1 -1 -1 1 1 -1 1 -1 1 1 1 -1 1 1 -1 -1 -1 -1 1 -1 -1 -1 -1 1 -1 -1 1 1 -1 1 -1 -1 -1 -1 -1 1 -1 1 1 -1 -1 -1 -1 -1 -1 -1 1 1 1 -1 -1 -1 -1 -1 -1 -1 1 1 -1 -1 -1 -1 -1 1 -1 1 1 1 -1 -1 -1 -1 -1 -1 -1 1 -1 -1 1 NA 1 1 1 -1 1 -1 1 -1 -1 -1 1 -1 -1 -1 -1 1 -1 1 -1 -1 -1 -1 1 1 1 -1 1 -1 1 -1 1 1 1 1 1 1 -1 1 1 1 -1 -1 -1 1 -1 1 -1 -1 1 -1 1 -1 -1 1 1 -1 1 -1 -1 -1 -1 -1 1 -1 -1 -1 -1 1 1 -1 -1 1 1 -1 -1 -1 1 -1 -1 -1 1 1 1 -1 1 -1 -1 NA -1 1 -1 1 1 1 1 1 -1 -1 -1 -1 -1 -1 -1 NA 1 1 -1 1 1 -1 -1 -1 -1 -1 1 -1 1 -1 -1 1 -1 1 -1 -1 1 -1 -1 -1 -1 -1 1 -1 1 1 -1 -1 -1 1 NA -1 -1 NA -1 -1 1 -1 -1 1 -1 1 -1 -1 1 -1 1 1 -1 -1 -1 1 -1 -1 -1 1 1 1 -1 -1 -1 -1 1 1 -1 1 -1 1 -1 -1 1 -1 -1 -1 -1 -1 -1 -1 -1 -1 -1 -1 1 1 -1 -1 -1 -1
line34 -1 1 1 1 1 1 -1 1 -1 -1 -1 -1 -1 1 -1 -1 -1 -1 -1 -1 -1 -1 1 -1 -1 -1 -1 -1 -1 -1 -1 -1 -1 1 1 1 -1 -1 -1 1 -1 -1 1 -1 -1 -1 1 1 -1 -1 1 1 1 -1 -1 -1 1 -1 1 1 -1 -1 1 -1 1 1 -1 1 -1 1 1 1 -1 1 1 -1 -1 -1 -1 1 -1 NA -1 -1 -1 -1 -1 -1 NA -1 -1 1 -1 1 -1 -1 NA -1 1 NA -1 1 -1 -1 -1 -1 1 -1 -1 -1 -1 -1 1 -1 -1 1 -1 1 -1 1 -1 1 -1 -1 -1 -1 -1 -1 -1 0 -1 -1 -1 1 -1 -1 -1 -1 -1 -1 -1 -1 -1 1 -1 -1 1 -1 -1 -1 1 1 0 1 -1 -1 -1 1 -1 -1 -1 -1 1 -1 -1 NA -1 -1 -1 1 -1 -1 -1 -1 -1 -1 -1 -1 1 1 1 -1 -1 -1 1 1 -1 -1 -1 1 -1 -1 -1 -1 -1 1 -1 1 1 -1 1 -1 -1 1 -1 -1 -1 -1 -1 -1 1 -1 -1 1 1 -1 -1 1 1 -1 -1 1 -1 -1 1 1 -1 -1 -1 1 -1 -1 -1 1 -1 -1 -1 -1 1 -1 -1 -1 1 -1 -1 -1 -1 -1 -1 -1 -1 -1 1 -1 -1 -1 -1 -1 1 1 -1 -1 -1 1 -1 -1 1 -1 1 -1 -1 -1 1 1 1 1 1 -1 -1 -1 -1 -1 -1 -1 -1 -1 -1 1 -1 -1 -1 -1 1 -1 -1 -1 -1 1 -1 -1 0 -1 -1 1 1 -1 -1 1 1 -1 -1 -1 -1 1 -1 -1 -1 -1 1 -1 -1 -1 -1 -1 -1 1 -1 -1 -1 -1 -1 1 1 1 -1 -1 1 -1 -1 1 1 1 1 -1 1 -1 -1 1 -1 -1 -1 -1 -1 1 1 1 -1 -1 -1 -1 -1 -1 -1 1 1 -1 1 1 -1 1 -1 -1 -1 1 -1 -1 -1 1 1 1 -1 1 -1 -1 -1 1 -1 -1 1 -1 -1 1 -1 -1 -1 -1 -1 1 -1 -1 -1 1 -1 -1 -1 -1 -1 -1 1 1 -1 -1 -1 1 -1 1 1 -1 -1 -1 -1 -1 1 -1 -1 -1 1 1 -1 -1 -1 -1 -1 -1 1 -1 1 1 -1 1 -1 -1 -1 -1 -1 NA -1 -1 -1 -1 -1 -1 1 -1 -1 -1 -1 -1 1 1 -1 -1 -1 -1 -1 -1 -1 -1 1 1 1 1 1 -1 -1 -1 1 -1 1 -1 -1 -1 -1 -1 -1 -1 1 1 -1 -1 1 -1 NA -1 -1 1 NA -1 -1 1 -1 -1 -1 -1 1 -1 -1 -1 1 -1 -1 -1 1 -1 1 -1 NA -1 -1 1 -1 -1 -1 0 -1 -1 1 -1 -1 -1 -1 -1 -1 1 -1 1 -1 -1 -1 -1 -1 -1 1 -1 -1 1 -1 -1 -1 -1 -1 -1 -1 -1 -1 1 1 -1 -1 1 -1 -1 1 -1 -1 -1 1 -1 -1 -1 -1 1 -1 -1 1 NA -1 -1 1 -1 -1 1 1 1 -1 -1 -1 1 NA -1 1 -1 1 -1 -1 -1 -1 -1 -1 -1 1 -1 -1 -1 1 -1 NA -1 1 -1 -1 1 -1 -1 -1 -1 -1 1 -1 -1 -1 -1 -1 1 -1 -1 1 -1 -1 -1 1 -1 -1 -1 1 -1 -1 1 1 -1 -1 1 -1 -1 -1 1 -1 -1 0 -1 -1 -1 1 -1 -1 -1 -1 -1 -1 -1 -1 -1 -1 1 1 1 -1 -1 1 1 1 -1 -1 -1 -1 -1 -1 1 -1 1 -1 1 1 1 1 -1 0 -1 1 1 -1 -1 -1 -1 -1 -1 -1 1 1 -1 1 -1 1 -1 -1 1 -1 -1 -1 -1 -1 -1 1 -1 -1 1 1 1 -1 1 -1 1 -1 -1 -1 -1 -1 1 -1 NA 1 -1 1 1 -1 -1 1 -1 1 1 1 -1 1 1 1 -1 -1 -1 -1 -1 -1 -1 1 -1 1 -1 -1 1 1 -1 -1 -1 1 1 -1 -1 -1 -1 -1 -1 1 1 1 -1 1 -1 1 -1 1 1 -1 1 -1 -1 -1 1 1 1 1 -1 1 -1 -1 -1 1 1 -1 1 -1 0 1 -1 -1 -1 1 -1 -1 1 -1 1 1 1 -1 -1 -1 -1 -1 -1 -1 -1 -1 1 -1 1 -1 1 NA 1 -1 -1 -1 -1 -1 1 -1 1 1 1 -1 -1 1 1 -1 NA 1 1 -1 -1 1 1 -1 -1 -1 -1 1 -1 1 1 -1 -1 -1 -1 -1 1 1 1 -1 1 -1 1 1 -1 NA -1 1 1 1 -1 -1 -1 -1 -1 -1 -1 NA 1 -1 -1 -1 1 -1 1 NA -1 -1 -1 -1 -1 -1 -1 -1 -1 1 1 -1 -1 -1 1 -1 -1 1 -1 -1 -1 1 -1 1 -1 -1 -1 -1 -1 -1 -1 -1 -1 1 -1 -1 -1 1 -1 -1 1 -1 -1 -1 1 -1 1 -1 -1 -1 1 -1 -1 -1 -1 -1 -1 1 -1 -1 NA -1 -1 -1 -1 1 -1 -1 1 1 -1 1 -1 -1 1 -1 -1 -1 1 1 1 -1 -1 1 1 -1 1 1 1 -1 1 -1 1 1 1 1 -1 -1 1 0 1 -1 -1 -1 1 -1 -1 -1 -1 1 1 1 -1 -1 1 -1 -1 1 1 -1 -1 -1 1 -1 NA 1 -1 1 -1 1 -1 -1 -1 -1 1 -1 -1 -1 -1 -1 1 -1 -1 -1 -1 -1 -1 -1 -1 -1 1 -1 1 -1 -1 1 -1 -1 1 -1 -1 -1 1 -1 -1 -1 1 -1 -1 -1 -1 -1 1 1 -1 -1 -1 1 -1 1 1 1 1 1 -1 -1 1 -1 NA -1 -1 NA -1 -1 -1 1 1 -1 1 1 -1 -1 1 -1 -1 -1 1 1 1 -1 -1 1 -1 1 1 -1 -1 1 1 -1 -1 -1 -1 -1 -1 -1 -1 1 -1 1 -1 1 1 -1 -1 -1 -1 -1 -1 -1 -1 -1 -1 -1 -1 -1 NA -1 -1 1 -1 1 NA -1 1 -1 -1 -1 1 1 -1 1 1 NA -1 -1 1 1 -1 NA 1 -1 -1 1 1 1 -1 -1 -1 -1 -1 1 1 -1 -1 -1 -1 -1 1 -1 1 -1 1 -1 1 1 -1 -1 -1 -1 -1 1 1 -1 1 1 1 -1 1 -1 -1 1 -1 -1 1 1 1 -1 -1 -1 -1 1 -1 -1 -1 -1 1 NA -1 -1 -1 1 -1 1 -1 -1 -1 -1 1 1 1 -1 -1 1 -1 1 1 -1 -1 1 0 -1 -1 -1 -1 1 1 -1 1 1 -1 -1 -1 NA 1 -1 -1 -1 1 -1 -1 1 -1 -1 -1 -1 -1 1 -1 1 -1 -1 -1 -1 1 1 1 -1 -1 -1 -1 -1 -1 -1 -1 -1 1 -1 1 -1 -1 -1 1 -1 -1 1 -1 -1 -1 -1 1 1 1 -1 1 -1 1 1 -1 -1 -1 -1 NA 1 -1 1 -1 1 1 -1 NA -1 1 -1 -1 1 -1 -1 0 -1 -1 -1 -1 1 -1 -1 -1 1 NA -1 -1 -1 -1 -1 1 1 -1 -1 -1 -1 1 -1 -1 -1 -1 -1 -1 1 -1 -1 -1 -1 -1 NA -1 -1 1 -1 -1 1 -1 1 1 -1 -1 1 -1 1 -1 1 1 1 -1 -1 1 1 1 -1 -1 -1 -1 -1 1 -1 -1 -1 0 -1 -1 1 1 1 1 -1 1 1 -1 -1 -1 -1 -1 -1 -1 -1 -1 -1 -1 -1 -1 NA -1 -1 1 -1 1 -1 -1 0 -1 -1 -1 -1 1 -1 1 1 -1 -1 -1 -1 1 -1 0 1 -1 -1 -1 NA -1 1 -1 1 1 1 1 -1 -1 -1 -1 -1 -1 1 1 -1 -1 1 -1 -1 -1 1 1 1 -1 -1 -1 -1 -1 -1 -1 -1 -1 -1 -1 -1 -1 -1 -1 1 -1 1 -1 1 -1 -1 -1 -1 -1 -1 -1 0 -1 -1 -1 -1 -1 NA -1 1 -1 -1 -1 1 1 -1 1 -1 1 -1 -1 -1 -1 1 -1 1 -1 1 -1 -1 -1 -1 -1 -1 -1 -1 -1 -1 -1 -1 1 1 -1 1 0 1 -1 1 -1 1 1 -1 -1 1 -1 -1 -1 -1 -1 1 -1 1 NA 1 -1 1 1 1 -1 -1 -1 NA 1 -1 1 -1 -1 -1 1 NA -1 -1 -1 -1 -1 -1 -1 -1 1 -1 -1 1 -1 -1 1 1 1 -1 -1 -1 1 -1 -1 -1 1 1 1 -1 1 1 1 1 -1 -1 -1 1 1 -1 -1 1 1 1 -1 -1 -1 -1 -1 -1 NA -1 -1 -1 -1 1 -1 1 -1 -1 1 1 1 -1 -1 -1 0 -1 1 -1 1 -1 -1 -1 -1 1 1 -1 -1 -1 1 1 -1 -1 -1 1 -1 1 -1 -1 -1 1 -1 -1 -1 -1 -1 1 1 -1 1 -1 1 -1 -1 -1 -1 1 -1 -1 -1 -1 -1 -1 -1 NA -1 -1 1 1 -1 -1 NA -1 -1 -1 -1 -1 1 1 -1 1 -1 -1 -1 -1 -1 -1 -1 -1 -1 -1 1 -1 -1 -1 -1 1 -1 -1 -1 -1 NA -1 -1 1 1 -1 -1 -1 -1 -1 1 1 -1 1 -1 1 1 -1 1 1 -1 1 1 -1 1 NA 1 -1 1 -1 -1 -1 -1 -1 -1 0 1 1 1 1 -1 1 -1 -1 -1 -1 -1 0 -1 -1 -1 -1 -1 -1 1 -1 1 1 -1 1 -1 -1 -1 1 1 -1 -1 -1 -1 1 -1 -1 1 1 -1 -1 1 1 -1 1 -1 1 -1 -1 1 1 -1 -1 1 -1 -1 1 1 -1 -1 -1 -1 -1 1 -1 1 -1 -1 -1 1 1 -1 -1 -1 -1 -1 -1 1 -1 1 1 1 1 1 -1 -1 1 1 -1 1 1 -1 -1 1 1 -1 1 -1 1 -1 1 -1 -1 -1 1 1 1 1 -1 -1 1 -1 1 -1 1 -1 -1 -1 1 1 1 1 -1 1 0 -1 1 -1 1 0 -1 -1 -1 1 1 -1 -1 -1 -1 1 -1 1 -1 -1 -1 -1 -1 -1 1 1 -1 1 -1 -1 -1 -1 1 1 -1 1 1 1 -1 1 1 -1 -1 1 -1 -1 -1 -1 -1 NA 1 1 -1 1 -1 NA 1 1 -1 1 1 -1 1 -1 -1 -1 -1 -1 -1 1 1 -1 -1 -1 -1 -1 -1 1 1 1 -1 -1 1 1 1 1 1 -1 1 -1 -1 1 -1 -1 -1 1 1 -1 1 1 1 -1 1 -1 -1 -1 1 -1 -1 -1 -1 -1 1 1 -1 1 1 -1 -1 -1 1 NA -1 -1 -1 -1 -1 -1 -1 -1 -1 1 1 -1 1 -1 -1 1 -1 1 1 -1 -1 1 1 1 1 -1 -1 -1 1 -1 NA -1 1 -1 -1 -1 -1 1 1 1 -1 -1 1 1 -1 -1 -1 -1 1 -1 1 -1 -1 -1 -1 1 -1 -1 -1 1 -1 -1 -1 -1 1 1 1 0 -1 -1 -1 -1 1 1 -1 1 1 -1 -1 -1 -1 1 -1 1 NA -1 -1 1 -1 1 -1 -1 -1 -1 NA -1 -1 -1 -1 1 1 -1 1 1 1 1 1 -1 -1 -1 -1 -1 1 -1 1 1 -1 1 -1 -1 -1 1 1 -1 1 -1 1 -1 -1 -1 1 -1 -1 -1 -1 -1 -1 -1 1 -1 NA -1 -1 1 -1 -1 -1 -1 -1 1 1 NA -1 1 -1 1 -1 -1 -1 -1 -1 1 1 -1 1 -1 1 -1 -1 -1 -1 -1 -1 -1 -1 -1 1 1 -1 -1 1 1 -1 -1 NA 1 -1 1 -1 -1 -1 -1 1 1 1 -1 1 -1 -1 -1 -1 -1 -1 1 -1 -1 -1 NA 1 1 1 -1 1 0 1 0 -1 -1 -1 -1 1 1 -1 1 1 -1 1 1 NA 1 1 -1 1 1 -1 -1 -1 -1 -1 1 -1 -1 1 -1 -1 -1 1 1 -1 -1 1 -1 -1 -1 -1 1 -1 1 1 1 1 1 -1 -1 -1 -1 -1 -1 1 -1 1 -1 1 -1 1 -1 1 -1 -1 -1 -1 -1 1 -1 1 -1 -1 -1 1 1 -1 -1 -1 0 -1 -1 -1 -1 1 1 -1 1 -1 -1 -1 -1 -1 -1 -1 -1 -1 1 -1 -1 NA -1 -1 -1 1 1 -1 -1 -1 1 1 1 -1 -1 0 1 -1 -1 1 -1 1 1 -1 -1 -1 1 -1 -1 -1 1 -1 -1 NA 1 -1 1 -1 1 1 1 -1 1 1 -1 1 1 -1 -1 -1 -1 -1 -1 -1 1 -1 -1 1 1 NA -1 -1 -1 1 -1 -1 -1 1 -1 1 -1 1 -1 -1 1 -1 -1 1 -1 1 1 -1 -1 -1 -1 1 -1 -1 1 -1 1 -1 -1 1 1 -1 -1 -1 -1 -1 -1 -1 1 1 -1 1 -1 1 -1 -1 -1 1 1 -1 NA 1 1 -1 -1 1 -1 -1 -1 1 1 1 -1 -1 -1 -1 1 -1 -1 1 -1 1 -1 -1 1 1 1 0 -1 -1 1 1 1 -1 -1 1 NA -1 -1 1 1 -1 0 -1 -1 -1 1 -1 -1 -1 1 -1 0 1 -1 -1 -1 NA -1 1 1 -1 -1 -1 -1 1 -1 1 -1 -1 1 -1 1 1 -1 1 1 1 -1 -1 -1 -1 1 1 -1 -1 -1 -1 -1 1 NA 1 1 1 -1 -1 -1 1 -1 -1 1 1 -1 1 1 1 -1 -1 -1 -1 -1 1 -1 -1 -1 -1 -1 -1 1 1 -1 1 -1 -1 -1 1 -1 1 -1 1 -1 1 -1 -1 -1 -1 1 1 1 -1 -1 -1 -1 -1 -1 -1 1 1 1 -1 NA -1 1 -1 1 -1 -1 -1 1 -1 -1 -1 -1 -1 1 -1 1 1 -1 -1 1 -1 -1 1 1 -1 -1 1 -1 -1 1 1 -1 1 1 -1 -1 -1 -1 1 1 -1 -1 1 1 -1 1 -1 -1 1 1 -1 -1 1 -1 -1 -1 1 -1 -1 -1 -1 -1 -1 1 1 -1 -1 -1 -1 -1 -1 -1 NA 1 1 1 -1 1 -1 -1 -1 1 1 -1 -1 1 1 -1 -1 -1 -1 -1 1 -1 1 1 -1 -1 -1 1 1 NA -1 -1 1 -1 1 1 -1 1 1 1 -1 NA 1 1 -1 -1 1 1 -1 1 -1 1 -1 1 -1 -1 1 -1 -1 -1 -1 -1 -1 -1 1 1 -1 -1 -1 -1 NA -1 1 1 -1 -1 NA -1 -1 1 1 -1 -1 -1 -1 1 -1 1 -1 -1 -1 1 -1 -1 1 -1 -1 -1 -1 1 1 -1 -1 -1 -1 -1 -1 -1 -1 -1 1 1 -1 -1 -1 -1 -1 -1 -1 NA -1 1 -1 1 -1 0 -1 -1 -1 1 -1 -1 1 1 -1 1 -1 NA -1 -1 -1 1 -1 NA 1 -1 1 1 -1 1 -1 -1 -1 NA -1 -1 -1 -1 -1 -1 -1 -1 -1 -1 -1 1 1 -1 -1 -1 -1 NA -1 1 -1 -1 NA 1 1 0 -1 -1 -1 -1 1 -1 1 -1 -1 -1 -1 -1 -1 -1 -1 -1 1 -1 -1 -1 1 -1 NA 1 -1 -1 1 -1 -1 -1 1 -1 -1 1 -1 1 -1 1 1 -1 -1 -1 1 1 -1 -1 1 -1 -1 -1 1 1 1 -1 NA 1 -1 1 -1 -1 -1 -1 -1 -1 -1 1 1 1 NA -1 -1 -1 -1 1 -1 -1 -1 -1 -1 -1 -1 1 -1 -1 -1 -1 NA -1 1 1 1 1 -1 -1 -1 1 -1 -1 -1 -1 -1 -1 NA -1 -1 -1 -1 -1 1 -1 -1 1 -1 -1 -1 -1 -1 -1 -1 -1 1 -1 -1 -1 NA -1 -1 -1 -1 -1 1 -1 -1 -1 -1 -1 -1 1 -1 -1 -1 1 -1 -1 1 -1 1 -1 -1 -1 1 -1 -1 -1 1 -1 -1 -1 -1 -1 -1 -1 1 -1 1 -1 -1 -1 -1 -1 1 -1 1 1 -1 -1 1 -1 -1 -1 -1 1 -1 -1 -1 -1 1 1 1 -1 -1 0 -1 -1 -1 -1 1 -1 1 -1 -1 -1 -1 1 1 1 -1 -1 -1 1 1 -1 -1 1 -1 -1 -1 -1 1 -1 -1 -1 1 -1 -1 1 -1 -1 -1 1 -1 1 -1 1 1 -1 NA 1 1 -1 1 1 -1 -1 NA -1 -1 -1 -1 -1 1 -1 -1 1 1 1 -1 -1 1 1 1 -1 -1 1 1 -1 -1 -1 -1 -1 NA -1 -1 1 1 1 1 -1 1 0 -1 1 1 -1 -1 -1 -1 -1 1 1 NA 1 -1 -1 1 -1 -1 1 -1 -1 -1 NA -1 -1 -1 1 1 -1 1 -1 -1 -1 -1 -1 1 -1 1 1 -1 1 -1 -1 1 -1 1 1 -1 -1 -1 -1 -1 -1 -1 -1 -1 -1 -1 -1 -1 1 -1 1 NA 1 1 -1 -1 0 -1 -1 -1 1 -1 1 1 1 -1 -1 -1 -1 1 1 -1 -1 1 -1 -1 -1 1 -1 -1 1 -1 -1 1 -1 1 -1 -1 -1 -1 -1 -1 -1 1 NA -1 -1 -1 -1 -1 -1 -1 -1 -1 -1 1 -1 1 -1 1 -1 1 -1 -1 1 -1 -1 -1 -1 -1 1 -1 -1 -1 -1 -1 1 -1 -1 -1 -1 1 -1 -1 -1 -1 1 1 -1 1 -1 1 -1 1 1 -1 -1 -1 1 -1 -1 1 -1 -1 -1 -1 -1 1 -1 -1 -1 -1 1 1 1 -1 -1 -1 -1 -1 -1 -1 -1 -1 -1 -1 -1 -1 -1 0 1 1 -1 1 -1 -1 1 1 -1 1 -1 -1 1 -1 -1 1 1 -1 1 -1 1 1 -1 1 1 -1 -1 -1 1 -1 1 1 -1 -1 -1 1 1 1 -1 1 1 -1 -1 1 1 -1 -1 1 -1 NA -1 -1 -1 1 -1 1 1 -1 -1 -1 -1 -1 -1 1 -1 -1 -1 -1 1 -1 -1 -1 -1 -1 1 1 -1 1 1 1 -1 -1 1 -1 NA -1 1 -1 -1 1 -1 -1 -1 -1 -1 -1 -1 -1 -1 -1 -1 -1 1 0 -1 1 -1 -1 -1 -1 1 -1 -1 -1 -1 -1 -1 -1 -1 0 -1 1 1 1 1 -1 -1 -1 -1 1 -1 -1 -1 -1 1 -1 1 -1 -1 1 1 1 1 1 -1 -1 1 1 -1 -1 1 -1 -1 -1 -1 1 1 -1 -1 -1 1 -1 -1 1 -1 -1 -1 -1 1 -1 -1 -1 -1 1 -1 1 -1 -1 -1 -1 -1 -1 -1 1 -1 -1 1 -1 -1 -1 -1 -1 -1 -1 -1 -1 -1 -1 NA -1 1 -1 -1 -1 1 1 -1 -1 1 -1 1 -1 -1 1 -1 1 0 -1 -1 1 -1 -1 1 1 -1 1 1 -1 -1 -1 1 -1 -1 -1 -1 1 -1 -1 -1 -1 -1 -1 -1 -1 -1 -1 1 -1 -1 -1 -1 1 -1 -1 1 -1 1 1 1 1 -1 -1 1 0 -1 -1 -1 -1 -1 -1 -1 1 -1 -1 -1 1 1 -1 1 -1 NA 1 -1 -1 -1 -1 1 1 1 -1 -1 -1 -1 -1 1 -1 -1 -1 -1 1 -1 NA -1 -1 -1 1 1 -1 -1 1 1 -1 -1 1 1 1 1 -1 1 -1 -1 1 1 -1 -1 1 1 -1 -1 1 1 -1 -1 -1 -1 -1 1 -1 -1 -1 -1 -1 -1 -1 -1 1 -1 1 -1 -1 1 1 NA 1 1 0 1 NA -1 1 -1 -1 1 -1 -1 -1 -1 -1 1 -1 1 1 -1 -1 1 -1 1 -1 -1 1 -1 1 -1 1 -1 -1 -1 1 -1 -1 -1 -1 -1 -1 1 1 -1 1 1 1 -1 1 1 1 -1 1 -1 -1 -1 -1 -1 -1 1 1 -1 -1 1 -1 -1 1 -1 1 -1 1 1 1 -1 1 -1 1 -1 -1 1 1 -1 -1 1 -1 -1 -1 -1 -1 -1 -1 -1 -1 NA -1 -1 -1 -1 1 -1 -1 -1 -1 0 NA -1 1 -1 1 -1 -1 1 1 -1 -1 -1 -1 1 1 -1 1 -1 1 1 1 -1 -1 1 -1 -1 -1 1 1 -1 1 -1 -1 1 -1 1 1 1 -1 -1 -1 -1 -1 -1 -1 1 -1 1 1 -1 1 -1 -1 1 -1 -1 -1 1 -1 -1 -1 -1 -1 -1 -1 -1 NA 1 -1 -1 -1 -1 1 1 -1 -1 1 1 -1 -1 NA -1 -1 -1 -1 1 -1 0 1 -1 -1 -1 1 -1 1 -1 1 -1 -1 -1 1 -1 -1 1 -1 NA -1 1 -1 -1 -1 1 1 -1 1 -1 NA -1 1 NA 1 1 1 1 1 1 -1 1 -1 1 -1 -1 -1 1 -1 1 -1 1 1 -1 1 -1 NA 1 1 -1 1 -1 0 -1 -1 -1 -1 -1 -1 -1 -1 -1 -1 -1 1 1 -1 -1 -1 -1 1 -1 -1 -1 1 0 1 -1 -1 -1 1 1 -1 NA -1 1 -1 -1 1 1 -1 1 -1 1 -1 -1 -1 1 -1 1 1 -1 1 -1 -1 -1 -1 -1 -1 1 1 -1 NA -1 -1 -1 -1 -1 1 -1 1 -1 -1 -1 1 -1 1 -1 1 -1 -1 1 -1 -1 -1 0 -1 1 1 -1 -1 1 1 -1 -1 -1 1 -1 1 1 -1 -1 -1 1 -1 1 -1 -1 1 1 -1 -1 -1 -1 -1 1 -1 1 -1 1 -1 -1 1 NA -1 -1 -1 -1 -1 -1 1 -1 -1 -1 1 1 -1 0 -1 -1
line35 -1 1 -1 1 1 1 -1 1 -1 -1 -1 -1 -1 1 -1 -1 -1 1 -1 -1 -1 -1 1 -1 -1 -1 1 1 -1 -1 -1 -1 1 1 1 1 -1 -1 -1 1 1 1 1 -1 -1 -1 1 -1 -1 -1 -1 1 1 -1 -1 -1 -1 -1 -1 1 -1 -1 -1 1 -1 1 -1 1 -1 1 -1 1 1 -1 -1 -1 -1 -1 -1 -1 -1 1 -1 -1 -1 -1 -1 -1 -1 -1 -1 1 -1 1 -1 -1 -1 -1 1 1 -1 1 -1 -1 -1 -1 1 -1 -1 -1 -1 -1 1 -1 -1 -1 -1 1 -1 1 -1 1 -1 1 -1 -1 -1 -1 -1 -1 -1 -1 -1 1 -1 -1 -1 1 -1 -1 -1 -1 -1 -1 -1 -1 1 1 -1 -1 1 1 -1 1 -1 -1 -1 -1 -1 -1 -1 1 1 -1 -1 1 -1 -1 -1 -1 -1 -1 -1 -1 -1 -1 -1 1 1 -1 1 -1 -1 -1 1 1 -1 -1 -1 1 -1 -1 -1 -1 -1 1 -1 1 1 -1 -1 -1 -1 -1 -1 -1 -1 -1 -1 -1 1 -1 -1 1 -1 -1 -1 -1 1 -1 -1 1 -1 -1 1 -1 -1 -1 -1 -1 -1 1 -1 1 -1 -1 -1 1 1 1 -1 1 1 -1 -1 -1 -1 -1 -1 -1 -1 -1 1 -1 -1 -1 -1 1 1 1 -1 -1 -1 1 -1 -1 1 1 1 -1 -1 -1 1 -1 1 1 -1 -1 -1 1 -1 1 -1 -1 -1 -1 -1 1 -1 -1 -1 -1 -1 -1 -1 -1 1 -1 -1 -1 1 -1 -1 1 1 -1 -1 1 1 -1 -1 -1 -1 -1 -1 1 -1 -1 -1 -1 -1 -1 -1 1 -1 1 -1 -1 -1 -1 -1 -1 -1 1 -1 -1 -1 -1 -1 -1 1 -1 1 -1 1 -1 -1 1 -1 -1 -1 1 -1 1 -1 1 -1 -1 -1 -1 -1 1 -1 1 -1 -1 1 1 -1 1 1 -1 -1 -1 -1 -1 -1 1 -1 -1 -1 -1 -1 -1 -1 1 -1 -1 1 -1 1 1 -1 -1 -1 -1 -1 1 -1 -1 -1 1 1 -1 -1 -1 -1 -1 -1 -1 -1 -1 -1 1 -1 1 1 -1 -1 1 -1 -1 1 -1 -1 -1 1 1 -1 -1 -1 1 -1 -1 -1 -1 1 1 1 1 -1 -1 -1 -1 -1 1 -1 -1 -1 -1 1 -1 -1 -1 1 -1 1 1 1 1 -1 -1 -1 -1 -1 -1 -1 -1 -1 1 1 1 -1 1 -1 -1 1 -1 -1 -1 -1 -1 -1 -1 -1 -1 1 -1 -1 -1 1 -1 1 -1 -1 1 1 -1 -1 1 1 -1 -1 -1 1 -1 1 -1 1 -1 -1 -1 1 -1 1 1 -1 -1 -1 1 -1 1 -1 -1 -1 -1 -1 1 -1 1 -1 -1 -1 -1 -1 1 -1 -1 -1 -1 -1 -1 1 -1 -1 -1 1 -1 -1 -1 1 1 -1 -1 -1 -1 -1 -1 -1 1 -1 -1 -1 -1 -1 1 1 -1 -1 -1 -1 1 -1 1 1 1 -1 1 1 -1 -1 1 1 -1 -1 1 -1 1 -1 -1 1 1 1 -1 -1 -1 -1 1 -1 -1 -1 -1 -1 1 -1 -1 -1 -1 1 -1 -1 1 -1 -1 -1 -1 1 1 -1 -1 1 -1 -1 1 -1 -1 1 1 -1 -1 -1 -1 -1 1 1 -1 -1 1 1 -1 -1 1 -1 -1 -1 -1 -1 -1 -1 -1 1 -1 -1 -1 -1 -1 1 -1 1 -1 -1 -1 -1 1 1 1 -1 1 -1 1 -1 1 -1 -1 -1 -1 -1 1 -1 1 -1 -1 1 -1 1 -1 -1 -1 1 1 -1 1 -1 -1 -1 1 -1 -1 1 -1 1 -1 1 1 -1 1 -1 -1 -1 -1 -1 1 1 -1 -1 1 -1 1 -1 1 -1 -1 -1 -1 -1 -1 1 1 1 1 -1 -1 1 -1 -1 -1 1 -1 1 -1 1 -1 1 -1 1 -1 -1 1 -1 -1 1 -1 1 -1 1 -1 -1 1 1 -1 -1 1 1 1 -1 -1 -1 -1 -1 -1 1 -1 1 -1 1 -1 1 -1 1 1 -1 -1 -1 -1 -1 1 -1 1 1 -1 1 -1 -1 -1 1 1 -1 -1 -1 -1 1 -1 -1 -1 1 -1 -1 1 -1 1 1 1 -1 1 1 -1 -1 -1 -1 -1 -1 1 -1 1 -1 1 -1 -1 -1 -1 -1 -1 -1 1 -1 1 1 1 -1 1 1 -1 -1 -1 -1 1 -1 -1 1 1 -1 -1 -1 -1 1 -1 -1 1 -1 -1 -1 -1 -1 -1 1 1 -1 -1 -1 1 1 -1 -1 1 1 1 1 -1 -1 -1 -1 -1 -1 -1 -1 1 -1 -1 -1 1 -1 1 -1 -1 -1 -1 -1 1 -1 1 -1 -1 -1 1 -1 -1 -1 -1 -1 -1 1 -1 -1 -1 1 -1 1 -1 -1 -1 1 1 -1 -1 -1 -1 -1 -1 -1 -1 1 -1 -1 -1 -1 -1 -1 1 -1 1 -1 1 -1 -1 -1 -1 -1 -1 -1 -1 1 -1 -1 -1 -1 -1 -1 -1 1 -1 -1 1 1 0 -1 -1 -1 1 -1 -1 -1 -1 1 1 -1 -1 -1 -1 -1 1 1 -1 -1 -1 -1 1 1 1 1 -1 1 1 NA 1 -1 -1 -1 1 -1 -1 -1 -1 1 1 -1 -1 0 -1 -1 -1 1 1 -1 -1 -1 1 -1 -1 -1 -1 1 -1 -1 -1 -1 -1 -1 -1 -1 -1 -1 -1 -1 1 -1 -1 -1 1 -1 -1 -1 1 -1 -1 -1 1 1 -1 1 -1 -1 -1 -1 1 -1 -1 -1 -1 -1 -1 -1 -1 -1 -1 -1 1 -1 -1 -1 -1 1 -1 1 1 -1 1 -1 -1 -1 1 -1 -1 -1 -1 -1 -1 1 -1 1 1 -1 1 1 1 1 1 -1 -1 -1 -1 1 1 -1 -1 1 -1 1 1 -1 -1 -1 1 -1 -1 -1 -1 -1 -1 -1 -1 -1 1 -1 -1 -1 -1 -1 -1 1 -1 -1 -1 -1 -1 -1 -1 -1 -1 -1 NA -1 1 1 -1 1 -1 -1 1 -1 -1 -1 -1 1 -1 -1 1 -1 -1 -1 -1 1 -1 -1 1 -1 -1 -1 -1 1 -1 -1 -1 -1 1 -1 -1 1 -1 -1 -1 -1 1 -1 1 -1 1 -1 1 1 -1 -1 -1 -1 -1 -1 1 -1 1 1 1 -1 1 1 -1 1 -1 1 1 -1 1 -1 -1 1 -1 1 1 -1 -1 -1 1 -1 -1 -1 -1 1 -1 1 -1 -1 -1 -1 -1 -1 1 -1 -1 1 -1 1 1 -1 -1 -1 1 -1 -1 -1 -1 1 1 -1 1 1 -1 -1 1 -1 1 1 -1 -1 1 -1 -1 -1 1 1 -1 -1 -1 -1 -1 -1 -1 -1 -1 -1 1 1 -1 -1 -1 -1 1 1 -1 -1 1 1 -1 1 -1 -1 -1 -1 0 -1 -1 1 -1 -1 -1 -1 1 1 1 1 -1 -1 1 1 1 -1 -1 -1 -1 -1 -1 1 -1 1 1 -1 1 -1 1 -1 -1 1 -1 -1 1 1 -1 -1 -1 1 -1 -1 -1 1 1 -1 -1 -1 -1 -1 -1 1 -1 -1 -1 -1 1 -1 1 -1 -1 -1 -1 1 -1 -1 -1 -1 -1 -1 -1 -1 1 -1 -1 1 -1 1 -1 -1 -1 -1 -1 1 -1 1 1 1 -1 -1 1 -1 1 -1 -1 -1 -1 -1 -1 -1 -1 -1 -1 1 -1 1 -1 1 1 -1 1 -1 -1 -1 -1 -1 -1 1 1 -1 1 -1 -1 -1 -1 -1 -1 -1 1 -1 1 -1 -1 -1 -1 -1 -1 -1 1 -1 -1 -1 -1 -1 1 -1 1 -1 1 1 1 1 -1 1 -1 1 -1 1 1 1 1 1 -1 -1 -1 -1 -1 -1 1 -1 1 1 -1 -1 -1 -1 1 -1 -1 -1 -1 -1 -1 -1 -1 -1 -1 -1 -1 -1 -1 -1 -1 -1 -1 1 -1 1 -1 -1 -1 1 -1 1 -1 1 -1 -1 -1 -1 -1 -1 -1 1 -1 -1 -1 -1 -1 1 1 -1 -1 -1 -1 -1 -1 1 -1 1 -1 -1 -1 1 -1 -1 -1 -1 -1 -1 1 1 -1 1 -1 1 -1 1 -1 1 -1 1 -1 1 1 -1 -1 -1 -1 1 -1 -1 -1 1 -1 -1 -1 -1 -1 1 -1 -1 -1 -1 -1 1 -1 -1 1 -1 -1 1 1 -1 -1 -1 -1 -1 -1 -1 -1 -1 -1 -1 -1 -1 -1 -1 1 -1 1 -1 -1 -1 1 -1 -1 -1 -1 1 1 -1 1 -1 -1 -1 -1 -1 -1 1 1 -1 -1 -1 1 -1 -1 -1 -1 -1 -1 -1 1 -1 -1 -1 1 -1 -1 1 -1 1 -1 1 1 1 -1 -1 -1 -1 1 -1 -1 -1 -1 -1 1 -1 1 -1 1 -1 1 1 -1 -1 -1 1 -1 -1 -1 -1 -1 -1 -1 -1 1 -1 -1 1 1 1 -1 1 1 -1 -1 1 -1 -1 -1 -1 -1 -1 -1 -1 -1 -1 -1 -1 -1 -1 -1 -1 -1 -1 -1 -1 -1 -1 1 1 -1 -1 1 1 -1 -1 -1 -1 -1 -1 -1 -1 1 -1 -1 -1 -1 -1 1 -1 -1 -1 1 -1 -1 -1 1 -1 -1 -1 -1 -1 1 1 1 1 -1 1 -1 -1 1 -1 1 1 1 -1 1 -1 1 -1 1 -1 -1 -1 -1 1 -1 NA 1 -1 1 1 -1 1 -1 -1 -1 -1 -1 NA -1 -1 -1 -1 -1 -1 1 -1 -1 1 -1 1 -1 -1 -1 1 1 -1 -1 -1 -1 1 -1 -1 -1 -1 -1 -1 -1 1 -1 1 -1 1 1 -1 1 -1 -1 -1 1 -1 -1 -1 1 -1 -1 -1 -1 1 1 -1 1 -1 -1 -1 -1 -1 -1 -1 -1 -1 -1 -1 1 -1 1 1 1 1 1 -1 -1 1 1 -1 1 1 -1 -1 -1 1 1 1 1 1 -1 1 -1 1 -1 1 1 1 1 -1 -1 -1 -1 1 1 1 -1 -1 -1 1 1 1 1 -1 1 1 -1 1 -1 1 1 -1 -1 -1 1 -1 -1 -1 -1 -1 1 1 1 -1 -1 -1 -1 -1 -1 1 1 1 -1 -1 -1 -1 -1 1 1 1 1 1 1 -1 1 1 -1 -1 1 -1 -1 -1 -1 -1 NA 1 -1 -1 -1 1 -1 -1 1 -1 1 1 1 1 1 -1 -1 -1 -1 -1 1 -1 -1 -1 -1 -1 -1 -1 1 -1 -1 -1 -1 1 -1 -1 1 1 -1 -1 -1 -1 1 1 -1 -1 1 1 -1 -1 1 1 1 1 -1 1 -1 -1 -1 1 -1 1 -1 -1 -1 -1 1 1 1 1 -1 1 -1 -1 -1 -1 -1 -1 -1 -1 -1 1 1 1 -1 1 -1 1 1 -1 1 1 1 -1 1 1 1 1 -1 -1 -1 1 -1 1 -1 1 -1 -1 -1 -1 -1 -1 1 -1 -1 -1 1 1 -1 1 -1 -1 -1 1 -1 1 -1 1 -1 -1 -1 -1 1 -1 NA -1 -1 1 1 1 -1 -1 1 -1 -1 1 1 -1 -1 1 1 -1 -1 -1 1 -1 -1 1 1 -1 1 -1 -1 -1 -1 -1 -1 -1 -1 -1 -1 -1 -1 -1 -1 1 1 1 1 -1 -1 -1 -1 -1 -1 1 -1 1 1 -1 -1 -1 -1 -1 1 1 -1 1 -1 1 -1 -1 -1 -1 1 1 -1 -1 -1 -1 -1 -1 -1 -1 -1 -1 1 -1 -1 -1 -1 -1 1 1 -1 1 1 1 1 -1 -1 -1 -1 -1 1 -1 -1 -1 1 -1 -1 -1 -1 -1 -1 -1 -1 -1 -1 1 1 -1 -1 -1 1 1 -1 -1 -1 -1 -1 -1 1 -1 1 1 1 1 -1 1 -1 1 -1 -1 -1 -1 -1 -1 -1 -1 -1 1 1 1 -1 1 NA 1 -1 -1 -1 -1 -1 1 1 1 1 1 -1 1 1 1 1 1 -1 1 1 -1 -1 -1 -1 -1 1 -1 1 1 -1 -1 -1 1 1 -1 -1 1 -1 -1 -1 1 1 -1 -1 -1 -1 1 1 -1 -1 -1 1 -1 -1 1 1 -1 -1 1 -1 1 -1 -1 -1 -1 -1 -1 -1 1 -1 1 -1 -1 -1 1 -1 -1 1 -1 -1 -1 1 -1 -1 -1 1 1 1 -1 -1 1 -1 -1 -1 1 1 -1 1 1 1 1 1 1 -1 1 1 -1 1 -1 -1 -1 -1 -1 -1 -1 1 1 -1 -1 -1 1 -1 -1 -1 -1 -1 -1 -1 -1 1 -1 -1 -1 1 -1 1 -1 1 -1 1 -1 1 -1 -1 -1 1 -1 -1 -1 -1 -1 -1 1 1 1 -1 -1 1 -1 -1 -1 -1 1 -1 -1 -1 1 -1 -1 -1 1 -1 -1 -1 1 -1 1 -1 1 -1 -1 -1 -1 1 1 -1 -1 1 -1 -1 -1 -1 -1 -1 -1 -1 -1 -1 1 -1 -1 -1 -1 -1 -1 -1 1 -1 -1 -1 1 -1 -1 -1 -1 -1 -1 -1 -1 -1 -1 -1 1 1 -1 -1 -1 1 -1 1 -1 -1 1 -1 -1 -1 -1 1 1 1 1 -1 1 -1 1 1 -1 -1 1 -1 -1 -1 1 1 -1 1 -1 -1 -1 1 -1 -1 1 1 -1 -1 1 -1 -1 -1 1 -1 1 1 -1 -1 -1 -1 1 -1 -1 -1 -1 1 -1 1 1 1 -1 1 -1 -1 -1 -1 -1 1 1 -1 -1 -1 1 -1 1 -1 1 1 1 -1 -1 -1 1 -1 -1 -1 1 NA -1 1 -1 1 -1 -1 -1 -1 1 1 -1 1 -1 -1 1 1 1 -1 1 -1 1 -1 1 -1 1 -1 1 -1 1 -1 -1 1 -1 1 1 1 -1 -1 -1 -1 1 -1 -1 1 1 -1 -1 -1 -1 1 -1 -1 -1 -1 -1 1 -1 1 -1 -1 -1 -1 -1 -1 1 -1 1 1 -1 -1 1 1 -1 -1 1 1 -1 -1 1 -1 -1 1 1 -1 1 -1 1 -1 -1 -1 1 -1 1 1 -1 -1 -1 -1 1 -1 -1 -1 -1 -1 1 -1 -1 -1 -1 1 -1 -1 1 1 -1 -1 -1 -1 -1 -1 -1 1 -1 1 1 -1 1 -1 -1 1 -1 -1 -1 1 1 1 -1 -1 -1 -1 1 -1 1 1 1 -1 -1 1 1 1 1 -1 -1 1 1 1 -1 1 1 1 1 -1 1 1 -1 -1 -1 1 -1 1 -1 1 -1 -1 -1 -1 1 -1 -1 -1 -1 1 -1 -1 -1 1 -1 -1 -1 -1 -1 1 1 -1 -1 -1 -1 -1 1 -1 1 -1 -1 -1 -1 -1 -1 -1 -1 -1 -1 -1 -1 -1 1 -1 -1 -1 -1 -1 1 -1 -1 -1 -1 -1 -1 -1 -1 -1 1 1 1 1 1 -1 -1 1 -1 -1 -1 1 -1 1 -1 1 -1 1 -1 -1 -1 -1 -1 1 -1 1 -1 -1 -1 1 -1 -1 -1 1 1 -1 -1 -1 -1 1 1 -1 -1 -1 1 -1 -1 -1 -1 -1 -1 -1 -1 -1 -1 1 -1 -1 -1 -1 -1 NA -1 1 -1 1 -1 1 1 1 -1 -1 -1 -1 1 -1 1 -1 -1 -1 -1 -1 -1 -1 -1 -1 1 -1 1 -1 1 -1 1 -1 -1 -1 1 1 -1 -1 -1 -1 -1 1 -1 -1 -1 1 1 -1 -1 -1 1 -1 -1 1 1 -1 -1 -1 1 1 1 -1 1 -1 -1 -1 1 -1 -1 1 -1 1 -1 1 1 1 1 -1 -1 -1 -1 1 -1 1 -1 -1 -1 -1 -1 -1 -1 -1 -1 -1 -1 -1 1 1 1 1 -1 -1 1 -1 -1 -1 -1 -1 -1 -1 -1 -1 -1 -1 -1 -1 -1 -1 1 1 1 -1 1 -1 -1 1 -1 -1 1 -1 -1 -1 1 -1 1 -1 -1 -1 -1 -1 -1 -1 -1 -1 1 1 -1 -1 -1 -1 1 -1 -1 -1 1 -1 1 -1 -1 -1 -1 -1 1 -1 -1 -1 -1 -1 -1 -1 1 -1 1 1 -1 -1 -1 -1 -1 -1 -1 1 -1 -1 1 -1 -1 -1 -1 1 -1 -1 -1 -1 1 1 1 -1 -1 -1 1 -1 -1 -1 1 1 1 -1 -1 -1 -1 1 1 NA 1 1 -1 1 1 -1 -1 -1 -1 -1 -1 -1 -1 -1 1 -1 1 -1 -1 -1 -1 -1 -1 -1 -1 1 -1 1 1 -1 1 -1 1 -1 1 1 -1 -1 -1 1 -1 -1 -1 -1 1 -1 -1 1 1 -1 -1 -1 -1 -1 1 -1 -1 1 1 -1 -1 -1 -1 -1 -1 1 -1 1 -1 -1 1 -1 -1 1 -1 1 1 -1 -1 -1 -1 -1 1 1 -1 1 -1 -1 1 -1 -1 -1 -1 -1 -1 1 -1 -1 1 -1 -1 -1 1 -1 -1 -1 -1 -1 1 1 -1 -1 -1 1 -1 -1 1 -1 1 1 -1 -1 -1 -1 -1 -1 1 1 1 -1 -1 -1 -1 -1 -1 1 -1 1 -1 -1 -1 1 -1 -1 -1 1 -1 -1 1 -1 1 -1 -1 -1 1 1 -1 -1 1 -1 -1 -1 1 -1 -1 1 -1 -1 1 -1 1 -1 -1 -1 -1 -1 1 -1 1 -1 1 -1 -1 1 -1 1 -1 -1 -1 -1 1 -1 1 -1 1 -1 1 -1 -1 1 -1 -1 -1 -1 -1 1 -1 -1 -1 1 -1 -1 -1 -1 -1 -1 -1 1 -1 -1 1 1 1 -1 1 -1 1 -1 1 1 -1 1 -1 1 -1 -1 1 -1 -1 -1 -1 -1 1 -1 1 0 -1 1 1 1 -1 1 -1 -1 -1 -1 -1 1 -1 1 -1 -1 -1 -1 1 1 -1 -1 1 -1 -1 1 -1 -1 1 -1 1 -1 -1 -1 1 -1 -1 1 -1 1 -1 -1 -1 -1 -1 -1 -1 1 -1 -1 -1 -1 -1 -1 -1 1 1 -1 1 1 -1 1 -1 1 1 -1 1 1 -1 1 -1 1 1 -1 1 1 -1 -1 -1 -1 -1 -1 -1 -1 -1 -1 -1 -1 -1 -1 -1 -1 -1 1 -1 -1 1 1 -1 1 -1 1 -1 1 -1 1 -1 -1 -1 1 -1 -1 -1 -1 -1 -1 -1 -1 -1 -1 1 1 1 -1 1 -1 -1 -1 -1 1 1 -1 1 -1 -1 -1 -1 -1 -1 -1 1 1 -1 1 -1 1 -1 1 1 -1 -1 1 -1 1 -1 1 1 -1 1 -1 1 1 1 -1 -1 1 -1 1 -1 1 -1 1 -1 -1 1 1 -1 -1 -1 1 -1 -1 1 -1 -1 -1 -1 1 -1 -1 -1 -1 1 1 -1 -1 -1 -1 -1 -1 -1 -1 1 -1 -1 1 -1 -1 -1 -1 1 -1 -1 -1 -1 -1 -1 -1 -1 1 -1 -1 -1 1 -1 -1 -1 1 -1 1 -1 -1 1 -1 1 -1 -1 -1 -1 1 -1 1 1 -1 1 1 -1 -1 -1 1 -1 -1 -1 -1 1 -1 -1 -1 -1 -1 -1 1 -1 -1 -1 1 -1 -1 -1 1 1 -1 -1 1 -1 1 1 1 1 1 -1 1 -1 -1 -1 -1 1 -1 -1 -1 -1 1 -1 -1 1 1 -1 1 -1 -1 1 -1 1 -1 -1 1 1 1 -1 -1 -1 -1 -1 1 -1 -1 -1 -1 1 -1 -1 -1 -1 -1 -1 -1 -1 -1 -1 1 -1 -1 1 -1 -1 -1 -1 1 -1 -1 1 1 -1 -1 1 1 -1 1 -1 -1 1 -1 -1 1 -1 1 -1 -1 -1 1 -1 -1 -1 -1 1 -1 -1 -1 -1 -1 -1 1 1 1 -1 1 -1 -1 1 -1 -1 1 -1 -1 -1 -1 -1 1 -1 -1 1 -1 -1 1 -1 1 -1 -1 1 -1 1 -1 1 -1 -1 -1 1 -1 -1 -1 -1 -1 1 1 1 1 1 -1 1 -1 1 -1 1 1 -1 -1 -1 -1 -1 -1 -1 -1 -1 1 1 1 1 -1 1 -1 -1 -1 -1 1 -1 -1 1 -1 -1 -1 -1 -1 1 -1 -1 -1 -1 -1 -1 1 -1 1 -1 -1 -1 -1 -1 -1 -1 -1 1 1 1 -1 -1 1 -1 -1 -1 -1 1 -1 -1 1 1 -1 -1 -1 1 1 1 -1 1 -1 1 1 1 -1 -1 1 1 -1 -1 1 1 -1 -1 -1 -1 1 1 -1 1 1 -1 -1 -1 -1 -1 -1 -1 1 -1 1 1 -1 -1 -1 -1 -1 -1 -1 -1 -1 -1 -1 -1 -1 -1 -1 -1 -1 -1 1 -1 -1 -1 1 1 1 -1 1 1 1 -1 -1 -1 -1 -1 -1 -1 1 -1 -1 -1 1 1 -1 1 1 1 1 1 -1 -1 -1 -1 1 -1 1 -1 1 -1 1 -1 -1 -1 1 1 -1 -1 -1 -1 -1 -1 -1 -1 1 1 1 1 -1 -1 -1 1 -1 1 1 1 1 -1 -1 -1 1 -1 -1 -1 1 -1 1 1 1 -1 -1 NA -1 -1 -1 -1 -1 -1 1 -1 -1 -1 -1 -1 1 -1 -1 -1 -1 -1 1 -1 1 1 -1 1 -1 -1 -1 1 1 -1 1 1 1 -1 1 1 1 -1 -1 1 1 1 -1 -1 -1 -1 1 -1 -1 1 -1 -1 1 -1 -1 -1 1 -1 -1 NA -1 -1 -1 -1 -1 1 -1 -1 -1 -1 -1 1 -1 -1 -1 1 -1 -1 1 -1 -1 -1 -1 -1 1 1 1 -1 1 -1 1 -1 -1 1 -1 1 1 -1 -1 -1 1 -1 1 -1 1 -1 1 -1 -1 -1 -1 1 1 1 1 1 1 -1 -1 -1 -1 -1 -1 -1 -1 -1 -1 -1 -1 -1 -1 1 -1 -1 -1 -1 -1
line36 -1 1 -1 1 -1 -1 -1 -1 -1 -1 -1 -1 -1 -1 -1 1 -1 1 -1 -1 -1 -1 1 -1 -1 1 -1 1 -1 -1 -1 -1 1 1 1 1 1 -1 -1 1 1 1 1 1 -1 -1 1 1 -1 1 -1 1 -1 -1 1 -1 1 -1 1 -1 -1 -1 -1 -1 -1 1 -1 1 1 -1 -1 1 1 -1 1 -1 -1 -1 -1 -1 -1 1 -1 -1 -1 -1 -1 -1 1 -1 -1 1 -1 -1 -1 -1 -1 -1 1 1 -1 -1 1 -1 -1 -1 1 -1 -1 1 -1 -1 1 -1 -1 -1 1 1 -1 -1 -1 -1 -1 1 1 -1 -1 1 1 1 -1 -1 1 1 -1 -1 -1 1 1 -1 1 1 -1 1 -1 -1 -1 1 -1 -1 1 1 -1 1 -1 -1 -1 -1 -1 1 -1 1 1 -1 -1 NA -1 -1 -1 -1 -1 -1 1 -1 1 -1 -1 1 -1 -1 1 -1 1 -1 -1 -1 -1 -1 -1 -1 -1 -1 1 -1 1 1 -1 1 1 -1 1 1 1 1 -1 -1 -1 -1 -1 1 1 1 -1 1 -1 -1 -1 -1 -1 -1 1 1 -1 -1 1 1 -1 -1 -1 -1 1 1 -1 -1 -1 -1 1 1 1 -1 -1 1 1 1 -1 -1 1 -1 -1 -1 -1 1 1 -1 -1 -1 1 1 1 1 -1 -1 -1 -1 -1 1 1 1 -1 -1 -1 -1 1 1 1 -1 -1 -1 -1 1 1 1 -1 -1 -1 1 1 -1 -1 -1 -1 -1 -1 -1 -1 -1 1 -1 -1 1 1 -1 -1 1 1 -1 1 1 1 -1 -1 -1 -1 1 -1 1 -1 -1 1 -1 -1 -1 -1 1 -1 1 -1 -1 1 -1 -1 1 -1 1 -1 -1 1 -1 -1 1 1 -1 1 -1 1 -1 -1 1 1 -1 1 1 -1 1 1 -1 -1 -1 -1 1 -1 1 1 1 -1 -1 1 -1 -1 1 1 -1 -1 -1 -1 -1 -1 1 -1 1 1 -1 1 -1 -1 1 -1 -1 1 -1 1 1 1 -1 1 1 -1 1 -1 -1 1 1 1 -1 -1 -1 -1 1 -1 -1 -1 -1 1 1 -1 1 -1 NA -1 1 -1 -1 -1 1 -1 -1 1 1 -1 -1 -1 1 -1 -1 -1 1 -1 1 1 -1 -1 -1 1 1 1 1 -1 -1 -1 -1 1 -1 -1 -1 1 -1 1 1 1 1 -1 -1 -1 -1 -1 -1 1 -1 -1 -1 1 1 -1 1 -1 1 -1 -1 -1 -1 1 -1 -1 -1 -1 -1 1 -1 -1 -1 1 1 -1 -1 -1 1 1 -1 -1 1 1 -1 -1 -1 1 -1 1 -1 1 -1 -1 -1 1 -1 -1 1 -1 -1 -1 1 -1 1 1 -1 -1 1 1 1 -1 -1 -1 -1 -1 -1 -1 -1 1 -1 -1 -1 -1 -1 -1 -1 -1 1 1 -1 -1 1 -1 1 -1 1 -1 -1 -1 -1 1 1 -1 -1 -1 -1 -1 1 1 -1 -1 -1 -1 -1 -1 1 1 -1 -1 -1 1 -1 -1 -1 1 1 -1 -1 -1 1 1 -1 1 1 1 -1 1 -1 -1 1 -1 -1 -1 -1 -1 1 1 -1 -1 1 1 -1 1 1 -1 -1 -1 -1 1 1 -1 1 -1 -1 -1 -1 -1 -1 1 1 -1 -1 -1 1 -1 1 1 -1 -1 1 1 -1 -1 1 -1 -1 -1 1 -1 1 -1 1 -1 -1 -1 -1 1 -1 1 -1 1 -1 1 -1 1 -1 -1 -1 -1 1 -1 1 1 1 -1 -1 -1 -1 1 1 -1 -1 -1 -1 1 -1 1 -1 -1 -1 -1 1 -1 1 -1 -1 -1 1 -1 -1 1 -1 1 -1 1 1 1 1 -1 -1 1 1 -1 -1 -1 -1 -1 1 1 1 -1 1 -1 -1 -1 -1 -1 -1 1 -1 1 1 -1 -1 1 -1 -1 1 -1 -1 -1 1 -1 -1 -1 1 -1 1 -1 1 1 -1 1 -1 -1 -1 1 -1 -1 -1 -1 -1 -1 1 -1 -1 -1 1 -1 -1 -1 -1 1 -1 1 -1 -1 -1 1 -1 1 1 -1 -1 -1 -1 -1 -1 -1 1 1 1 1 -1 -1 -1 1 -1 -1 -1 1 NA 1 -1 -1 -1 -1 -1 -1 1 -1 1 1 1 -1 1 -1 -1 1 -1 -1 -1 1 -1 1 1 -1 1 -1 -1 1 -1 1 1 -1 -1 -1 -1 1 1 -1 1 -1 -1 -1 -1 -1 1 1 -1 1 -1 -1 -1 1 -1 -1 -1 -1 -1 -1 -1 -1 -1 -1 1 -1 -1 -1 1 -1 1 1 -1 -1 1 -1 1 1 -1 -1 -1 -1 -1 -1 -1 -1 1 -1 -1 1 -1 -1 1 -1 1 -1 -1 1 1 -1 1 -1 -1 1 1 -1 1 1 1 -1 -1 -1 -1 1 -1 -1 -1 -1 -1 1 -1 1 1 -1 -1 -1 1 1 -1 -1 -1 -1 -1 -1 -1 1 1 -1 1 -1 1 -1 1 -1 1 -1 -1 -1 -1 -1 1 1 -1 1 -1 -1 -1 -1 -1 -1 1 1 1 -1 0 -1 1 -1 -1 1 1 -1 -1 1 1 -1 -1 1 -1 -1 1 1 -1 -1 -1 -1 1 1 1 1 -1 1 1 NA 1 -1 -1 -1 1 -1 -1 1 -1 1 1 -1 1 1 -1 1 -1 -1 1 1 -1 -1 -1 -1 -1 -1 -1 1 -1 1 -1 -1 -1 -1 1 -1 -1 -1 1 -1 -1 -1 -1 -1 1 -1 -1 -1 -1 -1 -1 -1 1 1 1 1 -1 -1 1 -1 1 1 -1 -1 -1 -1 1 -1 -1 -1 -1 -1 1 -1 -1 -1 -1 1 -1 1 -1 -1 1 -1 -1 -1 1 -1 1 -1 -1 -1 -1 1 -1 -1 -1 -1 1 1 1 -1 1 -1 -1 -1 -1 1 1 -1 -1 1 -1 1 1 1 1 1 1 -1 -1 1 -1 -1 -1 -1 1 1 1 1 -1 -1 1 -1 -1 1 1 -1 -1 -1 -1 1 -1 -1 -1 1 NA -1 1 1 -1 -1 -1 -1 1 -1 1 -1 -1 1 -1 -1 1 -1 -1 -1 -1 1 1 1 -1 -1 -1 -1 -1 1 -1 -1 1 -1 1 1 1 1 -1 -1 -1 -1 -1 -1 -1 -1 1 -1 1 1 -1 -1 -1 1 1 -1 1 1 1 -1 -1 1 1 1 -1 1 -1 -1 1 -1 1 1 1 1 1 1 1 -1 -1 NA -1 1 1 -1 -1 1 -1 1 -1 -1 -1 1 1 1 1 -1 -1 1 1 1 -1 -1 1 1 1 1 -1 -1 1 1 1 1 -1 1 -1 -1 -1 -1 1 1 -1 -1 1 -1 -1 -1 1 1 -1 -1 -1 -1 -1 1 1 1 -1 -1 1 1 -1 1 1 1 1 -1 -1 -1 1 1 1 1 -1 -1 -1 -1 0 -1 -1 1 -1 1 -1 -1 1 -1 1 1 -1 -1 1 1 1 -1 -1 -1 -1 -1 -1 1 1 1 1 -1 1 -1 1 -1 -1 1 -1 -1 1 1 -1 -1 -1 -1 -1 -1 -1 1 1 -1 -1 -1 1 -1 1 -1 1 NA -1 1 1 -1 1 -1 -1 1 -1 1 -1 NA -1 -1 -1 -1 -1 -1 1 -1 1 1 -1 1 1 -1 -1 -1 1 1 -1 1 1 1 1 -1 1 -1 1 -1 1 -1 -1 -1 -1 -1 -1 1 NA -1 -1 1 -1 -1 1 -1 1 1 -1 -1 -1 1 -1 1 1 1 -1 -1 -1 -1 -1 -1 -1 -1 1 -1 1 -1 -1 -1 1 -1 -1 1 1 -1 -1 -1 -1 1 1 -1 1 -1 NA -1 -1 1 -1 -1 -1 1 -1 1 1 -1 1 1 -1 -1 -1 -1 -1 1 1 -1 1 1 1 -1 -1 1 1 1 1 -1 -1 -1 -1 -1 -1 -1 -1 1 -1 -1 -1 1 1 1 -1 -1 -1 1 1 -1 -1 -1 1 1 -1 1 -1 1 1 1 -1 -1 -1 1 1 -1 -1 -1 -1 1 1 1 1 -1 1 -1 1 1 -1 1 -1 -1 -1 1 -1 -1 -1 -1 -1 -1 1 1 -1 1 -1 1 -1 1 1 -1 -1 -1 -1 1 1 -1 -1 1 -1 0 -1 -1 1 1 -1 -1 -1 1 -1 -1 1 1 -1 -1 -1 1 -1 1 1 -1 -1 -1 1 -1 -1 -1 -1 -1 -1 1 -1 -1 -1 -1 -1 -1 -1 -1 -1 -1 -1 -1 -1 1 1 -1 1 NA -1 1 1 1 1 -1 -1 -1 1 -1 -1 1 1 -1 -1 1 1 1 -1 1 1 -1 1 -1 1 -1 -1 -1 1 -1 -1 1 -1 -1 1 1 1 1 -1 -1 -1 -1 -1 -1 1 1 1 -1 1 1 1 -1 1 -1 1 1 -1 -1 -1 1 -1 -1 1 1 -1 -1 1 -1 1 1 -1 1 1 1 1 1 1 -1 -1 1 -1 -1 -1 -1 -1 -1 1 -1 1 1 -1 -1 -1 1 -1 -1 1 1 -1 -1 -1 -1 1 1 -1 1 1 1 -1 1 -1 -1 -1 -1 -1 -1 1 1 -1 -1 -1 -1 1 1 -1 1 1 -1 -1 -1 1 -1 -1 1 -1 -1 1 -1 1 1 -1 1 -1 -1 1 -1 1 -1 1 -1 1 -1 1 -1 1 1 1 -1 -1 1 1 -1 1 -1 1 1 1 1 -1 -1 -1 -1 1 -1 -1 -1 -1 -1 -1 -1 -1 -1 -1 1 1 -1 -1 -1 1 1 1 -1 -1 1 -1 1 1 -1 1 -1 -1 -1 1 -1 -1 -1 1 1 -1 -1 1 -1 -1 -1 1 -1 -1 -1 1 -1 -1 1 -1 1 1 -1 1 -1 -1 -1 -1 -1 -1 1 -1 -1 -1 -1 1 -1 -1 -1 1 -1 1 -1 -1 1 1 1 1 -1 -1 -1 -1 1 1 1 1 1 1 1 -1 1 1 -1 1 -1 1 -1 -1 -1 -1 1 -1 1 -1 -1 -1 -1 1 1 1 -1 1 1 -1 1 -1 1 1 -1 -1 -1 -1 -1 -1 -1 -1 -1 1 1 1 -1 -1 -1 1 -1 1 1 1 1 -1 -1 -1 -1 -1 1 1 1 1 -1 -1 -1 1 1 -1 -1 1 -1 -1 -1 -1 -1 -1 1 -1 -1 -1 -1 NA -1 -1 -1 1 1 -1 1 1 1 -1 1 -1 -1 1 -1 -1 1 1 -1 -1 -1 1 -1 -1 1 1 1 -1 1 1 1 -1 -1 1 -1 1 1 -1 -1 -1 -1 -1 1 1 1 1 -1 -1 1 -1 -1 -1 1 -1 1 -1 -1 -1 -1 1 1 -1 1 -1 1 -1 1 -1 -1 -1 1 1 1 -1 1 1 -1 -1 -1 -1 1 1 1 1 1 1 -1 1 1 1 -1 1 -1 -1 1 1 1 1 -1 1 -1 -1 -1 1 -1 -1 -1 1 1 1 1 -1 1 -1 -1 -1 -1 -1 1 -1 1 -1 -1 -1 -1 -1 -1 -1 -1 -1 1 1 -1 -1 -1 1 -1 -1 1 -1 -1 -1 -1 1 -1 1 -1 1 1 -1 1 1 -1 1 -1 -1 -1 1 -1 -1 1 -1 -1 1 -1 1 -1 1 1 1 1 1 -1 -1 -1 -1 1 -1 -1 1 1 -1 -1 -1 -1 -1 -1 1 1 -1 1 -1 1 -1 -1 -1 -1 1 1 -1 -1 -1 -1 -1 1 -1 -1 -1 -1 -1 1 -1 -1 -1 -1 1 1 -1 1 -1 1 1 -1 -1 -1 -1 -1 1 -1 -1 -1 1 1 -1 -1 -1 -1 1 -1 1 -1 -1 -1 1 -1 1 -1 1 1 -1 -1 -1 -1 -1 -1 1 1 1 -1 1 -1 -1 1 -1 1 -1 1 -1 -1 1 -1 -1 -1 -1 1 1 1 -1 1 1 -1 -1 -1 -1 -1 1 0 1 1 -1 -1 -1 1 1 -1 1 1 -1 1 1 -1 1 -1 -1 1 -1 -1 1 1 -1 1 -1 1 1 1 -1 1 1 -1 -1 1 -1 -1 -1 -1 -1 1 -1 1 -1 1 1 -1 -1 1 -1 1 -1 1 1 1 -1 -1 -1 -1 -1 -1 -1 1 -1 1 -1 -1 -1 1 1 -1 1 -1 1 -1 -1 -1 -1 1 -1 1 1 -1 -1 1 -1 -1 1 1 1 -1 1 1 1 1 1 1 -1 -1 -1 1 1 -1 -1 -1 -1 1 -1 -1 1 1 -1 -1 -1 -1 -1 1 -1 -1 -1 -1 -1 -1 -1 -1 1 -1 -1 -1 -1 -1 1 -1 1 -1 1 -1 -1 1 -1 -1 -1 1 -1 1 -1 1 1 -1 -1 1 -1 -1 -1 1 -1 1 -1 1 -1 1 -1 -1 -1 1 1 -1 -1 1 -1 1 -1 -1 1 1 -1 1 1 -1 -1 -1 -1 1 -1 -1 -1 -1 1 -1 -1 -1 -1 -1 -1 1 -1 -1 -1 -1 -1 -1 1 -1 -1 1 -1 -1 -1 -1 1 -1 -1 -1 -1 -1 -1 1 1 1 -1 -1 -1 -1 1 1 -1 1 -1 -1 -1 -1 1 -1 1 1 1 1 1 1 1 1 1 1 -1 -1 -1 1 -1 1 1 1 1 -1 -1 -1 -1 1 -1 -1 -1 1 -1 -1 -1 NA -1 1 1 1 -1 -1 -1 1 -1 -1 -1 1 1 -1 1 1 1 -1 1 -1 -1 -1 -1 -1 -1 1 -1 1 -1 1 -1 -1 -1 -1 -1 -1 -1 -1 -1 NA -1 -1 1 -1 1 -1 1 -1 1 -1 1 1 -1 1 1 -1 1 1 -1 1 1 -1 -1 1 1 1 -1 -1 -1 1 -1 1 1 -1 -1 -1 1 -1 1 1 1 -1 -1 -1 -1 1 -1 -1 1 1 -1 -1 -1 -1 1 -1 -1 -1 -1 1 1 -1 1 1 1 -1 -1 -1 1 1 -1 1 1 1 -1 1 -1 -1 -1 1 1 -1 -1 1 -1 -1 1 1 -1 1 -1 1 -1 1 -1 1 -1 1 1 1 -1 -1 1 1 -1 -1 0 1 1 -1 1 -1 1 -1 -1 1 1 1 1 -1 -1 -1 -1 -1 -1 -1 1 -1 1 -1 1 1 -1 -1 -1 -1 -1 -1 1 1 1 -1 -1 -1 -1 1 1 1 1 1 -1 -1 1 1 1 1 -1 1 1 1 1 -1 1 1 1 1 -1 1 1 -1 1 -1 -1 -1 1 -1 1 -1 1 -1 -1 1 -1 -1 -1 -1 1 -1 -1 -1 1 -1 -1 -1 -1 1 1 1 -1 1 -1 -1 -1 1 -1 1 1 -1 -1 -1 1 1 -1 -1 -1 -1 -1 -1 1 -1 -1 -1 -1 -1 -1 -1 1 1 -1 -1 -1 1 -1 -1 1 1 -1 1 1 1 -1 -1 -1 -1 1 -1 1 -1 1 -1 1 -1 1 -1 -1 NA -1 -1 1 1 -1 -1 -1 -1 -1 -1 1 -1 1 -1 -1 -1 -1 -1 1 1 -1 -1 1 1 1 -1 -1 -1 1 -1 -1 -1 -1 -1 1 1 -1 -1 -1 -1 NA -1 1 -1 -1 -1 1 1 1 -1 1 1 -1 1 1 1 -1 -1 -1 1 -1 -1 -1 -1 -1 1 -1 1 -1 -1 -1 1 1 -1 -1 1 1 -1 -1 1 -1 -1 1 -1 -1 -1 -1 1 -1 -1 -1 1 1 -1 1 1 -1 -1 -1 -1 -1 -1 -1 1 -1 -1 1 1 -1 1 1 -1 1 -1 1 -1 1 1 -1 -1 -1 -1 1 1 -1 -1 -1 -1 -1 1 -1 -1 -1 -1 -1 -1 -1 1 1 1 1 -1 1 -1 -1 -1 -1 -1 -1 -1 -1 -1 -1 1 -1 -1 1 -1 1 1 1 1 -1 -1 1 -1 -1 -1 -1 -1 1 1 -1 1 -1 1 1 -1 -1 -1 -1 -1 1 1 -1 -1 -1 1 -1 1 1 1 -1 1 1 -1 -1 1 -1 -1 -1 1 -1 1 1 -1 -1 -1 -1 -1 -1 1 -1 1 -1 -1 -1 -1 -1 -1 -1 1 1 NA 1 -1 -1 -1 -1 -1 1 -1 -1 -1 1 1 -1 -1 -1 -1 1 -1 -1 1 -1 1 1 1 1 -1 -1 -1 1 1 NA 1 1 -1 1 1 -1 -1 1 -1 1 -1 -1 -1 1 1 -1 -1 -1 -1 -1 -1 -1 -1 1 -1 -1 1 1 1 -1 1 -1 1 1 1 -1 -1 -1 -1 1 -1 -1 -1 -1 1 1 -1 1 1 1 -1 1 -1 -1 1 -1 -1 -1 1 -1 1 -1 -1 -1 1 1 -1 1 -1 -1 -1 -1 -1 1 1 1 1 1 -1 -1 -1 -1 1 1 -1 1 -1 -1 1 -1 -1 -1 -1 -1 -1 1 1 -1 1 1 -1 -1 -1 -1 -1 -1 -1 -1 1 1 -1 1 -1 -1 1 -1 1 -1 1 -1 -1 -1 1 -1 -1 -1 1 1 1 -1 1 -1 -1 -1 -1 1 -1 -1 -1 1 -1 1 -1 -1 -1 -1 -1 1 1 1 1 1 -1 -1 1 1 -1 1 1 -1 -1 -1 1 -1 -1 1 -1 -1 1 1 1 -1 -1 -1 -1 1 1 -1 -1 -1 1 -1 -1 -1 1 1 -1 1 1 1 1 1 1 -1 1 1 1 -1 -1 1 -1 -1 -1 1 -1 1 -1 -1 -1 1 -1 -1 -1 -1 1 -1 1 1 1 -1 1 1 1 -1 1 -1 1 -1 -1 -1 -1 1 -1 1 -1 1 -1 -1 -1 -1 -1 1 1 -1 1 1 -1 1 1 1 -1 1 -1 -1 -1 -1 -1 1 -1 1 -1 -1 -1 -1 1 -1 -1 -1 1 -1 -1 1 -1 1 1 1 1 -1 1 -1 1 -1 -1 1 -1 -1 -1 -1 -1 -1 -1 1 -1 1 -1 -1 -1 -1 -1 1 -1 1 1 -1 -1 -1 -1 -1 -1 1 1 -1 1 1 1 1 -1 1 1 -1 -1 -1 -1 -1 -1 1 -1 -1 -1 -1 -1 -1 -1 1 -1 -1 1 -1 -1 1 -1 -1 1 1 1 1 -1 -1 1 1 -1 1 -1 -1 -1 1 -1 -1 -1 1 -1 -1 -1 -1 1 -1 1 1 1 -1 1 -1 -1 -1 -1 1 1 -1 -1 -1 -1 1 1 -1 1 -1 -1 -1 -1 1 -1 1 -1 1 1 -1 -1 -1 -1 1 -1 1 1 -1 1 -1 1 -1 -1 1 -1 1 -1 1 -1 -1 -1 1 -1 -1 1 1 -1 -1 -1 1 -1 -1 1 -1 -1 -1 1 -1 1 -1 -1 -1 1 1 -1 -1 1 -1 -1 -1 -1 -1 1 -1 1 1 1 -1 -1 -1 1 -1 -1 1 -1 -1 -1 -1 1 -1 -1 NA 1 1 -1 -1 1 1 -1 -1 -1 -1 1 -1 1 -1 -1 -1 -1 -1 -1 1 -1 -1 1 1 -1 1 -1 -1 -1 -1 -1 -1 1 -1 1 -1 1 -1 1 1 1 1 -1 -1 -1 -1 -1 1 1 -1 -1 1 -1 1 1 1 1 1 -1 1 1 -1 -1 -1 1 -1 -1 -1 -1 1 -1 -1 1 1 -1 1 -1 -1 1 -1 1 -1 -1 1 1 -1 1 -1 1 -1 -1 1 1 -1 -1 -1 1 -1 -1 1 1 -1 -1 -1 -1 -1 -1 1 -1 -1 1 -1 -1 -1 -1 1 1 -1 1 -1 -1 -1 1 -1 -1 1 -1 -1 1 1 -1 1 -1 1 -1 -1 -1 1 -1 -1 -1 1 1 -1 -1 -1 1 -1 1 -1 1 1 -1 1 -1 -1 -1 -1 -1 1 1 -1 -1 -1 -1 1 -1 -1 1 -1 1 1 -1 1 -1 -1 1 -1 -1 1 1 -1 -1 -1 -1 -1 1 -1 -1 -1 1 1 -1 1 1 -1 -1 -1 -1 -1 1 1 -1 -1 -1 -1 -1 -1 -1 -1 -1 1 1 1 1 -1 1 1 1 -1 -1 1 -1 -1 1 -1 -1 -1 -1 -1 -1 -1 -1 1 -1 -1 -1 1 -1 1 -1 -1 1 1 -1 1 -1 1 1 1 1 -1 -1 1 -1 -1 1 1 1 -1 -1 NA 1 -1 -1 -1 -1 1 1 1 -1 -1 1 1 1 -1 1 1 1 1 -1 -1 1 -1 -1 -1 -1 1 1 -1 1 -1 -1 -1 1 -1 -1 -1 -1 1 -1 1 1 -1 -1 -1 1 -1 -1 1 1 -1 1 -1 1 -1 -1 1 1 -1 -1 -1 -1 -1 -1 1 -1 1 -1 1 -1 1 -1 -1 -1 -1 -1 -1 -1 1 -1 -1 -1 -1 1 1 1 1 -1 1 1 -1 -1 -1 1 1 1 -1 1 1 -1 1 -1 -1 -1 -1 -1 1 -1 -1 1 -1 -1 -1 -1 1 1 1 1 -1 1 -1 1 -1 1 1 1 -1 -1 -1 -1 -1 1 -1 -1 -1 NA 1 1 1 -1 -1 -1 -1 -1 -1 1 -1 -1 1 -1 -1 1 -1 1 1 1 -1 -1 -1 1 1 -1 1 1 -1 1 -1 1 -1 -1 NA -1 -1 1 1 1 1 1 1 -1 -1 1 -1 1 -1 -1 1 1 1 -1 1 1 -1 -1 1 -1 -1 1 1 1 -1 -1 1 -1 1 -1 -1 1 -1 1 -1 -1 -1 -1 1 1 1 -1 -1 -1 1 1 -1 -1 -1 -1 -1 1 -1 -1 1 -1 1 1 -1 1 -1 -1 -1 -1 -1 -1 1 -1 -1 -1 1 -1 -1 1 -1 -1 -1 -1 1 1 1 1 1 -1 -1 1 -1 -1 -1 -1 -1 -1 -1 -1 -1 -1 -1 1 -1 -1 -1 -1 1
[truncated: 13,736,779 more chars]
