# Supplementary material for: Use of multiple traits genomic prediction, genotype by environment interactions and spatial effect to improve prediction accuracy in yield data
Source: PLoS One. 2020 May 13;15(5):e0232665. doi: 10.1371/journal.pone.0232665 (PMC7219756; doi:10.1371/journal.pone.0232665)
Supplement: S2 Data — (YIELD) [file pone.0232665.s002.yield]

set	year	loc	field	tr	rep	x	y	yield	line_id
1	1	1	11	111	2	197	12	4.52	line28
1	1	1	11	111	3	197	13	4.95	line8
1	1	1	11	112	2	197	15	5.53	line60
1	1	1	11	112	3	197	16	5.51	line41
1	1	1	11	113	2	197	18	5.09	line106
1	1	1	11	113	3	197	19	6.09	line73
1	1	1	11	114	2	197	21	6.12	line139
1	1	1	11	114	3	197	22	5.55	line119
1	1	1	11	115	2	197	24	5.78	line172
1	1	1	11	115	3	197	25	6.12	line152
1	1	1	11	111	1	198	11	5.92	line14
1	1	1	11	111	3	198	13	5.15	line19
1	1	1	11	112	1	198	14	5.36	line46
1	1	1	11	112	3	198	16	5.34	line51
1	1	1	11	113	1	198	17	5.4	line79
1	1	1	11	113	3	198	19	5.71	line84
1	1	1	11	114	1	198	20	5.82	line125
1	1	1	11	114	3	198	22	5.21	line130
1	1	1	11	115	1	198	23	5.78	line158
1	1	1	11	115	3	198	25	5.91	line163
1	1	1	11	111	1	199	11	5.44	line35
1	1	1	11	111	2	199	12	5.34	line7
1	1	1	11	111	3	199	13	5.22	line24
1	1	1	11	112	1	199	14	5.21	line67
1	1	1	11	112	2	199	15	5.48	line40
1	1	1	11	112	3	199	16	5.2	line56
1	1	1	11	113	1	199	17	5.81	line113
1	1	1	11	113	2	199	18	5.16	line72
1	1	1	11	113	3	199	19	5.78	line102
1	1	1	11	114	1	199	20	5.87	line146
1	1	1	11	114	2	199	21	5.48	line118
1	1	1	11	114	3	199	22	5.49	line135
1	1	1	11	115	1	199	23	5.8	line179
1	1	1	11	115	2	199	24	5.57	line151
1	1	1	11	115	3	199	25	5.78	line168
1	1	1	11	111	1	200	11	5.41	line34
1	1	1	11	111	2	200	12	5.08	line21
1	1	1	11	112	1	200	14	5.24	line66
1	1	1	11	112	2	200	15	5.61	line53
1	1	1	11	113	1	200	17	5.51	line112
1	1	1	11	113	2	200	18	5.23	line86
1	1	1	11	114	1	200	20	5.68	line145
1	1	1	11	114	2	200	21	5.92	line132
1	1	1	11	115	1	200	23	5.88	line178
1	1	1	11	115	2	200	24	5.72	line165
1	1	1	11	111	1	201	11	5.04	line12
1	1	1	11	111	2	201	12	4.98	line3
1	1	1	11	111	3	201	13	5.38	line11
1	1	1	11	112	1	201	14	5.14	line45
1	1	1	11	112	2	201	15	5.08	line36
1	1	1	11	112	3	201	16	5.36	line44
1	1	1	11	113	1	201	17	5.08	line77
1	1	1	11	113	2	201	18	5.49	line68
1	1	1	11	113	3	201	19	5.7	line76
1	1	1	11	114	1	201	20	5.91	line123
1	1	1	11	114	2	201	21	6.07	line114
1	1	1	11	114	3	201	22	5.6	line122
1	1	1	11	115	1	201	23	5.92	line156
1	1	1	11	115	2	201	24	5.93	line147
1	1	1	11	115	3	201	25	5.92	line155
1	1	1	11	111	1	202	11	5.47	line22
1	1	1	11	111	2	202	12	5.21	line15
1	1	1	11	111	3	202	13	5.81	line29
1	1	1	11	112	1	202	14	5.11	line54
1	1	1	11	112	2	202	15	5.42	line47
1	1	1	11	112	3	202	16	5.29	line61
1	1	1	11	113	1	202	17	5.52	line100
1	1	1	11	113	2	202	18	5.06	line80
1	1	1	11	113	3	202	19	5.72	line107
1	1	1	11	114	1	202	20	5.33	line133
1	1	1	11	114	2	202	21	5.83	line126
1	1	1	11	114	3	202	22	5.55	line140
1	1	1	11	115	1	202	23	5.83	line166
1	1	1	11	115	2	202	24	5.57	line159
1	1	1	11	115	3	202	25	5.66	line173
1	1	1	11	111	1	203	11	4.92	line27
1	1	1	11	111	2	203	12	5.52	line24
1	1	1	11	111	3	203	13	5.51	line33
1	1	1	11	112	1	203	14	5.16	line59
1	1	1	11	112	2	203	15	5.23	line56
1	1	1	11	112	3	203	16	4.96	line65
1	1	1	11	113	1	203	17	5.31	line105
1	1	1	11	113	2	203	18	5.65	line102
1	1	1	11	113	3	203	19	5.66	line111
1	1	1	11	114	1	203	20	5.81	line138
1	1	1	11	114	2	203	21	5.65	line135
1	1	1	11	114	3	203	22	5.65	line144
1	1	1	11	115	1	203	23	5.87	line171
1	1	1	11	115	2	203	24	5.51	line168
1	1	1	11	115	3	203	25	5.45	line177
1	1	1	11	111	1	204	11	5.6	line29
1	1	1	11	111	2	204	12	5.06	line27
1	1	1	11	111	3	204	13	5.65	line28
1	1	1	11	112	1	204	14	5.76	line61
1	1	1	11	112	2	204	15	5.71	line59
1	1	1	11	112	3	204	16	5.36	line60
1	1	1	11	113	1	204	17	5.59	line107
1	1	1	11	113	2	204	18	5.08	line105
1	1	1	11	113	3	204	19	5.35	line106
1	1	1	11	114	1	204	20	5.75	line140
1	1	1	11	114	2	204	21	6.09	line138
1	1	1	11	114	3	204	22	5.78	line139
1	1	1	11	115	1	204	23	6.02	line173
1	1	1	11	115	2	204	24	5.89	line171
1	1	1	11	115	3	204	25	5.92	line172
1	1	1	11	111	1	205	11	5.55	line3
1	1	1	11	111	2	205	12	5.57	line13
1	1	1	11	112	1	205	14	4.78	line36
1	1	1	11	113	1	205	17	5.76	line68
1	1	1	11	113	2	205	18	5.82	line78
1	1	1	11	114	1	205	20	5.9	line114
1	1	1	11	114	2	205	21	5.93	line124
1	1	1	11	115	1	205	23	5.95	line147
1	1	1	11	115	2	205	24	6.15	line157
1	1	1	11	111	1	206	11	5.44	line17
1	1	1	11	111	2	206	12	5.5	line34
1	1	1	11	111	3	206	13	5.42	line12
1	1	1	11	112	1	206	14	5.19	line49
1	1	1	11	112	2	206	15	5.8	line66
1	1	1	11	112	3	206	16	5.42	line45
1	1	1	11	113	1	206	17	5.36	line82
1	1	1	11	113	2	206	18	5.69	line112
1	1	1	11	113	3	206	19	5.18	line77
1	1	1	11	114	1	206	20	5.58	line128
1	1	1	11	114	2	206	21	5.68	line145
1	1	1	11	114	3	206	22	5.26	line123
1	1	1	11	115	1	206	23	6.18	line161
1	1	1	11	115	2	206	24	5.78	line178
1	1	1	11	115	3	206	25	5.46	line156
1	1	1	11	111	1	207	11	5.49	line26
1	1	1	11	111	2	207	12	5.5	line5
1	1	1	11	111	3	207	13	6.07	line17
1	1	1	11	112	1	207	14	5.45	line58
1	1	1	11	112	2	207	15	-999	line38
1	1	1	11	112	3	207	16	5.23	line49
1	1	1	11	113	1	207	17	5.6	line104
1	1	1	11	113	2	207	18	5.58	line70
1	1	1	11	113	3	207	19	5.42	line82
1	1	1	11	114	1	207	20	5.37	line137
1	1	1	11	114	2	207	21	5.68	line116
1	1	1	11	114	3	207	22	5.7	line128
1	1	1	11	115	1	207	23	5.69	line170
1	1	1	11	115	2	207	24	5.94	line149
1	1	1	11	115	3	207	25	5.97	line161
1	1	1	11	111	1	208	11	5.55	line20
1	1	1	11	111	2	208	12	5.68	line33
1	1	1	11	111	3	208	13	6.16	line10
1	1	1	11	112	1	208	14	5.83	line52
1	1	1	11	112	2	208	15	5.53	line65
1	1	1	11	112	3	208	16	5.68	line43
1	1	1	11	113	1	208	17	5.81	line85
1	1	1	11	113	2	208	18	5.64	line111
1	1	1	11	113	3	208	19	5.72	line75
1	1	1	11	114	1	208	20	5.17	line131
1	1	1	11	114	2	208	21	5.73	line144
1	1	1	11	114	3	208	22	5.63	line121
1	1	1	11	115	1	208	23	6.12	line164
1	1	1	11	115	2	208	24	5.61	line177
1	1	1	11	115	3	208	25	5.82	line154
1	1	1	11	111	1	209	11	5.62	line10
1	1	1	11	111	2	209	12	6	line10
1	1	1	11	112	1	209	14	5.92	line43
1	1	1	11	112	2	209	15	5.74	line43
1	1	1	11	113	1	209	17	5.81	line75
1	1	1	11	113	2	209	18	5.47	line75
1	1	1	11	114	1	209	20	5.3	line121
1	1	1	11	114	2	209	21	5.66	line121
1	1	1	11	115	1	209	23	6.3	line154
1	1	1	11	115	2	209	24	6.08	line154
1	1	1	11	111	1	210	11	5.46	line23
1	1	1	11	111	2	210	12	5.47	line8
1	1	1	11	111	3	210	13	5.78	line22
1	1	1	11	112	1	210	14	6.06	line55
1	1	1	11	112	2	210	15	5.69	line41
1	1	1	11	112	3	210	16	5.53	line54
1	1	1	11	113	1	210	17	5.51	line101
1	1	1	11	113	2	210	18	5.46	line73
1	1	1	11	113	3	210	19	5.34	line100
1	1	1	11	114	1	210	20	5.38	line134
1	1	1	11	114	2	210	21	5.46	line119
1	1	1	11	114	3	210	22	5.49	line133
1	1	1	11	115	1	210	23	5.84	line167
1	1	1	11	115	2	210	24	5.47	line152
1	1	1	11	115	3	210	25	5.49	line166
1	1	1	11	111	1	211	11	5.42	line21
1	1	1	11	111	2	211	12	5.35	line30
1	1	1	11	111	3	211	13	5.49	line27
1	1	1	11	112	1	211	14	5.61	line53
1	1	1	11	112	2	211	15	-999	line62
1	1	1	11	112	3	211	16	5.44	line59
1	1	1	11	113	1	211	17	5.53	line86
1	1	1	11	113	2	211	18	5.24	line108
1	1	1	11	113	3	211	19	5.46	line105
1	1	1	11	114	1	211	20	5.2	line132
1	1	1	11	114	2	211	21	5.57	line141
1	1	1	11	114	3	211	22	5.97	line138
1	1	1	11	115	1	211	23	6.16	line165
1	1	1	11	115	2	211	24	5.59	line174
1	1	1	11	115	3	211	25	5.72	line171
1	1	1	11	111	1	212	11	5.63	line24
1	1	1	11	111	2	212	12	5.72	line18
1	1	1	11	111	3	212	13	5.95	line18
1	1	1	11	112	1	212	14	5.82	line56
1	1	1	11	112	2	212	15	5.19	line50
1	1	1	11	112	3	212	16	5.77	line50
1	1	1	11	113	1	212	17	5.8	line102
1	1	1	11	113	2	212	18	5.18	line83
1	1	1	11	113	3	212	19	5.47	line83
1	1	1	11	114	1	212	20	5.33	line135
1	1	1	11	114	2	212	21	5.5	line129
1	1	1	11	114	3	212	22	5.86	line129
1	1	1	11	115	1	212	23	6.15	line168
1	1	1	11	115	2	212	24	5.66	line162
1	1	1	11	115	3	212	25	5.66	line162
1	1	1	11	111	1	213	11	5.8	line9
1	1	1	11	111	2	213	12	6.02	line14
1	1	1	11	111	3	213	13	5.83	line31
1	1	1	11	112	1	213	14	6.16	line42
1	1	1	11	112	2	213	15	5.89	line46
1	1	1	11	112	3	213	16	5.81	line63
1	1	1	11	113	1	213	17	5.69	line74
1	1	1	11	113	2	213	18	5.02	line79
1	1	1	11	113	3	213	19	5.58	line109
1	1	1	11	114	1	213	20	5.03	line120
1	1	1	11	114	2	213	21	5.51	line125
1	1	1	11	114	3	213	22	6.02	line142
1	1	1	11	115	1	213	23	6.35	line153
1	1	1	11	115	2	213	24	5.9	line158
1	1	1	11	115	3	213	25	5.89	line175
1	1	1	11	111	1	214	11	5.71	line4
1	1	1	11	111	2	214	12	6	line26
1	1	1	11	111	3	214	13	5.87	line21
1	1	1	11	112	1	214	14	5.78	line37
1	1	1	11	112	2	214	15	5.55	line58
1	1	1	11	112	3	214	16	5.85	line53
1	1	1	11	113	1	214	17	5.79	line69
1	1	1	11	113	2	214	18	4.96	line104
1	1	1	11	113	3	214	19	5.49	line86
1	1	1	11	114	1	214	20	4.88	line115
1	1	1	11	114	2	214	21	5.2	line137
1	1	1	11	114	3	214	22	5.71	line132
1	1	1	11	115	1	214	23	6.05	line148
1	1	1	11	115	2	214	24	5.59	line170
1	1	1	11	115	3	214	25	5.84	line165
1	1	1	11	111	1	215	11	6.29	line15
1	1	1	11	111	2	215	12	5.18	line31
1	1	1	11	111	3	215	13	6.12	line26
1	1	1	11	112	1	215	14	6	line47
1	1	1	11	112	2	215	15	5.86	line63
1	1	1	11	112	3	215	16	5.47	line58
1	1	1	11	113	1	215	17	5.47	line80
1	1	1	11	113	2	215	18	4.71	line109
1	1	1	11	113	3	215	19	5.22	line104
1	1	1	11	114	1	215	20	4.91	line126
1	1	1	11	114	2	215	21	5.35	line142
1	1	1	11	114	3	215	22	5.5	line137
1	1	1	11	115	1	215	23	5.87	line159
1	1	1	11	115	2	215	24	5.53	line175
1	1	1	11	115	3	215	25	5.9	line170
1	1	1	11	111	1	216	11	5.86	line8
1	1	1	11	111	2	216	12	5.63	line25
1	1	1	11	111	3	216	13	6.14	line7
1	1	1	11	112	1	216	14	6.06	line41
1	1	1	11	112	2	216	15	5.92	line57
1	1	1	11	112	3	216	16	5.81	line40
1	1	1	11	113	1	216	17	6.01	line73
1	1	1	11	113	2	216	18	5.09	line103
1	1	1	11	113	3	216	19	5.53	line72
1	1	1	11	114	1	216	20	5.1	line119
1	1	1	11	114	2	216	21	5.42	line136
1	1	1	11	114	3	216	22	5.42	line118
1	1	1	11	115	1	216	23	5.88	line152
1	1	1	11	115	2	216	24	5.76	line169
1	1	1	11	115	3	216	25	5.69	line151
1	1	1	11	111	1	217	11	5.98	line13
1	1	1	11	111	2	217	12	5.84	line29
1	1	1	11	111	3	217	13	5.76	line34
1	1	1	11	112	2	217	15	5.86	line61
1	1	1	11	112	3	217	16	5.34	line66
1	1	1	11	113	1	217	17	6.02	line78
1	1	1	11	113	2	217	18	5.31	line107
1	1	1	11	113	3	217	19	5.73	line112
1	1	1	11	114	1	217	20	4.95	line124
1	1	1	11	114	2	217	21	5.72	line140
1	1	1	11	114	3	217	22	5.44	line145
1	1	1	11	115	1	217	23	6.19	line157
1	1	1	11	115	2	217	24	-999	line173
1	1	1	11	115	3	217	25	5.87	line178
1	1	1	11	111	1	218	11	5.69	line31
1	1	1	11	111	2	218	12	5.59	line9
1	1	1	11	111	3	218	13	6.04	line16
1	1	1	11	112	1	218	14	6.15	line63
1	1	1	11	112	2	218	15	5.65	line42
1	1	1	11	112	3	218	16	5.43	line48
1	1	1	11	113	1	218	17	5.63	line109
1	1	1	11	113	2	218	18	4.7	line74
1	1	1	11	113	3	218	19	4.68	line81
1	1	1	11	114	1	218	20	5.06	line142
1	1	1	11	114	2	218	21	5.08	line120
1	1	1	11	114	3	218	22	5.36	line127
1	1	1	11	115	1	218	23	5.5	line175
1	1	1	11	115	2	218	24	6.1	line153
1	1	1	11	115	3	218	25	5.24	line160
1	1	1	11	111	1	219	11	5.96	line16
1	1	1	11	111	2	219	12	5.16	line12
1	1	1	11	111	3	219	13	5.61	line32
1	1	1	11	112	1	219	14	6.04	line48
1	1	1	11	112	2	219	15	5.55	line45
1	1	1	11	112	3	219	16	5.54	line64
1	1	1	11	113	1	219	17	5.44	line81
1	1	1	11	113	2	219	18	4.51	line77
1	1	1	11	113	3	219	19	5.19	line110
1	1	1	11	114	1	219	20	4.8	line127
1	1	1	11	114	2	219	21	5.11	line123
1	1	1	11	114	3	219	22	5.78	line143
1	1	1	11	115	1	219	23	5.34	line160
1	1	1	11	115	2	219	24	5.99	line156
1	1	1	11	115	3	219	25	5.87	line176
1	1	1	11	111	2	220	12	5.91	line6
1	1	1	11	111	3	220	13	5.86	line9
1	1	1	11	112	2	220	15	5.79	line39
1	1	1	11	112	3	220	16	5.63	line42
1	1	1	11	113	2	220	18	5.4	line71
1	1	1	11	113	3	220	19	5.26	line74
1	1	1	11	114	2	220	21	5.13	line117
1	1	1	11	114	3	220	22	5.58	line120
1	1	1	11	115	2	220	24	6.16	line150
1	1	1	11	115	3	220	25	6.29	line153
1	1	1	11	111	1	221	11	5.96	line5
1	1	1	11	111	2	221	12	6.08	line19
1	1	1	11	111	3	221	13	5.37	line30
1	1	1	11	112	1	221	14	5.61	line38
1	1	1	11	112	2	221	15	6.03	line51
1	1	1	11	112	3	221	16	5.53	line62
1	1	1	11	113	1	221	17	6.01	line70
1	1	1	11	113	2	221	18	5.31	line84
1	1	1	11	113	3	221	19	5.88	line108
1	1	1	11	114	1	221	20	5.56	line116
1	1	1	11	114	2	221	21	5.54	line130
1	1	1	11	114	3	221	22	5.99	line141
1	1	1	11	115	1	221	23	5.84	line149
1	1	1	11	115	2	221	24	6.22	line163
1	1	1	11	115	3	221	25	5.82	line174
1	1	1	11	111	1	222	11	6.09	line32
1	1	1	11	111	2	222	12	6.09	line20
1	1	1	11	111	3	222	13	5.79	line25
1	1	1	11	112	1	222	14	5.94	line64
1	1	1	11	112	2	222	15	5.96	line52
1	1	1	11	112	3	222	16	5.49	line57
1	1	1	11	113	1	222	17	5.79	line110
1	1	1	11	113	2	222	18	5.05	line85
1	1	1	11	113	3	222	19	5.73	line103
1	1	1	11	114	1	222	20	5.56	line143
1	1	1	11	114	2	222	21	5.63	line131
1	1	1	11	114	3	222	22	6.01	line136
1	1	1	11	115	1	222	23	5.68	line176
1	1	1	11	115	2	222	24	5.68	line164
1	1	1	11	115	3	222	25	5.69	line169
1	1	1	11	111	1	223	11	5.36	line11
1	1	1	11	111	2	223	12	5.84	line22
1	1	1	11	111	3	223	13	5.64	line4
1	1	1	11	112	1	223	14	5.82	line44
1	1	1	11	112	2	223	15	5.91	line54
1	1	1	11	112	3	223	16	5.47	line37
1	1	1	11	113	1	223	17	5.68	line76
1	1	1	11	113	2	223	18	4.64	line100
1	1	1	11	113	3	223	19	5.62	line69
1	1	1	11	114	1	223	20	5.33	line122
1	1	1	11	114	2	223	21	5.25	line133
1	1	1	11	114	3	223	22	5.74	line115
1	1	1	11	115	1	223	23	5.98	line155
1	1	1	11	115	2	223	24	5.67	line166
1	1	1	11	115	3	223	25	5.94	line148
1	1	1	11	111	1	224	11	5.88	line18
1	1	1	11	111	2	224	12	5.42	line4
1	1	1	11	111	3	224	13	6.05	line35
1	1	1	11	112	1	224	14	5.82	line50
1	1	1	11	112	2	224	15	6.2	line37
1	1	1	11	112	3	224	16	5.79	line67
1	1	1	11	113	1	224	17	6.06	line83
1	1	1	11	113	2	224	18	5.43	line69
1	1	1	11	113	3	224	19	5.53	line113
1	1	1	11	114	1	224	20	5.34	line129
1	1	1	11	114	2	224	21	5.74	line115
1	1	1	11	114	3	224	22	6.04	line146
1	1	1	11	115	1	224	23	5.81	line162
1	1	1	11	115	2	224	24	5.88	line148
1	1	1	11	115	3	224	25	5.97	line179
1	1	1	11	111	1	225	11	5.8	line28
1	1	1	11	111	2	225	12	5.63	line32
1	1	1	11	111	3	225	13	6.22	line13
1	1	1	11	112	1	225	14	6.06	line60
1	1	1	11	112	2	225	15	6.4	line64
1	1	1	11	113	1	225	17	5.76	line106
1	1	1	11	113	2	225	18	5.01	line110
1	1	1	11	113	3	225	19	5.45	line78
1	1	1	11	114	1	225	20	5.43	line139
1	1	1	11	114	2	225	21	5.89	line143
1	1	1	11	114	3	225	22	5.93	line124
1	1	1	11	115	1	225	23	6.09	line172
1	1	1	11	115	2	225	24	5.64	line176
1	1	1	11	115	3	225	25	5.94	line157
1	1	1	11	111	1	226	11	5.85	line25
1	1	1	11	111	3	226	13	6.25	line3
1	1	1	11	112	1	226	14	6.19	line57
1	1	1	11	112	3	226	16	-999	line36
1	1	1	11	113	1	226	17	5.82	line103
1	1	1	11	113	3	226	19	5.74	line68
1	1	1	11	114	1	226	20	5.76	line136
1	1	1	11	114	3	226	22	5.92	line114
1	1	1	11	115	1	226	23	6.03	line169
1	1	1	11	115	3	226	25	5.62	line147
1	1	1	11	111	1	227	11	5.87	line6
1	1	1	11	111	2	227	12	5.74	line23
1	1	1	11	111	3	227	13	6.62	line15
1	1	1	11	112	1	227	14	5.96	line39
1	1	1	11	112	2	227	15	6.06	line55
1	1	1	11	112	3	227	16	5.9	line47
1	1	1	11	113	1	227	17	5.99	line71
1	1	1	11	113	2	227	18	5.09	line101
1	1	1	11	113	3	227	19	5.7	line80
1	1	1	11	114	1	227	20	5.08	line117
1	1	1	11	114	2	227	21	5.91	line134
1	1	1	11	114	3	227	22	5.99	line126
1	1	1	11	115	1	227	23	5.97	line150
1	1	1	11	115	2	227	24	5.52	line167
1	1	1	11	115	3	227	25	5.84	line159
1	1	1	11	111	3	228	13	6.2	line5
1	1	1	11	112	3	228	16	5.06	line38
1	1	1	11	113	3	228	19	5.74	line70
1	1	1	11	114	3	228	22	5.75	line116
1	1	1	11	115	3	228	25	6.21	line149
1	1	1	11	111	1	229	11	5.6	line30
1	1	1	11	111	2	229	12	6.16	line17
1	1	1	11	111	3	229	13	5.87	line23
1	1	1	11	112	1	229	14	6.19	line62
1	1	1	11	112	2	229	15	6.02	line49
1	1	1	11	112	3	229	16	5.94	line55
1	1	1	11	113	1	229	17	6.4	line108
1	1	1	11	113	2	229	18	5.82	line82
1	1	1	11	113	3	229	19	5.79	line101
1	1	1	11	114	1	229	20	5.9	line141
1	1	1	11	114	2	229	21	5.99	line128
1	1	1	11	114	3	229	22	6.01	line134
1	1	1	11	115	1	229	23	5.89	line174
1	1	1	11	115	2	229	24	6.56	line161
1	1	1	11	115	3	229	25	6.1	line167
1	1	1	11	111	1	230	11	6.17	line7
1	1	1	11	111	2	230	12	5.56	line11
1	1	1	11	111	3	230	13	5.73	line6
1	1	1	11	112	1	230	14	6.26	line40
1	1	1	11	112	2	230	15	5.96	line44
1	1	1	11	112	3	230	16	5.91	line39
1	1	1	11	113	1	230	17	6.03	line72
1	1	1	11	113	2	230	18	5.3	line76
1	1	1	11	113	3	230	19	5.92	line71
1	1	1	11	114	1	230	20	5.35	line118
1	1	1	11	114	2	230	21	5.59	line122
1	1	1	11	114	3	230	22	5.45	line117
1	1	1	11	115	1	230	23	6	line151
1	1	1	11	115	2	230	24	5.87	line155
1	1	1	11	115	3	230	25	6.14	line150
1	1	1	11	111	1	231	11	5.96	line33
1	1	1	11	111	2	231	12	5.41	line35
1	1	1	11	111	3	231	13	5.78	line20
1	1	1	11	112	1	231	14	5.59	line65
1	1	1	11	112	2	231	15	6.29	line67
1	1	1	11	112	3	231	16	5.91	line52
1	1	1	11	113	1	231	17	6.24	line111
1	1	1	11	113	2	231	18	5.99	line113
1	1	1	11	113	3	231	19	5.84	line85
1	1	1	11	114	1	231	20	5.66	line144
1	1	1	11	114	2	231	21	5.83	line146
1	1	1	11	114	3	231	22	6.02	line131
1	1	1	11	115	1	231	23	5.71	line177
1	1	1	11	115	2	231	24	5.9	line179
1	1	1	11	115	3	231	25	6.08	line164
1	1	1	11	111	1	232	11	6.01	line19
1	1	1	11	111	2	232	12	5.82	line16
1	1	1	11	111	3	232	13	6.04	line14
1	1	1	11	112	1	232	14	6.16	line51
1	1	1	11	112	2	232	15	5.99	line48
1	1	1	11	112	3	232	16	6.25	line46
1	1	1	11	113	1	232	17	6.31	line84
1	1	1	11	113	2	232	18	4.99	line81
1	1	1	11	113	3	232	19	5.35	line79
1	1	1	11	114	1	232	20	5.53	line130
1	1	1	11	114	2	232	21	5.63	line127
1	1	1	11	114	3	232	22	6	line125
1	1	1	11	115	1	232	23	6.26	line163
1	1	1	11	115	2	232	24	-999	line160
1	1	1	11	115	3	232	25	6.05	line158
1	1	1	11	116	2	233	12	5.99	line205
1	1	1	11	116	3	233	13	5.94	line185
1	1	1	11	117	2	233	15	6.18	line238
1	1	1	11	117	3	233	16	6.53	line218
1	1	1	11	118	2	233	18	6.13	line271
1	1	1	11	118	3	233	19	5.85	line251
1	1	1	11	119	2	233	21	5.93	line304
1	1	1	11	119	3	233	22	6.23	line284
1	1	1	11	120	2	233	24	5.84	line337
1	1	1	11	120	3	233	25	6.73	line317
1	1	1	11	116	1	234	11	5.71	line191
1	1	1	11	116	3	234	13	5.51	line196
1	1	1	11	117	1	234	14	5.73	line224
1	1	1	11	117	3	234	16	6.02	line229
1	1	1	11	118	1	234	17	6.08	line257
1	1	1	11	118	3	234	19	5.13	line262
1	1	1	11	119	1	234	20	5.98	line290
1	1	1	11	119	3	234	22	6.21	line295
1	1	1	11	120	1	234	23	6.01	line323
1	1	1	11	120	3	234	25	6.03	line328
1	1	1	11	116	1	235	11	5.75	line212
1	1	1	11	116	2	235	12	6.19	line184
1	1	1	11	116	3	235	13	5.73	line201
1	1	1	11	117	1	235	14	5.73	line245
1	1	1	11	117	2	235	15	5.99	line217
1	1	1	11	117	3	235	16	5.9	line234
1	1	1	11	118	1	235	17	6.29	line278
1	1	1	11	118	2	235	18	5.57	line250
1	1	1	11	118	3	235	19	6.04	line267
1	1	1	11	119	1	235	20	5.64	line311
1	1	1	11	119	2	235	21	5.98	line283
1	1	1	11	119	3	235	22	6.01	line300
1	1	1	11	120	1	235	23	5.93	line344
1	1	1	11	120	2	235	24	6.23	line316
1	1	1	11	120	3	235	25	6.53	line333
1	1	1	11	116	1	236	11	5.71	line211
1	1	1	11	116	2	236	12	-999	line198
1	1	1	11	117	1	236	14	5.82	line244
1	1	1	11	117	2	236	15	6.24	line231
1	1	1	11	118	1	236	17	6.15	line277
1	1	1	11	118	2	236	18	5.57	line264
1	1	1	11	119	1	236	20	5.96	line310
1	1	1	11	119	2	236	21	5.92	line297
1	1	1	11	120	1	236	23	5.82	line343
1	1	1	11	120	2	236	24	5.58	line330
1	1	1	11	116	1	237	11	5.96	line189
1	1	1	11	116	2	237	12	5.98	line180
1	1	1	11	116	3	237	13	6.33	line188
1	1	1	11	117	1	237	14	6.09	line222
1	1	1	11	117	2	237	15	5.83	line213
1	1	1	11	117	3	237	16	5.93	line221
1	1	1	11	118	1	237	17	6.07	line255
1	1	1	11	118	2	237	18	6.11	line246
1	1	1	11	118	3	237	19	5.99	line254
1	1	1	11	119	1	237	20	6.02	line288
1	1	1	11	119	2	237	21	5.94	line279
1	1	1	11	119	3	237	22	6.33	line287
1	1	1	11	120	1	237	23	6.33	line321
1	1	1	11	120	2	237	24	6.24	line312
1	1	1	11	120	3	237	25	6.6	line320
1	1	1	11	116	1	238	11	5.42	line199
1	1	1	11	116	2	238	12	5.75	line192
1	1	1	11	116	3	238	13	5.99	line206
1	1	1	11	117	1	238	14	5.55	line232
1	1	1	11	117	2	238	15	6.06	line225
1	1	1	11	117	3	238	16	5.44	line239
1	1	1	11	118	1	238	17	6.52	line265
1	1	1	11	118	2	238	18	5.71	line258
1	1	1	11	118	3	238	19	5.79	line272
1	1	1	11	119	1	238	20	5.69	line298
1	1	1	11	119	2	238	21	6.09	line291
1	1	1	11	119	3	238	22	6	line305
1	1	1	11	120	1	238	23	5.48	line331
1	1	1	11	120	2	238	24	5.51	line324
1	1	1	11	120	3	238	25	5.56	line338
1	1	1	11	116	1	239	11	5.37	line204
1	1	1	11	116	2	239	12	5.52	line201
1	1	1	11	116	3	239	13	5.65	line210
1	1	1	11	117	1	239	14	5.95	line237
1	1	1	11	117	2	239	15	5.92	line234
1	1	1	11	117	3	239	16	5.81	line243
1	1	1	11	118	1	239	17	6.32	line270
1	1	1	11	118	2	239	18	6.04	line267
1	1	1	11	118	3	239	19	5.6	line276
1	1	1	11	119	1	239	20	5.84	line303
1	1	1	11	119	2	239	21	6.11	line300
1	1	1	11	119	3	239	22	6.02	line309
1	1	1	11	120	1	239	23	5.49	line336
1	1	1	11	120	2	239	24	5.83	line333
1	1	1	11	120	3	239	25	5.85	line342
1	1	1	11	116	1	240	11	5.55	line206
1	1	1	11	116	2	240	12	5.91	line204
1	1	1	11	116	3	240	13	5.61	line205
1	1	1	11	117	1	240	14	5.93	line239
1	1	1	11	117	2	240	15	6.23	line237
1	1	1	11	117	3	240	16	5.78	line238
1	1	1	11	118	1	240	17	6.04	line272
1	1	1	11	118	2	240	18	6.17	line270
1	1	1	11	118	3	240	19	5.88	line271
1	1	1	11	119	1	240	20	5.71	line305
1	1	1	11	119	2	240	21	6.14	line303
1	1	1	11	119	3	240	22	6	line304
1	1	1	11	120	1	240	23	5.26	line338
1	1	1	11	120	2	240	24	5.4	line336
1	1	1	11	120	3	240	25	5.73	line337
1	1	1	11	116	1	241	11	5.33	line180
1	1	1	11	116	2	241	12	5.64	line190
1	1	1	11	117	1	241	14	5.84	line213
1	1	1	11	117	2	241	15	5.81	line223
1	1	1	11	118	1	241	17	6.44	line246
1	1	1	11	118	2	241	18	5.96	line256
1	1	1	11	119	1	241	20	5.85	line279
1	1	1	11	119	2	241	21	6.03	line289
1	1	1	11	120	1	241	23	6.15	line312
1	1	1	11	120	2	241	24	5.97	line322
1	1	1	11	116	1	242	11	5.11	line194
1	1	1	11	116	2	242	12	5.43	line211
1	1	1	11	116	3	242	13	5.76	line189
1	1	1	11	117	1	242	14	5.96	line227
1	1	1	11	117	2	242	15	5.89	line244
1	1	1	11	117	3	242	16	5.51	line222
1	1	1	11	118	1	242	17	5.58	line260
1	1	1	11	118	2	242	18	5.84	line277
1	1	1	11	118	3	242	19	5.76	line255
1	1	1	11	119	1	242	20	5.76	line293
1	1	1	11	119	2	242	21	5.77	line310
1	1	1	11	119	3	242	22	5.97	line288
1	1	1	11	120	1	242	23	5.59	line326
1	1	1	11	120	2	242	24	5.35	line343
1	1	1	11	120	3	242	25	6.04	line321
1	1	1	11	116	1	243	11	5.51	line203
1	1	1	11	116	2	243	12	5.49	line182
1	1	1	11	116	3	243	13	5.49	line194
1	1	1	11	117	1	243	14	6.07	line236
1	1	1	11	117	2	243	15	5.95	line215
1	1	1	11	117	3	243	16	5.35	line227
1	1	1	11	118	1	243	17	6.2	line269
1	1	1	11	118	2	243	18	5.8	line248
1	1	1	11	118	3	243	19	5.58	line260
1	1	1	11	119	1	243	20	5.58	line302
1	1	1	11	119	2	243	21	5.71	line281
1	1	1	11	119	3	243	22	5.81	line293
1	1	1	11	120	1	243	23	5.31	line335
1	1	1	11	120	2	243	24	5.59	line314
1	1	1	11	120	3	243	25	6.22	line326
1	1	1	11	116	1	244	11	5.48	line197
1	1	1	11	116	2	244	12	5.56	line210
1	1	1	11	116	3	244	13	6.02	line187
1	1	1	11	117	1	244	14	5.82	line230
1	1	1	11	117	2	244	15	5.95	line243
1	1	1	11	117	3	244	16	6	line220
1	1	1	11	118	1	244	17	6.29	line263
1	1	1	11	118	2	244	18	5.9	line276
1	1	1	11	118	3	244	19	5.71	line253
1	1	1	11	119	1	244	20	5.75	line296
1	1	1	11	119	2	244	21	6.42	line309
1	1	1	11	119	3	244	22	5.74	line286
1	1	1	11	120	1	244	23	5.46	line329
1	1	1	11	120	2	244	24	4.86	line342
1	1	1	11	120	3	244	25	6.32	line319
1	1	1	11	116	1	245	11	5.22	line187
1	1	1	11	116	2	245	12	5.75	line187
1	1	1	11	117	1	245	14	6.32	line220
1	1	1	11	117	2	245	15	6.03	line220
1	1	1	11	118	1	245	17	6	line253
1	1	1	11	118	2	245	18	5.8	line253
1	1	1	11	119	1	245	20	5.82	line286
1	1	1	11	119	2	245	21	6.26	line286
1	1	1	11	120	1	245	23	5.88	line319
1	1	1	11	120	2	245	24	5.99	line319
1	1	1	11	116	1	246	11	5.03	line200
1	1	1	11	116	2	246	12	5.66	line185
1	1	1	11	116	3	246	13	5.6	line199
1	1	1	11	117	1	246	14	5.73	line233
1	1	1	11	117	2	246	15	6.12	line218
1	1	1	11	117	3	246	16	5.13	line232
1	1	1	11	118	1	246	17	6.3	line266
1	1	1	11	118	2	246	18	5.78	line251
1	1	1	11	118	3	246	19	6.17	line265
1	1	1	11	119	1	246	20	5.7	line299
1	1	1	11	119	2	246	21	6.07	line284
1	1	1	11	119	3	246	22	5.75	line298
1	1	1	11	120	1	246	23	5.37	line332
1	1	1	11	120	2	246	24	5.66	line317
1	1	1	11	120	3	246	25	5.81	line331
1	1	1	11	116	1	247	11	5.18	line198
1	1	1	11	116	2	247	12	5.72	line207
1	1	1	11	116	3	247	13	5.77	line204
1	1	1	11	117	1	247	14	6.19	line231
1	1	1	11	117	2	247	15	6.21	line240
1	1	1	11	117	3	247	16	5.93	line237
1	1	1	11	118	1	247	17	6.1	line264
1	1	1	11	118	2	247	18	5.81	line273
1	1	1	11	118	3	247	19	6.14	line270
1	1	1	11	119	1	247	20	5.43	line297
1	1	1	11	119	2	247	21	5.81	line306
1	1	1	11	119	3	247	22	5.94	line303
1	1	1	11	120	1	247	23	5.01	line330
1	1	1	11	120	2	247	24	5.55	line339
1	1	1	11	120	3	247	25	5.88	line336
1	1	1	11	116	1	248	11	4.95	line201
1	1	1	11	116	2	248	12	5.19	line195
1	1	1	11	116	3	248	13	5.79	line195
1	1	1	11	117	1	248	14	-999	line234
1	1	1	11	117	2	248	15	6.15	line228
1	1	1	11	117	3	248	16	5.77	line228
1	1	1	11	118	1	248	17	6.35	line267
1	1	1	11	118	2	248	18	5.34	line261
1	1	1	11	118	3	248	19	5.52	line261
1	1	1	11	119	1	248	20	6.01	line300
1	1	1	11	119	2	248	21	6.2	line294
1	1	1	11	119	3	248	22	5.93	line294
1	1	1	11	120	1	248	23	6.2	line333
1	1	1	11	120	2	248	24	5.42	line327
1	1	1	11	120	3	248	25	6.28	line327
1	1	1	11	116	1	249	11	5.18	line186
1	1	1	11	116	2	249	12	5.49	line191
1	1	1	11	116	3	249	13	5.65	line208
1	1	1	11	117	1	249	14	5.9	line219
1	1	1	11	117	2	249	15	5.88	line224
1	1	1	11	117	3	249	16	6.52	line241
1	1	1	11	118	1	249	17	6.42	line252
1	1	1	11	118	2	249	18	6.3	line257
1	1	1	11	118	3	249	19	6.34	line274
1	1	1	11	119	1	249	20	6.12	line285
1	1	1	11	119	2	249	21	6.43	line290
1	1	1	11	119	3	249	22	6.13	line307
1	1	1	11	120	1	249	23	6.18	line318
1	1	1	11	120	2	249	24	5.73	line323
1	1	1	11	120	3	249	25	6.06	line340
1	1	1	11	116	1	250	11	4.87	line181
1	1	1	11	116	2	250	12	5.38	line203
1	1	1	11	116	3	250	13	5.22	line198
1	1	1	11	117	1	250	14	5.52	line214
1	1	1	11	117	2	250	15	6.06	line236
1	1	1	11	117	3	250	16	5.75	line231
1	1	1	11	118	1	250	17	6.25	line247
1	1	1	11	118	2	250	18	6.14	line269
1	1	1	11	118	3	250	19	5.6	line264
1	1	1	11	119	1	250	20	6.02	line280
1	1	1	11	119	2	250	21	5.66	line302
1	1	1	11	119	3	250	22	5.56	line297
1	1	1	11	120	1	250	23	5.74	line313
1	1	1	11	120	2	250	24	5.28	line335
1	1	1	11	120	3	250	25	5.47	line330
1	1	1	11	116	1	251	11	4.97	line192
1	1	1	11	116	2	251	12	5.1	line208
1	1	1	11	116	3	251	13	5.27	line203
1	1	1	11	117	1	251	14	5.65	line225
1	1	1	11	117	2	251	15	6.05	line241
1	1	1	11	117	3	251	16	5.76	line236
1	1	1	11	118	1	251	17	6.02	line258
1	1	1	11	118	2	251	18	5.82	line274
1	1	1	11	118	3	251	19	5.79	line269
1	1	1	11	119	1	251	20	5.66	line291
1	1	1	11	119	2	251	21	5.83	line307
1	1	1	11	119	3	251	22	5.52	line302
1	1	1	11	120	1	251	23	5.4	line324
1	1	1	11	120	2	251	24	5.06	line340
1	1	1	11	120	3	251	25	5.95	line335
1	1	1	11	116	1	252	11	5.37	line185
1	1	1	11	116	2	252	12	4.94	line202
1	1	1	11	116	3	252	13	5.34	line184
1	1	1	11	117	1	252	14	5.7	line218
1	1	1	11	117	2	252	15	6.12	line235
1	1	1	11	117	3	252	16	5.83	line217
1	1	1	11	118	1	252	17	6.2	line251
1	1	1	11	118	2	252	18	6.1	line268
1	1	1	11	118	3	252	19	5.79	line250
1	1	1	11	119	1	252	20	5.87	line284
1	1	1	11	119	2	252	21	6.15	line301
1	1	1	11	119	3	252	22	5.27	line283
1	1	1	11	120	1	252	23	5.86	line317
1	1	1	11	120	2	252	24	5.34	line334
1	1	1	11	120	3	252	25	6.38	line316
1	1	1	11	116	1	253	11	5.16	line190
1	1	1	11	116	2	253	12	5.67	line206
1	1	1	11	116	3	253	13	5.43	line211
1	1	1	11	117	1	253	14	5.21	line223
1	1	1	11	117	2	253	15	5.7	line239
1	1	1	11	117	3	253	16	6.03	line244
1	1	1	11	118	1	253	17	6.29	line256
1	1	1	11	118	2	253	18	5.6	line272
1	1	1	11	118	3	253	19	5.76	line277
1	1	1	11	119	1	253	20	5.8	line289
1	1	1	11	119	2	253	21	6.07	line305
1	1	1	11	119	3	253	22	5.68	line310
1	1	1	11	120	1	253	23	5.89	line322
1	1	1	11	120	2	253	24	5.18	line338
1	1	1	11	120	3	253	25	5.78	line343
1	1	1	11	116	1	254	11	5.39	line208
1	1	1	11	116	2	254	12	5.51	line186
1	1	1	11	116	3	254	13	5.28	line193
1	1	1	11	117	1	254	14	-999	line241
1	1	1	11	117	2	254	15	5.7	line219
1	1	1	11	117	3	254	16	5.66	line226
1	1	1	11	118	1	254	17	6.19	line274
1	1	1	11	118	2	254	18	5.23	line252
1	1	1	11	118	3	254	19	5.47	line259
1	1	1	11	119	1	254	20	5.99	line307
1	1	1	11	119	2	254	21	6.1	line285
1	1	1	11	119	3	254	22	5.84	line292
1	1	1	11	120	1	254	23	5.19	line340
1	1	1	11	120	2	254	24	5.73	line318
1	1	1	11	120	3	254	25	5.78	line325
1	1	1	11	116	1	255	11	5.28	line193
1	1	1	11	116	2	255	12	5.52	line189
1	1	1	11	116	3	255	13	5.51	line209
1	1	1	11	117	1	255	14	5.14	line226
1	1	1	11	117	2	255	15	5.86	line222
1	1	1	11	117	3	255	16	5.85	line242
1	1	1	11	118	1	255	17	5.81	line259
1	1	1	11	118	2	255	18	4.91	line255
1	1	1	11	118	3	255	19	5.84	line275
1	1	1	11	119	1	255	20	5.82	line292
1	1	1	11	119	2	255	21	5.9	line288
1	1	1	11	119	3	255	22	5.46	line308
1	1	1	11	120	1	255	23	5.14	line325
1	1	1	11	120	2	255	24	5.75	line321
1	1	1	11	120	3	255	25	5.51	line341
1	1	1	11	116	2	256	12	5.78	line183
1	1	1	11	116	3	256	13	5.4	line186
1	1	1	11	117	2	256	15	6.02	line216
1	1	1	11	117	3	256	16	5.52	line219
1	1	1	11	118	2	256	18	5.02	line249
1	1	1	11	118	3	256	19	5.75	line252
1	1	1	11	119	2	256	21	5.86	line282
1	1	1	11	119	3	256	22	5.9	line285
1	1	1	11	120	2	256	24	5.78	line315
1	1	1	11	120	3	256	25	6.03	line318
1	1	1	11	116	1	257	11	5.84	line182
1	1	1	11	116	2	257	12	5.43	line196
1	1	1	11	116	3	257	13	5.4	line207
1	1	1	11	117	1	257	14	5.69	line215
1	1	1	11	117	2	257	15	6.03	line229
1	1	1	11	117	3	257	16	5.68	line240
1	1	1	11	118	1	257	17	6.05	line248
1	1	1	11	118	2	257	18	5.46	line262
1	1	1	11	118	3	257	19	5.81	line273
1	1	1	11	119	1	257	20	5.49	line281
1	1	1	11	119	2	257	21	6.26	line295
1	1	1	11	119	3	257	22	5.72	line306
1	1	1	11	120	1	257	23	5.51	line314
1	1	1	11	120	2	257	24	5.14	line328
1	1	1	11	120	3	257	25	5.89	line339
1	1	1	11	116	1	258	11	5.73	line209
1	1	1	11	116	2	258	12	5.46	line197
1	1	1	11	116	3	258	13	4.99	line202
1	1	1	11	117	1	258	14	5.15	line242
1	1	1	11	117	2	258	15	5.62	line230
1	1	1	11	117	3	258	16	5.94	line235
1	1	1	11	118	1	258	17	6.09	line275
1	1	1	11	118	2	258	18	5.51	line263
1	1	1	11	118	3	258	19	5.94	line268
1	1	1	11	119	1	258	20	5.68	line308
1	1	1	11	119	2	258	21	5.77	line296
1	1	1	11	119	3	258	22	5.63	line301
1	1	1	11	120	1	258	23	4.89	line341
1	1	1	11	120	2	258	24	4.97	line329
1	1	1	11	120	3	258	25	5.55	line334
1	1	1	11	116	1	259	11	5.9	line188
1	1	1	11	116	2	259	12	4.9	line199
1	1	1	11	116	3	259	13	5.36	line181
1	1	1	11	117	1	259	14	4.96	line221
1	1	1	11	117	2	259	15	5.2	line232
1	1	1	11	117	3	259	16	5.48	line214
1	1	1	11	118	1	259	17	5.9	line254
1	1	1	11	118	2	259	18	5.56	line265
1	1	1	11	118	3	259	19	5.88	line247
1	1	1	11	119	1	259	20	5.34	line287
1	1	1	11	119	2	259	21	5.74	line298
1	1	1	11	119	3	259	22	5.84	line280
1	1	1	11	120	1	259	23	5.53	line320
1	1	1	11	120	2	259	24	5.04	line331
1	1	1	11	120	3	259	25	5.56	line313
1	1	1	11	116	1	260	11	5.21	line195
1	1	1	11	116	2	260	12	5.29	line181
1	1	1	11	116	3	260	13	5.77	line212
1	1	1	11	117	1	260	14	4.99	line228
1	1	1	11	117	2	260	15	5.25	line214
1	1	1	11	117	3	260	16	5.85	line245
1	1	1	11	118	1	260	17	5.82	line261
1	1	1	11	118	2	260	18	5.74	line247
1	1	1	11	118	3	260	19	6.28	line278
1	1	1	11	119	1	260	20	5.65	line294
1	1	1	11	119	2	260	21	5.97	line280
1	1	1	11	119	3	260	22	5.92	line311
1	1	1	11	120	1	260	23	5.48	line327
1	1	1	11	120	2	260	24	5.42	line313
1	1	1	11	120	3	260	25	5.94	line344
1	1	1	11	116	1	261	11	5.19	line205
1	1	1	11	116	2	261	12	5.43	line209
1	1	1	11	116	3	261	13	5.78	line190
1	1	1	11	117	1	261	14	5.36	line238
1	1	1	11	117	2	261	15	5.93	line242
1	1	1	11	117	3	261	16	5.98	line223
1	1	1	11	118	1	261	17	6.61	line271
1	1	1	11	118	2	261	18	5.92	line275
1	1	1	11	118	3	261	19	5.73	line256
1	1	1	11	119	1	261	20	6.08	line304
1	1	1	11	119	2	261	21	6.08	line308
1	1	1	11	119	3	261	22	6.16	line289
1	1	1	11	120	1	261	23	5.24	line337
1	1	1	11	120	2	261	24	5.09	line341
1	1	1	11	120	3	261	25	6.52	line322
1	1	1	11	116	1	262	11	5	line202
1	1	1	11	116	3	262	13	5.36	line180
1	1	1	11	117	1	262	14	5.22	line235
1	1	1	11	117	3	262	16	5.72	line213
1	1	1	11	118	1	262	17	6.45	line268
1	1	1	11	118	3	262	19	5.96	line246
1	1	1	11	119	1	262	20	5.71	line301
1	1	1	11	119	3	262	22	5.58	line279
1	1	1	11	120	1	262	23	5.28	line334
1	1	1	11	120	3	262	25	6	line312
1	1	1	11	116	1	263	11	5.65	line183
1	1	1	11	116	2	263	12	5.4	line200
1	1	1	11	116	3	263	13	5.47	line192
1	1	1	11	117	1	263	14	-999	line216
1	1	1	11	117	2	263	15	5.34	line233
1	1	1	11	117	3	263	16	5.82	line225
1	1	1	11	118	1	263	17	6	line249
1	1	1	11	118	2	263	18	5.73	line266
1	1	1	11	118	3	263	19	5.52	line258
1	1	1	11	119	1	263	20	5.54	line282
1	1	1	11	119	2	263	21	5.78	line299
1	1	1	11	119	3	263	22	5.63	line291
1	1	1	11	120	1	263	23	5.54	line315
1	1	1	11	120	2	263	24	5.8	line332
1	1	1	11	120	3	263	25	5.71	line324
1	1	1	11	116	3	264	13	5.62	line182
1	1	1	11	117	3	264	16	6.35	line215
1	1	1	11	118	3	264	19	5.83	line248
1	1	1	11	119	3	264	22	5.3	line281
1	1	1	11	120	3	264	25	6.16	line314
1	1	1	11	116	1	265	11	6.23	line207
1	1	1	11	116	2	265	12	5.72	line194
1	1	1	11	116	3	265	13	5.56	line200
1	1	1	11	117	1	265	14	5.7	line240
1	1	1	11	117	2	265	15	5.87	line227
1	1	1	11	117	3	265	16	5.95	line233
1	1	1	11	118	1	265	17	6.53	line273
1	1	1	11	118	2	265	18	5.74	line260
1	1	1	11	118	3	265	19	5.88	line266
1	1	1	11	119	1	265	20	5.42	line306
1	1	1	11	119	2	265	21	6.12	line293
1	1	1	11	119	3	265	22	6.02	line299
1	1	1	11	120	1	265	23	5.69	line339
1	1	1	11	120	2	265	24	6.35	line326
1	1	1	11	120	3	265	25	6.06	line332
1	1	1	11	116	1	266	11	5.6	line184
1	1	1	11	116	2	266	12	5.62	line188
1	1	1	11	116	3	266	13	5.49	line183
1	1	1	11	117	1	266	14	5.38	line217
1	1	1	11	117	2	266	15	5.71	line221
1	1	1	11	117	3	266	16	6.17	line216
1	1	1	11	118	1	266	17	6.07	line250
1	1	1	11	118	2	266	18	6.06	line254
1	1	1	11	118	3	266	19	5.65	line249
1	1	1	11	119	1	266	20	5.71	line283
1	1	1	11	119	2	266	21	5.67	line287
1	1	1	11	119	3	266	22	5.25	line282
1	1	1	11	120	1	266	23	5.56	line316
1	1	1	11	120	2	266	24	5.92	line320
1	1	1	11	120	3	266	25	5.78	line315
1	1	1	11	116	1	267	11	5.59	line210
1	1	1	11	116	2	267	12	5.38	line212
1	1	1	11	116	3	267	13	5.45	line197
1	1	1	11	117	1	267	14	5.56	line243
1	1	1	11	117	2	267	15	5.54	line245
1	1	1	11	117	3	267	16	5.9	line230
1	1	1	11	118	1	267	17	6.08	line276
1	1	1	11	118	2	267	18	6.18	line278
1	1	1	11	118	3	267	19	5.85	line263
1	1	1	11	119	1	267	20	6.05	line309
1	1	1	11	119	2	267	21	5.75	line311
1	1	1	11	119	3	267	22	5.37	line296
1	1	1	11	120	1	267	23	5.06	line342
1	1	1	11	120	2	267	24	5.78	line344
1	1	1	11	120	3	267	25	5.57	line329
1	1	1	11	116	1	268	11	5.71	line196
1	1	1	11	116	2	268	12	5.26	line193
1	1	1	11	116	3	268	13	5.54	line191
1	1	1	11	117	1	268	14	5.42	line229
1	1	1	11	117	2	268	15	5.97	line226
1	1	1	11	117	3	268	16	5.84	line224
1	1	1	11	118	1	268	17	6.2	line262
1	1	1	11	118	2	268	18	6.01	line259
1	1	1	11	118	3	268	19	5.89	line257
1	1	1	11	119	1	268	20	6.15	line295
1	1	1	11	119	2	268	21	6.3	line292
1	1	1	11	119	3	268	22	5.98	line290
1	1	1	11	120	1	268	23	5.11	line328
1	1	1	11	120	2	268	24	5.67	line325
1	1	1	11	120	3	268	25	5.75	line323
1	1	2	21	111	2	123	27	6.09	line19
1	1	2	21	111	3	123	28	6.32	line14
1	1	2	21	112	2	123	30	5.75	line51
1	1	2	21	112	3	123	31	6.09	line46
1	1	2	21	113	2	123	33	5.89	line84
1	1	2	21	113	3	123	34	6.42	line79
1	1	2	21	111	2	124	27	6.8	line25
1	1	2	21	111	3	124	28	6.3	line35
1	1	2	21	112	2	124	30	5.73	line57
1	1	2	21	112	3	124	31	6.14	line67
1	1	2	21	113	2	124	33	6.11	line103
1	1	2	21	113	3	124	34	6.51	line113
1	1	2	21	111	2	125	27	6.38	line13
1	1	2	21	111	3	125	28	6.33	line28
1	1	2	21	112	3	125	31	6.25	line60
1	1	2	21	113	2	125	33	6.25	line78
1	1	2	21	113	3	125	34	6.1	line106
1	1	2	21	111	1	126	26	5.93	line3
1	1	2	21	111	2	126	27	5.62	line31
1	1	2	21	111	3	126	28	6.29	line7
1	1	2	21	112	1	126	29	5.71	line36
1	1	2	21	112	2	126	30	5.32	line63
1	1	2	21	112	3	126	31	5.48	line40
1	1	2	21	113	1	126	32	5.99	line68
1	1	2	21	113	2	126	33	5.6	line109
1	1	2	21	113	3	126	34	5.91	line72
1	1	2	21	111	1	127	26	6.46	line4
1	1	2	21	111	3	127	28	6.12	line21
1	1	2	21	112	1	127	29	6.06	line37
1	1	2	21	112	3	127	31	6.03	line53
1	1	2	21	113	1	127	32	6.67	line69
1	1	2	21	113	3	127	34	6.31	line86
1	1	2	21	111	1	128	26	6.16	line5
1	1	2	21	111	2	128	27	6.4	line7
1	1	2	21	112	1	128	29	6.47	line38
1	1	2	21	112	2	128	30	5.65	line40
1	1	2	21	113	1	128	32	6.47	line70
1	1	2	21	113	2	128	33	6.34	line72
1	1	2	21	111	1	129	26	6.4	line6
1	1	2	21	111	2	129	27	6.6	line17
1	1	2	21	111	3	129	28	6.59	line5
1	1	2	21	112	1	129	29	6.72	line39
1	1	2	21	112	2	129	30	5.96	line49
1	1	2	21	112	3	129	31	6.79	line38
1	1	2	21	113	1	129	32	6.8	line71
1	1	2	21	113	2	129	33	6.5	line82
1	1	2	21	113	3	129	34	6.74	line70
1	1	2	21	111	1	130	26	6.35	line7
1	1	2	21	111	2	130	27	5.91	line11
1	1	2	21	111	3	130	28	6.2	line13
1	1	2	21	112	1	130	29	5.84	line40
1	1	2	21	112	2	130	30	6.01	line44
1	1	2	21	113	1	130	32	6.26	line72
1	1	2	21	113	2	130	33	5.77	line76
1	1	2	21	113	3	130	34	6.65	line78
1	1	2	21	111	1	131	26	5.68	line8
1	1	2	21	111	2	131	27	6.02	line5
1	1	2	21	111	3	131	28	6.28	line34
1	1	2	21	112	1	131	29	6.22	line41
1	1	2	21	112	2	131	30	5.93	line38
1	1	2	21	112	3	131	31	6.23	line66
1	1	2	21	113	1	131	32	6.27	line73
1	1	2	21	113	2	131	33	5.95	line70
1	1	2	21	113	3	131	34	5.95	line112
1	1	2	21	111	1	132	26	5.64	line9
1	1	2	21	111	2	132	27	6.04	line29
1	1	2	21	111	3	132	28	5.8	line6
1	1	2	21	112	1	132	29	5.89	line42
1	1	2	21	112	2	132	30	5.63	line61
1	1	2	21	112	3	132	31	6.29	line39
1	1	2	21	113	1	132	32	6.06	line74
1	1	2	21	113	2	132	33	5.85	line107
1	1	2	21	113	3	132	34	6.31	line71
1	1	2	21	111	1	133	26	6.46	line10
1	1	2	21	111	2	133	27	6.17	line23
1	1	2	21	111	3	133	28	6.03	line27
1	1	2	21	112	1	133	29	6.56	line43
1	1	2	21	112	2	133	30	6.13	line55
1	1	2	21	112	3	133	31	6.24	line59
1	1	2	21	113	1	133	32	6.76	line75
1	1	2	21	113	2	133	33	6.27	line101
1	1	2	21	113	3	133	34	6.5	line105
1	1	2	21	111	1	134	26	5.71	line11
1	1	2	21	111	2	134	27	5.82	line35
1	1	2	21	111	3	134	28	6.14	line20
1	1	2	21	112	1	134	29	5.49	line44
1	1	2	21	112	2	134	30	5.6	line67
1	1	2	21	112	3	134	31	5.94	line52
1	1	2	21	113	1	134	32	5.72	line76
1	1	2	21	113	2	134	33	6.16	line113
1	1	2	21	113	3	134	34	6.43	line85
1	1	2	21	111	1	135	26	6.45	line12
1	1	2	21	111	3	135	28	6.43	line16
1	1	2	21	112	1	135	29	6.09	line45
1	1	2	21	112	3	135	31	6.08	line48
1	1	2	21	113	1	135	32	6	line77
1	1	2	21	113	3	135	34	6.29	line81
1	1	2	21	111	1	136	26	6.51	line13
1	1	2	21	111	2	136	27	6.31	line26
1	1	2	21	111	3	136	28	6.01	line23
1	1	2	21	112	2	136	30	5.72	line58
1	1	2	21	112	3	136	31	6.12	line55
1	1	2	21	113	1	136	32	6.27	line78
1	1	2	21	113	2	136	33	6.08	line104
1	1	2	21	113	3	136	34	6.88	line101
1	1	2	21	111	1	137	26	6.3	line14
1	1	2	21	111	2	137	27	6.55	line20
1	1	2	21	111	3	137	28	6.6	line31
1	1	2	21	112	1	137	29	6.15	line46
1	1	2	21	112	2	137	30	6.09	line52
1	1	2	21	112	3	137	31	6.35	line63
1	1	2	21	113	1	137	32	6.52	line79
1	1	2	21	113	2	137	33	6.71	line85
1	1	2	21	113	3	137	34	6.23	line109
1	1	2	21	111	1	138	26	6.34	line15
1	1	2	21	111	2	138	27	5.81	line8
1	1	2	21	111	3	138	28	5.95	line9
1	1	2	21	112	1	138	29	5.99	line47
1	1	2	21	112	2	138	30	6.1	line41
1	1	2	21	112	3	138	31	5.9	line42
1	1	2	21	113	1	138	32	6.51	line80
1	1	2	21	113	2	138	33	6.14	line73
1	1	2	21	113	3	138	34	6.13	line74
1	1	2	21	111	1	139	26	6.18	line16
1	1	2	21	111	2	139	27	6.51	line32
1	1	2	21	112	1	139	29	6.24	line48
1	1	2	21	112	2	139	30	6.05	line64
1	1	2	21	113	1	139	32	6.26	line81
1	1	2	21	113	2	139	33	6.46	line110
1	1	2	21	111	1	140	26	6.05	line17
1	1	2	21	111	2	140	27	5.99	line14
1	1	2	21	111	3	140	28	6.41	line24
1	1	2	21	112	1	140	29	5.88	line49
1	1	2	21	112	2	140	30	6.07	line46
1	1	2	21	112	3	140	31	6.29	line56
1	1	2	21	113	1	140	32	6.15	line82
1	1	2	21	113	2	140	33	6.13	line79
1	1	2	21	113	3	140	34	6.41	line102
1	1	2	21	111	1	141	26	6.21	line18
1	1	2	21	111	2	141	27	5.96	line27
1	1	2	21	111	3	141	28	6.44	line4
1	1	2	21	112	1	141	29	6.38	line50
1	1	2	21	112	2	141	30	6.38	line59
1	1	2	21	112	3	141	31	6.33	line37
1	1	2	21	113	1	141	32	6.81	line83
1	1	2	21	113	2	141	33	6.53	line105
1	1	2	21	113	3	141	34	6.93	line69
1	1	2	21	111	1	142	26	5.94	line19
1	1	2	21	111	2	142	27	5.82	line3
1	1	2	21	111	3	142	28	6.02	line19
1	1	2	21	112	1	142	29	5.77	line51
1	1	2	21	112	2	142	30	5.87	line36
1	1	2	21	112	3	142	31	6.11	line51
1	1	2	21	113	1	142	32	5.98	line84
1	1	2	21	113	2	142	33	6.26	line68
1	1	2	21	113	3	142	34	6.28	line84
1	1	2	21	111	1	143	26	6.07	line20
1	1	2	21	111	2	143	27	5.61	line9
1	1	2	21	111	3	143	28	5.6	line11
1	1	2	21	112	1	143	29	6.04	line52
1	1	2	21	112	2	143	30	5.92	line42
1	1	2	21	112	3	143	31	6.28	line44
1	1	2	21	113	1	143	32	6.47	line85
1	1	2	21	113	2	143	33	5.92	line74
1	1	2	21	113	3	143	34	5.94	line76
1	1	2	21	111	1	144	26	5.96	line21
1	1	2	21	111	2	144	27	5.97	line33
1	1	2	21	111	3	144	28	6.53	line12
1	1	2	21	112	1	144	29	5.69	line53
1	1	2	21	112	2	144	30	6.05	line65
1	1	2	21	112	3	144	31	6.44	line45
1	1	2	21	113	1	144	32	6.2	line86
1	1	2	21	113	2	144	33	6.35	line111
1	1	2	21	113	3	144	34	5.72	line77
1	1	2	21	111	1	145	26	6.5	line22
1	1	2	21	111	2	145	27	6.46	line15
1	1	2	21	111	3	145	28	6.02	line33
1	1	2	21	112	1	145	29	6.29	line54
1	1	2	21	112	2	145	30	6.01	line47
1	1	2	21	112	3	145	31	6.56	line65
1	1	2	21	113	1	145	32	6.45	line100
1	1	2	21	113	2	145	33	6.62	line80
1	1	2	21	113	3	145	34	6.81	line111
1	1	2	21	111	1	146	26	5.51	line23
1	1	2	21	111	2	146	27	5.67	line21
1	1	2	21	111	3	146	28	6.48	line26
1	1	2	21	112	1	146	29	6.31	line55
1	1	2	21	112	2	146	30	5.86	line53
1	1	2	21	112	3	146	31	6.06	line58
1	1	2	21	113	1	146	32	6.4	line101
1	1	2	21	113	2	146	33	6.59	line86
1	1	2	21	113	3	146	34	6.43	line104
1	1	2	21	111	1	147	26	6.18	line24
1	1	2	21	111	2	147	27	5.8	line6
1	1	2	21	111	3	147	28	6.82	line32
1	1	2	21	112	1	147	29	6.21	line56
1	1	2	21	112	2	147	30	6.56	line39
1	1	2	21	112	3	147	31	6.55	line64
1	1	2	21	113	1	147	32	6.7	line102
1	1	2	21	113	2	147	33	7.04	line71
1	1	2	21	113	3	147	34	6.76	line110
1	1	2	21	111	1	148	26	6.44	line25
1	1	2	21	111	3	148	28	6.27	line17
1	1	2	21	112	1	148	29	5.79	line57
1	1	2	21	112	3	148	31	6.48	line49
1	1	2	21	113	1	148	32	6.71	line103
1	1	2	21	113	3	148	34	6.42	line82
1	1	2	21	111	1	149	26	6.21	line26
1	1	2	21	111	2	149	27	6.46	line24
1	1	2	21	111	3	149	28	6.56	line25
1	1	2	21	112	1	149	29	5.95	line58
1	1	2	21	112	2	149	30	6.35	line56
1	1	2	21	112	3	149	31	6.37	line57
1	1	2	21	113	1	149	32	5.96	line104
1	1	2	21	113	2	149	33	6.74	line102
1	1	2	21	113	3	149	34	6.46	line103
1	1	2	21	111	1	150	26	5.36	line27
1	1	2	21	111	2	150	27	5.68	line12
1	1	2	21	111	3	150	28	5.97	line18
1	1	2	21	112	1	150	29	5.76	line59
1	1	2	21	112	2	150	30	5.81	line45
1	1	2	21	112	3	150	31	6.06	line50
1	1	2	21	113	1	150	32	5.68	line105
1	1	2	21	113	2	150	33	5.63	line77
1	1	2	21	113	3	150	34	5.91	line83
1	1	2	21	111	1	151	26	6.15	line28
1	1	2	21	111	2	151	27	6.36	line18
1	1	2	21	111	3	151	28	6.34	line3
1	1	2	21	112	1	151	29	6.23	line60
1	1	2	21	112	2	151	30	5.96	line50
1	1	2	21	112	3	151	31	6.35	line36
1	1	2	21	113	1	151	32	5.87	line106
1	1	2	21	113	2	151	33	6.28	line83
1	1	2	21	113	3	151	34	5.95	line68
1	1	2	21	111	1	152	26	6.56	line29
1	1	2	21	111	2	152	27	6.28	line30
1	1	2	21	111	3	152	28	6.06	line10
1	1	2	21	112	1	152	29	5.84	line61
1	1	2	21	112	2	152	30	5.94	line62
1	1	2	21	112	3	152	31	6.29	line43
1	1	2	21	113	1	152	32	5.92	line107
1	1	2	21	113	2	152	33	6.32	line108
1	1	2	21	113	3	152	34	6.45	line75
1	1	2	21	111	1	153	26	6.22	line30
1	1	2	21	111	2	153	27	6.46	line4
1	1	2	21	111	3	153	28	6.56	line22
1	1	2	21	112	1	153	29	6.79	line62
1	1	2	21	112	2	153	30	6.02	line37
1	1	2	21	112	3	153	31	6.52	line54
1	1	2	21	113	1	153	32	6.38	line108
1	1	2	21	113	2	153	33	6.64	line69
1	1	2	21	113	3	153	34	6.6	line100
1	1	2	21	111	1	154	26	6.17	line31
1	1	2	21	111	2	154	27	5.95	line10
1	1	2	21	111	3	154	28	6.18	line29
1	1	2	21	112	1	154	29	5.84	line63
1	1	2	21	112	2	154	30	6.12	line43
1	1	2	21	112	3	154	31	5.84	line61
1	1	2	21	113	1	154	32	5.77	line109
1	1	2	21	113	2	154	33	6.42	line75
1	1	2	21	113	3	154	34	5.6	line107
1	1	2	21	111	1	155	26	6.12	line32
1	1	2	21	111	2	155	27	5.94	line22
1	1	2	21	111	3	155	28	6.37	line15
1	1	2	21	112	1	155	29	6.16	line64
1	1	2	21	112	2	155	30	5.97	line54
1	1	2	21	112	3	155	31	5.8	line47
1	1	2	21	113	1	155	32	5.66	line110
1	1	2	21	113	2	155	33	6.11	line100
1	1	2	21	113	3	155	34	5.93	line80
1	1	2	21	111	1	156	26	5.7	line33
1	1	2	21	111	2	156	27	6.05	line28
1	1	2	21	111	3	156	28	5.71	line8
1	1	2	21	112	1	156	29	5.78	line65
1	1	2	21	112	2	156	30	5.79	line60
1	1	2	21	112	3	156	31	5.78	line41
1	1	2	21	113	1	156	32	6.04	line111
1	1	2	21	113	2	156	33	5.69	line106
1	1	2	21	113	3	156	34	5.92	line73
1	1	2	21	111	1	157	26	6.38	line34
1	1	2	21	111	2	157	27	6.11	line34
1	1	2	21	112	1	157	29	6.32	line66
1	1	2	21	112	2	157	30	5.93	line66
1	1	2	21	113	1	157	32	6.66	line112
1	1	2	21	113	2	157	33	6.32	line112
1	1	2	21	111	1	158	26	5.88	line35
1	1	2	21	111	2	158	27	5.94	line16
1	1	2	21	111	3	158	28	5.7	line30
1	1	2	21	112	1	158	29	5.98	line67
1	1	2	21	112	2	158	30	5.79	line48
1	1	2	21	112	3	158	31	6.81	line62
1	1	2	21	113	1	158	32	6.89	line113
1	1	2	21	113	2	158	33	6.15	line81
1	1	2	21	113	3	158	34	5.85	line108
1	1	2	21	114	2	161	12	6.27	line130
1	1	2	21	114	3	161	13	5.97	line125
1	1	2	21	115	2	161	15	6.02	line163
1	1	2	21	115	3	161	16	5.78	line158
1	1	2	21	116	2	161	18	5.82	line196
1	1	2	21	116	3	161	19	5.39	line191
1	1	2	21	117	2	161	21	5.82	line229
1	1	2	21	117	3	161	22	5.65	line224
1	1	2	21	118	2	161	24	5.82	line262
1	1	2	21	118	3	161	25	6.02	line257
1	1	2	21	119	2	161	27	5.83	line295
1	1	2	21	119	3	161	28	6.17	line290
1	1	2	21	120	2	161	30	5.94	line328
1	1	2	21	120	3	161	31	6.39	line323
1	1	2	21	114	2	162	12	6.07	line136
1	1	2	21	114	3	162	13	5.88	line146
1	1	2	21	115	2	162	15	5.72	line169
1	1	2	21	115	3	162	16	5.34	line179
1	1	2	21	116	2	162	18	5.65	line202
1	1	2	21	116	3	162	19	5.39	line212
1	1	2	21	117	2	162	21	5.35	line235
1	1	2	21	117	3	162	22	5.72	line245
1	1	2	21	118	2	162	24	5.89	line268
1	1	2	21	118	3	162	25	5.94	line278
1	1	2	21	119	2	162	27	5.5	line301
1	1	2	21	119	3	162	28	5.55	line311
1	1	2	21	120	2	162	30	5.79	line334
1	1	2	21	120	3	162	31	5.73	line344
1	1	2	21	114	2	163	12	5.81	line124
1	1	2	21	114	3	163	13	5.84	line139
1	1	2	21	115	2	163	15	5.77	line157
1	1	2	21	115	3	163	16	6.05	line172
1	1	2	21	116	2	163	18	5.47	line190
1	1	2	21	116	3	163	19	5.4	line205
1	1	2	21	117	2	163	21	6.03	line223
1	1	2	21	117	3	163	22	5.45	line238
1	1	2	21	118	2	163	24	5.86	line256
1	1	2	21	118	3	163	25	5.86	line271
1	1	2	21	119	2	163	27	5.83	line289
1	1	2	21	119	3	163	28	5.85	line304
1	1	2	21	120	2	163	30	6.06	line322
1	1	2	21	120	3	163	31	6.04	line337
1	1	2	21	114	1	164	11	6.24	line114
1	1	2	21	114	2	164	12	6.4	line142
1	1	2	21	114	3	164	13	5.8	line118
1	1	2	21	115	1	164	14	5.79	line147
1	1	2	21	115	2	164	15	6.08	line175
1	1	2	21	115	3	164	16	5.97	line151
1	1	2	21	116	1	164	17	5.73	line180
1	1	2	21	116	2	164	18	5.77	line208
1	1	2	21	116	3	164	19	5.78	line184
1	1	2	21	117	1	164	20	5.27	line213
1	1	2	21	117	2	164	21	6.18	line241
1	1	2	21	117	3	164	22	5.75	line217
1	1	2	21	118	1	164	23	5.81	line246
1	1	2	21	118	2	164	24	5.96	line274
1	1	2	21	118	3	164	25	6.15	line250
1	1	2	21	119	1	164	26	5.69	line279
1	1	2	21	119	2	164	27	5.66	line307
1	1	2	21	119	3	164	28	5.69	line283
1	1	2	21	120	1	164	29	5.82	line312
1	1	2	21	120	2	164	30	6.03	line340
1	1	2	21	120	3	164	31	6.36	line316
1	1	2	21	114	1	165	11	5.93	line115
1	1	2	21	114	3	165	13	5.79	line132
1	1	2	21	115	1	165	14	5.87	line148
1	1	2	21	115	3	165	16	6.02	line165
1	1	2	21	116	1	165	17	5.65	line181
1	1	2	21	116	3	165	19	5.98	line198
1	1	2	21	117	1	165	20	5.25	line214
1	1	2	21	117	3	165	22	5.68	line231
1	1	2	21	118	1	165	23	6.19	line247
1	1	2	21	118	3	165	25	6	line264
1	1	2	21	119	1	165	26	6.09	line280
1	1	2	21	119	3	165	28	5.96	line297
1	1	2	21	120	1	165	29	6.12	line313
1	1	2	21	120	3	165	31	5.77	line330
1	1	2	21	114	1	166	11	5.76	line116
1	1	2	21	114	2	166	12	5.57	line118
1	1	2	21	115	1	166	14	5.62	line149
1	1	2	21	115	2	166	15	5.39	line151
1	1	2	21	116	1	166	17	5.59	line182
1	1	2	21	116	2	166	18	5.73	line184
1	1	2	21	117	1	166	20	5.4	line215
1	1	2	21	117	2	166	21	5.92	line217
1	1	2	21	118	1	166	23	5.25	line248
1	1	2	21	118	2	166	24	5.89	line250
1	1	2	21	119	1	166	26	5.55	line281
1	1	2	21	119	2	166	27	5.42	line283
1	1	2	21	120	1	166	29	5.84	line314
1	1	2	21	120	2	166	30	5.96	line316
1	1	2	21	114	1	167	11	5.56	line117
1	1	2	21	114	2	167	12	5.79	line128
1	1	2	21	114	3	167	13	5.78	line116
1	1	2	21	115	1	167	14	6	line150
1	1	2	21	115	2	167	15	5.63	line161
1	1	2	21	115	3	167	16	5.55	line149
1	1	2	21	116	1	167	17	5.76	line183
1	1	2	21	116	2	167	18	5.51	line194
1	1	2	21	116	3	167	19	5.66	line182
1	1	2	21	117	1	167	20	5.1	line216
1	1	2	21	117	2	167	21	6.09	line227
1	1	2	21	117	3	167	22	5.79	line215
1	1	2	21	118	1	167	23	5.69	line249
1	1	2	21	118	2	167	24	5.67	line260
1	1	2	21	118	3	167	25	5.67	line248
1	1	2	21	119	1	167	26	5.43	line282
1	1	2	21	119	2	167	27	5.63	line293
1	1	2	21	119	3	167	28	5.83	line281
1	1	2	21	120	1	167	29	5.96	line315
1	1	2	21	120	2	167	30	6	line326
1	1	2	21	120	3	167	31	6.1	line314
1	1	2	21	114	1	168	11	5.8	line118
1	1	2	21	114	2	168	12	5.91	line122
1	1	2	21	114	3	168	13	5.88	line124
1	1	2	21	115	1	168	14	5.85	line151
1	1	2	21	115	2	168	15	5.95	line155
1	1	2	21	115	3	168	16	5.98	line157
1	1	2	21	116	1	168	17	5.9	line184
1	1	2	21	116	2	168	18	5.83	line188
1	1	2	21	116	3	168	19	5.51	line190
1	1	2	21	117	1	168	20	5.75	line217
1	1	2	21	117	2	168	21	5.98	line221
1	1	2	21	117	3	168	22	6.13	line223
1	1	2	21	118	1	168	23	5.81	line250
1	1	2	21	118	2	168	24	5.96	line254
1	1	2	21	118	3	168	25	5.85	line256
1	1	2	21	119	1	168	26	5.69	line283
1	1	2	21	119	2	168	27	5.85	line287
1	1	2	21	119	3	168	28	6.33	line289
1	1	2	21	120	1	168	29	6.28	line316
1	1	2	21	120	2	168	30	5.82	line320
1	1	2	21	120	3	168	31	6.02	line322
1	1	2	21	114	1	169	11	5.78	line119
1	1	2	21	114	2	169	12	6.13	line116
1	1	2	21	114	3	169	13	6.11	line145
1	1	2	21	115	1	169	14	5.67	line152
1	1	2	21	115	2	169	15	5.89	line149
1	1	2	21	115	3	169	16	5.82	line178
1	1	2	21	116	1	169	17	5.87	line185
1	1	2	21	116	2	169	18	5.86	line182
1	1	2	21	116	3	169	19	5.67	line211
1	1	2	21	117	1	169	20	6.22	line218
1	1	2	21	117	2	169	21	-999	line215
1	1	2	21	117	3	169	22	5.88	line244
1	1	2	21	118	1	169	23	5.92	line251
1	1	2	21	118	2	169	24	5.67	line248
1	1	2	21	118	3	169	25	6.01	line277
1	1	2	21	119	1	169	26	6.1	line284
1	1	2	21	119	2	169	27	-999	line281
1	1	2	21	119	3	169	28	6.14	line310
1	1	2	21	120	1	169	29	6.34	line317
1	1	2	21	120	2	169	30	6.22	line314
1	1	2	21	120	3	169	31	5.86	line343
1	1	2	21	114	1	170	11	5.58	line120
1	1	2	21	114	2	170	12	5.88	line140
1	1	2	21	114	3	170	13	5.5	line117
1	1	2	21	115	1	170	14	6.15	line153
1	1	2	21	115	2	170	15	5.8	line173
1	1	2	21	115	3	170	16	5.68	line150
1	1	2	21	116	1	170	17	5.39	line186
1	1	2	21	116	2	170	18	6.08	line206
1	1	2	21	116	3	170	19	5.68	line183
1	1	2	21	117	1	170	20	5.24	line219
1	1	2	21	117	2	170	21	5.53	line239
1	1	2	21	117	3	170	22	5.56	line216
1	1	2	21	118	1	170	23	5.43	line252
1	1	2	21	118	2	170	24	5.62	line272
1	1	2	21	118	3	170	25	5.83	line249
1	1	2	21	119	1	170	26	5.62	line285
1	1	2	21	119	2	170	27	5.75	line305
1	1	2	21	119	3	170	28	5.82	line282
1	1	2	21	120	1	170	29	6.22	line318
1	1	2	21	120	2	170	30	5.73	line338
1	1	2	21	120	3	170	31	5.72	line315
1	1	2	21	114	1	171	11	5.41	line121
1	1	2	21	114	2	171	12	5.94	line134
1	1	2	21	114	3	171	13	5.87	line138
1	1	2	21	115	1	171	14	5.91	line154
1	1	2	21	115	2	171	15	5.61	line167
1	1	2	21	115	3	171	16	5.61	line171
1	1	2	21	116	1	171	17	5.41	line187
1	1	2	21	116	2	171	18	5.68	line200
1	1	2	21	116	3	171	19	6.02	line204
1	1	2	21	117	1	171	20	5.51	line220
1	1	2	21	117	2	171	21	5.53	line233
1	1	2	21	117	3	171	22	5.66	line237
1	1	2	21	118	1	171	23	5.11	line253
1	1	2	21	118	2	171	24	5.59	line266
1	1	2	21	118	3	171	25	5.84	line270
1	1	2	21	119	1	171	26	5.7	line286
1	1	2	21	119	2	171	27	5.84	line299
1	1	2	21	119	3	171	28	5.87	line303
1	1	2	21	120	1	171	29	6.11	line319
1	1	2	21	120	2	171	30	5.83	line332
1	1	2	21	120	3	171	31	5.63	line336
1	1	2	21	114	1	172	11	5.87	line122
1	1	2	21	114	2	172	12	6.09	line146
1	1	2	21	114	3	172	13	5.87	line131
1	1	2	21	115	1	172	14	6.12	line155
1	1	2	21	115	2	172	15	5.56	line179
1	1	2	21	115	3	172	16	5.73	line164
1	1	2	21	116	1	172	17	5.86	line188
1	1	2	21	116	2	172	18	6.02	line212
1	1	2	21	116	3	172	19	5.92	line197
1	1	2	21	117	1	172	20	5.41	line221
1	1	2	21	117	2	172	21	5.73	line245
1	1	2	21	117	3	172	22	5.95	line230
1	1	2	21	118	1	172	23	5.75	line254
1	1	2	21	118	2	172	24	5.99	line278
1	1	2	21	118	3	172	25	5.95	line263
1	1	2	21	119	1	172	26	5.88	line287
1	1	2	21	119	2	172	27	5.7	line311
1	1	2	21	119	3	172	28	6.2	line296
1	1	2	21	120	1	172	29	6.19	line320
1	1	2	21	120	2	172	30	6.1	line344
1	1	2	21	120	3	172	31	6.06	line329
1	1	2	21	114	1	173	11	6.07	line123
1	1	2	21	114	3	173	13	6.25	line127
1	1	2	21	115	1	173	14	6.24	line156
1	1	2	21	115	3	173	16	5.66	line160
1	1	2	21	116	1	173	17	5.9	line189
1	1	2	21	116	3	173	19	5.57	line193
1	1	2	21	117	1	173	20	5.55	line222
1	1	2	21	117	3	173	22	5.78	line226
1	1	2	21	118	1	173	23	5.42	line255
1	1	2	21	118	3	173	25	5.82	line259
1	1	2	21	119	1	173	26	6.02	line288
1	1	2	21	119	3	173	28	6.06	line292
1	1	2	21	120	1	173	29	6.24	line321
1	1	2	21	120	3	173	31	5.89	line325
1	1	2	21	114	1	174	11	5.45	line124
1	1	2	21	114	2	174	12	5.68	line137
1	1	2	21	114	3	174	13	5.93	line134
1	1	2	21	115	1	174	14	5.84	line157
1	1	2	21	115	2	174	15	5.24	line170
1	1	2	21	115	3	174	16	-999	line167
1	1	2	21	116	1	174	17	4.82	line190
1	1	2	21	116	2	174	18	5.23	line203
1	1	2	21	116	3	174	19	5.46	line200
1	1	2	21	117	1	174	20	5.41	line223
1	1	2	21	117	2	174	21	5.46	line236
1	1	2	21	117	3	174	22	5.3	line233
1	1	2	21	118	1	174	23	5.43	line256
1	1	2	21	118	2	174	24	5.46	line269
1	1	2	21	118	3	174	25	5.24	line266
1	1	2	21	119	1	174	26	5.28	line289
1	1	2	21	119	2	174	27	5.26	line302
1	1	2	21	119	3	174	28	5.62	line299
1	1	2	21	120	1	174	29	5.74	line322
1	1	2	21	120	2	174	30	5.55	line335
1	1	2	21	120	3	174	31	5.25	line332
1	1	2	21	114	1	175	11	5.72	line125
1	1	2	21	114	2	175	12	5.78	line131
1	1	2	21	114	3	175	13	5.97	line142
1	1	2	21	115	1	175	14	5.74	line158
1	1	2	21	115	2	175	15	5.78	line164
1	1	2	21	115	3	175	16	5.62	line175
1	1	2	21	116	1	175	17	4.95	line191
1	1	2	21	116	2	175	18	5.23	line197
1	1	2	21	116	3	175	19	5.42	line208
1	1	2	21	117	1	175	20	5.14	line224
1	1	2	21	117	2	175	21	5.28	line230
1	1	2	21	117	3	175	22	5.92	line241
1	1	2	21	118	1	175	23	5.66	line257
1	1	2	21	118	2	175	24	5.58	line263
1	1	2	21	118	3	175	25	5.45	line274
1	1	2	21	119	1	175	26	5.33	line290
1	1	2	21	119	2	175	27	5.56	line296
1	1	2	21	119	3	175	28	5.73	line307
1	1	2	21	120	1	175	29	5.82	line323
1	1	2	21	120	2	175	30	5.97	line329
1	1	2	21	120	3	175	31	5.59	line340
1	1	2	21	114	1	176	11	5.77	line126
1	1	2	21	114	2	176	12	5.9	line119
1	1	2	21	114	3	176	13	5.78	line120
1	1	2	21	115	1	176	14	5.57	line159
1	1	2	21	115	2	176	15	5.32	line152
1	1	2	21	115	3	176	16	5.61	line153
1	1	2	21	116	1	176	17	5.49	line192
1	1	2	21	116	2	176	18	5.63	line185
1	1	2	21	116	3	176	19	5.34	line186
1	1	2	21	117	1	176	20	5.18	line225
1	1	2	21	117	2	176	21	5.6	line218
1	1	2	21	117	3	176	22	5.56	line219
1	1	2	21	118	1	176	23	5.52	line258
1	1	2	21	118	2	176	24	5.57	line251
1	1	2	21	118	3	176	25	5.31	line252
1	1	2	21	119	1	176	26	5.09	line291
1	1	2	21	119	2	176	27	5.44	line284
1	1	2	21	119	3	176	28	5.71	line285
1	1	2	21	120	1	176	29	5.28	line324
1	1	2	21	120	2	176	30	5.85	line317
1	1	2	21	120	3	176	31	5.83	line318
1	1	2	21	114	1	177	11	6.04	line127
1	1	2	21	114	2	177	12	6.38	line143
1	1	2	21	115	1	177	14	5.95	line160
1	1	2	21	115	2	177	15	5.85	line176
1	1	2	21	116	1	177	17	5.54	line193
1	1	2	21	116	2	177	18	5.7	line209
1	1	2	21	117	1	177	20	5.57	line226
1	1	2	21	117	2	177	21	5.58	line242
1	1	2	21	118	1	177	23	6.38	line259
1	1	2	21	118	2	177	24	5.97	line275
1	1	2	21	119	1	177	26	5.79	line292
1	1	2	21	119	2	177	27	5.73	line308
1	1	2	21	120	1	177	29	6.04	line325
1	1	2	21	120	2	177	30	5.96	line341
1	1	2	21	114	1	178	11	6	line128
1	1	2	21	114	2	178	12	6.06	line125
1	1	2	21	114	3	178	13	6.12	line135
1	1	2	21	115	1	178	14	6.21	line161
1	1	2	21	115	2	178	15	5.89	line158
1	1	2	21	115	3	178	16	6.16	line168
1	1	2	21	116	1	178	17	5.44	line194
1	1	2	21	116	2	178	18	5.27	line191
1	1	2	21	116	3	178	19	5.46	line201
1	1	2	21	117	1	178	20	5.74	line227
1	1	2	21	117	2	178	21	5.4	line224
1	1	2	21	117	3	178	22	5.35	line234
1	1	2	21	118	1	178	23	5.61	line260
1	1	2	21	118	2	178	24	5.69	line257
1	1	2	21	118	3	178	25	5.67	line267
1	1	2	21	119	1	178	26	5.49	line293
1	1	2	21	119	2	178	27	5.67	line290
1	1	2	21	119	3	178	28	5.74	line300
1	1	2	21	120	1	178	29	6.1	line326
1	1	2	21	120	2	178	30	6.17	line323
1	1	2	21	120	3	178	31	6.07	line333
1	1	2	21	114	1	179	11	6.26	line129
1	1	2	21	114	2	179	12	6.26	line138
1	1	2	21	114	3	179	13	6.22	line115
1	1	2	21	115	1	179	14	5.59	line162
1	1	2	21	115	2	179	15	6.02	line171
1	1	2	21	115	3	179	16	5.92	line148
1	1	2	21	116	1	179	17	5.49	line195
1	1	2	21	116	2	179	18	5.95	line204
1	1	2	21	116	3	179	19	5.65	line181
1	1	2	21	117	1	179	20	5.51	line228
1	1	2	21	117	2	179	21	5.56	line237
1	1	2	21	117	3	179	22	5.46	line214
1	1	2	21	118	1	179	23	5.73	line261
1	1	2	21	118	2	179	24	6.01	line270
1	1	2	21	118	3	179	25	5.77	line247
1	1	2	21	119	1	179	26	5.87	line294
1	1	2	21	119	2	179	27	5.82	line303
1	1	2	21	119	3	179	28	6.21	line280
1	1	2	21	120	1	179	29	6.36	line327
1	1	2	21	120	2	179	30	6.06	line336
1	1	2	21	120	3	179	31	5.98	line313
1	1	2	21	114	1	180	11	6.16	line130
1	1	2	21	114	2	180	12	6.36	line114
1	1	2	21	114	3	180	13	6.28	line130
1	1	2	21	115	1	180	14	6.37	line163
1	1	2	21	115	2	180	15	6.06	line147
1	1	2	21	115	3	180	16	6.24	line163
1	1	2	21	116	1	180	17	5.61	line196
1	1	2	21	116	2	180	18	5.7	line180
1	1	2	21	116	3	180	19	5.76	line196
1	1	2	21	117	1	180	20	5.49	line229
1	1	2	21	117	2	180	21	5.19	line213
1	1	2	21	117	3	180	22	5.66	line229
1	1	2	21	118	1	180	23	5.86	line262
1	1	2	21	118	2	180	24	5.77	line246
1	1	2	21	118	3	180	25	5.46	line262
1	1	2	21	119	1	180	26	5.9	line295
1	1	2	21	119	2	180	27	5.61	line279
1	1	2	21	119	3	180	28	6.13	line295
1	1	2	21	120	1	180	29	5.98	line328
1	1	2	21	120	2	180	30	6.1	line312
1	1	2	21	120	3	180	31	5.96	line328
1	1	2	21	114	1	181	11	6.14	line131
1	1	2	21	114	2	181	12	6.18	line120
1	1	2	21	114	3	181	13	6.3	line122
1	1	2	21	115	1	181	14	5.99	line164
1	1	2	21	115	2	181	15	6.19	line153
1	1	2	21	115	3	181	16	6.12	line155
1	1	2	21	116	1	181	17	5.71	line197
1	1	2	21	116	2	181	18	5.67	line186
1	1	2	21	116	3	181	19	5.85	line188
1	1	2	21	117	1	181	20	5.58	line230
1	1	2	21	117	2	181	21	5.31	line219
1	1	2	21	117	3	181	22	5.75	line221
1	1	2	21	118	1	181	23	5.76	line263
1	1	2	21	118	2	181	24	5.71	line252
1	1	2	21	118	3	181	25	5.84	line254
1	1	2	21	119	1	181	26	5.74	line296
1	1	2	21	119	2	181	27	5.6	line285
1	1	2	21	119	3	181	28	5.85	line287
1	1	2	21	120	1	181	29	6.1	line329
1	1	2	21	120	2	181	30	6.24	line318
1	1	2	21	120	3	181	31	5.86	line320
1	1	2	21	114	1	182	11	5.94	line132
1	1	2	21	114	2	182	12	6.23	line144
1	1	2	21	114	3	182	13	5.73	line123
1	1	2	21	115	1	182	14	5.56	line165
1	1	2	21	115	2	182	15	5.58	line177
1	1	2	21	115	3	182	16	6.04	line156
1	1	2	21	116	1	182	17	5.92	line198
1	1	2	21	116	2	182	18	5.7	line210
1	1	2	21	116	3	182	19	5.97	line189
1	1	2	21	117	1	182	20	5.32	line231
1	1	2	21	117	2	182	21	5.43	line243
1	1	2	21	117	3	182	22	5.66	line222
1	1	2	21	118	1	182	23	5.62	line264
1	1	2	21	118	2	182	24	5.86	line276
1	1	2	21	118	3	182	25	5.58	line255
1	1	2	21	119	1	182	26	5.63	line297
1	1	2	21	119	2	182	27	5.68	line309
1	1	2	21	119	3	182	28	5.99	line288
1	1	2	21	120	1	182	29	-999	line330
1	1	2	21	120	2	182	30	5.72	line342
1	1	2	21	120	3	182	31	6.02	line321
1	1	2	21	114	1	183	11	6.02	line133
1	1	2	21	114	2	183	12	6.13	line126
1	1	2	21	114	3	183	13	6.32	line144
1	1	2	21	115	1	183	14	5.82	line166
1	1	2	21	115	2	183	15	5.69	line159
1	1	2	21	115	3	183	16	5.52	line177
1	1	2	21	116	1	183	17	5.26	line199
1	1	2	21	116	2	183	18	5.66	line192
1	1	2	21	116	3	183	19	5.63	line210
1	1	2	21	117	1	183	20	5.15	line232
1	1	2	21	117	2	183	21	5.15	line225
1	1	2	21	117	3	183	22	5.74	line243
1	1	2	21	118	1	183	23	6.05	line265
1	1	2	21	118	2	183	24	5.74	line258
1	1	2	21	118	3	183	25	5.71	line276
1	1	2	21	119	1	183	26	5.75	line298
1	1	2	21	119	2	183	27	5.65	line291
1	1	2	21	119	3	183	28	6	line309
1	1	2	21	120	1	183	29	5.91	line331
1	1	2	21	120	2	183	30	5.84	line324
1	1	2	21	120	3	183	31	5.67	line342
1	1	2	21	114	1	184	11	6.36	line134
1	1	2	21	114	2	184	12	6.32	line132
1	1	2	21	114	3	184	13	6.13	line137
1	1	2	21	115	1	184	14	6.09	line167
1	1	2	21	115	2	184	15	6.06	line165
1	1	2	21	115	3	184	16	5.95	line170
1	1	2	21	116	1	184	17	6.07	line200
1	1	2	21	116	2	184	18	5.91	line198
1	1	2	21	116	3	184	19	5.51	line203
1	1	2	21	117	1	184	20	5.37	line233
1	1	2	21	117	2	184	21	5.18	line231
1	1	2	21	117	3	184	22	6.02	line236
1	1	2	21	118	1	184	23	5.78	line266
1	1	2	21	118	2	184	24	5.58	line264
1	1	2	21	118	3	184	25	5.78	line269
1	1	2	21	119	1	184	26	5.78	line299
1	1	2	21	119	2	184	27	5.73	line297
1	1	2	21	119	3	184	28	6	line302
1	1	2	21	120	1	184	29	6.01	line332
1	1	2	21	120	2	184	30	5.88	line330
1	1	2	21	120	3	184	31	5.75	line335
1	1	2	21	114	1	185	11	6.3	line135
1	1	2	21	114	2	185	12	6.28	line117
1	1	2	21	114	3	185	13	6.41	line143
1	1	2	21	115	1	185	14	6.58	line168
1	1	2	21	115	2	185	15	6.11	line150
1	1	2	21	115	3	185	16	5.63	line176
1	1	2	21	116	1	185	17	5.8	line201
1	1	2	21	116	2	185	18	6.04	line183
1	1	2	21	116	3	185	19	5.81	line209
1	1	2	21	117	1	185	20	5.43	line234
1	1	2	21	117	2	185	21	5.56	line216
1	1	2	21	117	3	185	22	6.06	line242
1	1	2	21	118	1	185	23	6.02	line267
1	1	2	21	118	2	185	24	6.09	line249
1	1	2	21	118	3	185	25	5.78	line275
1	1	2	21	119	1	185	26	5.62	line300
1	1	2	21	119	2	185	27	5.59	line282
1	1	2	21	119	3	185	28	5.73	line308
1	1	2	21	120	1	185	29	6.4	line333
1	1	2	21	120	2	185	30	6.34	line315
1	1	2	21	120	3	185	31	6.22	line341
1	1	2	21	114	1	186	11	6.47	line136
1	1	2	21	114	3	186	13	6.09	line128
1	1	2	21	115	1	186	14	6.03	line169
1	1	2	21	115	3	186	16	5.98	line161
1	1	2	21	116	1	186	17	5.56	line202
1	1	2	21	116	3	186	19	5.42	line194
1	1	2	21	117	1	186	20	5.31	line235
1	1	2	21	117	3	186	22	5.78	line227
1	1	2	21	118	1	186	23	5.95	line268
1	1	2	21	118	3	186	25	5.49	line260
1	1	2	21	119	1	186	26	5.8	line301
1	1	2	21	119	3	186	28	5.9	line293
1	1	2	21	120	1	186	29	5.72	line334
1	1	2	21	120	3	186	31	6.16	line326
1	1	2	21	114	1	187	11	6.39	line137
1	1	2	21	114	2	187	12	6.34	line135
1	1	2	21	114	3	187	13	6.11	line136
1	1	2	21	115	1	187	14	5.73	line170
1	1	2	21	115	2	187	15	5.96	line168
1	1	2	21	115	3	187	16	6.08	line169
1	1	2	21	116	1	187	17	5.66	line203
1	1	2	21	116	2	187	18	5.68	line201
1	1	2	21	116	3	187	19	5.22	line202
1	1	2	21	117	1	187	20	5.79	line236
1	1	2	21	117	2	187	21	5.05	line234
1	1	2	21	117	3	187	22	5.59	line235
1	1	2	21	118	1	187	23	5.64	line269
1	1	2	21	118	2	187	24	5.64	line267
1	1	2	21	118	3	187	25	6.06	line268
1	1	2	21	119	1	187	26	5.46	line302
1	1	2	21	119	2	187	27	5.55	line300
1	1	2	21	119	3	187	28	5.85	line301
1	1	2	21	120	1	187	29	5.84	line335
1	1	2	21	120	2	187	30	6.22	line333
1	1	2	21	120	3	187	31	5.99	line334
1	1	2	21	114	1	188	11	6.24	line138
1	1	2	21	114	2	188	12	5.97	line123
1	1	2	21	114	3	188	13	6.11	line129
1	1	2	21	115	1	188	14	6.24	line171
1	1	2	21	115	2	188	15	5.93	line156
1	1	2	21	115	3	188	16	5.67	line162
1	1	2	21	116	1	188	17	6.08	line204
1	1	2	21	116	2	188	18	6.17	line189
1	1	2	21	116	3	188	19	5.34	line195
1	1	2	21	117	1	188	20	5.86	line237
1	1	2	21	117	2	188	21	5.69	line222
1	1	2	21	117	3	188	22	6.02	line228
1	1	2	21	118	1	188	23	6.19	line270
1	1	2	21	118	2	188	24	5.72	line255
1	1	2	21	118	3	188	25	5.97	line261
1	1	2	21	119	1	188	26	5.64	line303
1	1	2	21	119	2	188	27	6.01	line288
1	1	2	21	119	3	188	28	6.23	line294
1	1	2	21	120	1	188	29	6.2	line336
1	1	2	21	120	2	188	30	6.67	line321
1	1	2	21	120	3	188	31	6.39	line327
1	1	2	21	114	1	189	11	6.87	line139
1	1	2	21	114	2	189	12	6.32	line129
1	1	2	21	114	3	189	13	6.62	line114
1	1	2	21	115	1	189	14	6.64	line172
1	1	2	21	115	2	189	15	5.75	line162
1	1	2	21	115	3	189	16	6.19	line147
1	1	2	21	116	1	189	17	5.86	line205
1	1	2	21	116	2	189	18	5.92	line195
1	1	2	21	116	3	189	19	5.84	line180
1	1	2	21	117	1	189	20	5.67	line238
1	1	2	21	117	2	189	21	5.54	line228
1	1	2	21	117	3	189	22	5.72	line213
1	1	2	21	118	1	189	23	5.91	line271
1	1	2	21	118	2	189	24	5.92	line261
1	1	2	21	118	3	189	25	5.82	line246
1	1	2	21	119	1	189	26	5.84	line304
1	1	2	21	119	2	189	27	6.1	line294
1	1	2	21	119	3	189	28	6.09	line279
1	1	2	21	120	1	189	29	6.35	line337
1	1	2	21	120	2	189	30	6.51	line327
1	1	2	21	120	3	189	31	6.29	line312
1	1	2	21	114	1	190	11	5.84	line140
1	1	2	21	114	2	190	12	6.03	line141
1	1	2	21	114	3	190	13	5.65	line121
1	1	2	21	115	1	190	14	5.78	line173
1	1	2	21	115	2	190	15	5.57	line174
1	1	2	21	115	3	190	16	5.91	line154
1	1	2	21	116	1	190	17	6.01	line206
1	1	2	21	116	2	190	18	5.97	line207
1	1	2	21	116	3	190	19	5.83	line187
1	1	2	21	117	1	190	20	5.29	line239
1	1	2	21	117	2	190	21	5.45	line240
1	1	2	21	117	3	190	22	6.07	line220
1	1	2	21	118	1	190	23	5.55	line272
1	1	2	21	118	2	190	24	5.8	line273
1	1	2	21	118	3	190	25	5.41	line253
1	1	2	21	119	1	190	26	5.57	line305
1	1	2	21	119	2	190	27	5.79	line306
1	1	2	21	119	3	190	28	5.78	line286
1	1	2	21	120	1	190	29	5.89	line338
1	1	2	21	120	2	190	30	5.86	line339
1	1	2	21	120	3	190	31	6.38	line319
1	1	2	21	114	1	191	11	6.27	line141
1	1	2	21	114	2	191	12	5.98	line115
1	1	2	21	114	3	191	13	5.44	line133
1	1	2	21	115	1	191	14	5.42	line174
1	1	2	21	115	2	191	15	5.75	line148
1	1	2	21	115	3	191	16	5.58	line166
1	1	2	21	116	1	191	17	6.13	line207
1	1	2	21	116	2	191	18	5.69	line181
1	1	2	21	116	3	191	19	5.29	line199
1	1	2	21	117	1	191	20	5.9	line240
1	1	2	21	117	2	191	21	5.27	line214
1	1	2	21	117	3	191	22	5.26	line232
1	1	2	21	118	1	191	23	5.82	line273
1	1	2	21	118	2	191	24	5.88	line247
1	1	2	21	118	3	191	25	5.62	line265
1	1	2	21	119	1	191	26	5.45	line306
1	1	2	21	119	2	191	27	5.73	line280
1	1	2	21	119	3	191	28	5.69	line298
1	1	2	21	120	1	191	29	5.67	line339
1	1	2	21	120	2	191	30	5.91	line313
1	1	2	21	120	3	191	31	5.91	line331
1	1	2	21	114	1	192	11	6.32	line142
1	1	2	21	114	2	192	12	6.13	line121
1	1	2	21	114	3	192	13	6.04	line140
1	1	2	21	115	1	192	14	5.51	line175
1	1	2	21	115	2	192	15	5.83	line154
1	1	2	21	115	3	192	16	6.15	line173
1	1	2	21	116	1	192	17	5.49	line208
1	1	2	21	116	2	192	18	6.04	line187
1	1	2	21	116	3	192	19	5.88	line206
1	1	2	21	117	1	192	20	5.93	line241
1	1	2	21	117	2	192	21	5.8	line220
1	1	2	21	117	3	192	22	5.7	line239
1	1	2	21	118	1	192	23	5.57	line274
1	1	2	21	118	2	192	24	5.45	line253
1	1	2	21	118	3	192	25	5.49	line272
1	1	2	21	119	1	192	26	5.61	line307
1	1	2	21	119	2	192	27	5.76	line286
1	1	2	21	119	3	192	28	6.07	line305
1	1	2	21	120	1	192	29	5.53	line340
1	1	2	21	120	2	192	30	6.52	line319
1	1	2	21	120	3	192	31	6.16	line338
1	1	2	21	114	1	193	11	6.28	line143
1	1	2	21	114	2	193	12	5.82	line133
1	1	2	21	114	3	193	13	6.16	line126
1	1	2	21	115	1	193	14	6.04	line176
1	1	2	21	115	2	193	15	5.68	line166
1	1	2	21	115	3	193	16	5.83	line159
1	1	2	21	116	1	193	17	5.96	line209
1	1	2	21	116	2	193	18	5.65	line199
1	1	2	21	116	3	193	19	5.89	line192
1	1	2	21	117	1	193	20	5.79	line242
1	1	2	21	117	2	193	21	5.42	line232
1	1	2	21	117	3	193	22	6.13	line225
1	1	2	21	118	1	193	23	5.81	line275
1	1	2	21	118	2	193	24	6.09	line265
1	1	2	21	118	3	193	25	5.81	line258
1	1	2	21	119	1	193	26	5.66	line308
1	1	2	21	119	2	193	27	5.84	line298
1	1	2	21	119	3	193	28	6.14	line291
1	1	2	21	120	1	193	29	5.77	line341
1	1	2	21	120	2	193	30	6.36	line331
1	1	2	21	120	3	193	31	6.09	line324
1	1	2	21	114	1	194	11	5.85	line144
1	1	2	21	114	2	194	12	6.16	line139
1	1	2	21	114	3	194	13	5.89	line119
1	1	2	21	115	1	194	14	5.46	line177
1	1	2	21	115	2	194	15	5.96	line172
1	1	2	21	115	3	194	16	5.51	line152
1	1	2	21	116	1	194	17	5.81	line210
1	1	2	21	116	2	194	18	6.05	line205
1	1	2	21	116	3	194	19	5.87	line185
1	1	2	21	117	1	194	20	5.75	line243
1	1	2	21	117	2	194	21	5.6	line238
1	1	2	21	117	3	194	22	6.23	line218
1	1	2	21	118	1	194	23	5.56	line276
1	1	2	21	118	2	194	24	5.64	line271
1	1	2	21	118	3	194	25	5.59	line251
1	1	2	21	119	1	194	26	5.68	line309
1	1	2	21	119	2	194	27	5.61	line304
1	1	2	21	119	3	194	28	6.2	line284
1	1	2	21	120	1	194	29	5.83	line342
1	1	2	21	120	2	194	30	6.11	line337
1	1	2	21	120	3	194	31	6.38	line317
1	1	2	21	114	1	195	11	6.11	line145
1	1	2	21	114	2	195	12	6.24	line145
1	1	2	21	115	1	195	14	5.99	line178
1	1	2	21	115	2	195	15	5.73	line178
1	1	2	21	116	1	195	17	5.66	line211
1	1	2	21	116	2	195	18	6.04	line211
1	1	2	21	117	1	195	20	5.85	line244
1	1	2	21	117	2	195	21	6.06	line244
1	1	2	21	118	1	195	23	5.73	line277
1	1	2	21	118	2	195	24	5.94	line277
1	1	2	21	119	1	195	26	5.73	line310
1	1	2	21	119	2	195	27	5.68	line310
1	1	2	21	120	1	195	29	5.83	line343
1	1	2	21	120	2	195	30	6	line343
1	1	2	21	114	1	196	11	6.61	line146
1	1	2	21	114	2	196	12	6.3	line127
1	1	2	21	114	3	196	13	6.48	line141
1	1	2	21	115	1	196	14	5.95	line179
1	1	2	21	115	2	196	15	6.19	line160
1	1	2	21	115	3	196	16	6.07	line174
1	1	2	21	116	1	196	17	6.3	line212
1	1	2	21	116	2	196	18	6.07	line193
1	1	2	21	116	3	196	19	6.37	line207
1	1	2	21	117	1	196	20	5.99	line245
1	1	2	21	117	2	196	21	5.98	line226
1	1	2	21	117	3	196	22	6.16	line240
1	1	2	21	118	1	196	23	6.04	line278
1	1	2	21	118	2	196	24	6.12	line259
1	1	2	21	118	3	196	25	5.92	line273
1	1	2	21	119	1	196	26	5.86	line311
1	1	2	21	119	2	196	27	6.12	line292
1	1	2	21	119	3	196	28	6.07	line306
1	1	2	21	120	1	196	29	5.95	line344
1	1	2	21	120	2	196	30	6.22	line325
1	1	2	21	120	3	196	31	5.98	line339
1	1	3	34	111	1	122	23	8.03	line34
1	1	3	34	111	1	122	24	7.32	line6
1	1	3	34	111	2	122	25	7.32	line23
1	1	3	34	111	2	122	26	7.6	line31
1	1	3	34	111	3	122	27	7.39	line16
1	1	3	34	111	3	122	28	6.68	line9
1	1	3	34	111	1	123	23	7.51	line21
1	1	3	34	111	1	123	24	7.3	line29
1	1	3	34	111	2	123	25	7.47	line21
1	1	3	34	111	2	123	26	7.4	line29
1	1	3	34	111	3	123	27	7.34	line30
1	1	3	34	111	3	123	28	7.13	line28
1	1	3	34	111	1	124	23	7.83	line14
1	1	3	34	111	1	124	24	7.28	line9
1	1	3	34	111	2	124	25	7.61	line11
1	1	3	34	111	2	124	26	7.54	line13
1	1	3	34	111	3	124	27	8.21	line3
1	1	3	34	111	1	125	23	7.6	line16
1	1	3	34	111	1	125	24	7.98	line26
1	1	3	34	111	2	125	25	7.34	line22
1	1	3	34	111	2	125	26	7.38	line8
1	1	3	34	111	3	125	27	7.5	line22
1	1	3	34	111	3	125	28	7.73	line10
1	1	3	34	111	1	126	23	7.88	line5
1	1	3	34	111	1	126	24	8.05	line25
[truncated: 13,764 more rows]
