# Supplementary material for: Use of multiple traits genomic prediction, genotype by environment interactions and spatial effect to improve prediction accuracy in yield data
Source: PLoS One. 2020 May 13;15(5):e0232665. doi: 10.1371/journal.pone.0232665 (PMC7219756; doi:10.1371/journal.pone.0232665)
Supplement: S3 Data — (PHENOTYPE) [file pone.0232665.s003.phenotype]

year	X	Y	trial	loc	fieldno	rep	line_id	yield	prot	zel
2016	5	3	501	9	16	1	Line401	NA	NA	NA
2015	144	10	509	1	11	2	Line410	8.34	11.3	19
2013	181	6	512	1	6	2	Line957	8.75	9.5	28
2014	65	19	5512	3	14	2	Line964	7.95	8.6	NA
2015	51	13	509	9	24	1	Line421	NA	NA	NA
2016	10	11	5510	3	9	1	Line430	9.33	9.1	NA
2016	15	32	5520	3	4	2	Line626	7.74	9.7	NA
2015	98	10	502	1	25	1	Line242	8.84	10.5	34
2014	19	13	5511	2	19	1	Line948	8.07	9.6	22
2013	61	8	519	9	9	1	Line759	NA	NA	NA
2016	24	2	505	2	1	2	Line990	6.54	10.7	NA
2013	178	6	512	1	19	2	Line968	7.83	9.2	25
2013	200	3	520	3	15	1	Line785	8.34	8.9	24
2016	47	20	5519	2	9	2	Line628	7.84	9.5	NA
2014	14	16	5512	2	23	2	Line971	7.36	9.4	22
2016	23	12	519	9	8	1	Line1290	NA	NA	NA
2013	180	8	513	1	25	2	Line647	9.08	8.8	22
2013	117	7	506	3	11	2	Line836	9.63	8.3	20
2014	4	12	5510	2	22	2	Line928	8.96	8.3	15
2014	22	18	512	3	21	1	Line165	8.77	8	17
2015	22	4	506	3	3	2	Line345	8.98	8.3	19
2016	39	13	511	3	11	1	Line1124	7.6	10	NA
2014	17	16	503	2	13	3	Line723	8.32	9	16
2016	32	13	5505	9	12	1	Line331	NA	NA	NA
2016	151	1	514	1	14	1	Line1190	7.65	9.7	NA
2016	9	8	508	2	25	2	Line1073	7.03	10.5	NA
2014	31	9	5516	9	20	1	Line705	NA	NA	NA
2015	155	7	516	1	14	1	Line554	9.18	10.6	28
2014	48	15	518	3	3	2	Line275	8.98	8.2	27
2016	3	16	5505	2	1	1	Line322	7.08	10.3	NA
2016	9	2	501	9	3	1	Line324	NA	NA	NA
2016	22	7	5508	3	21	1	Line398	8.22	9.3	NA
2015	3	21	515	3	2	1	Line525	9.68	8.9	17
2015	8	9	5509	2	6	1	Line89	8.92	10.6	27
2015	14	7	503	9	3	1	Line264	NA	NA	NA
2014	32	6	5515	2	7	2	Line674	9	9.5	27
2013	20	21	515	2	18	1	Line682	9.61	9.3	20
2016	2	20	5514	3	16	2	Line516	9.16	9.4	NA
2013	47	7	514	9	19	1	Line664	NA	NA	NA
2016	27	12	510	2	16	2	Line1108	6.5	10.8	NA
2016	136	9	512	1	12	1	Line1146	7.71	9.9	NA
2016	7	8	508	2	7	2	Line1058	7.54	9.6	NA
2016	123	10	512	1	12	2	Line1146	7.26	10.1	NA
2016	53	21	5520	2	24	1	Line642	8.18	10	NA
2016	7	16	512	2	7	2	Line1142	7.42	10	NA
2014	3	9	501	2	17	2	Line870	9.69	8.8	13
2014	24	4	5506	2	11	2	Line836	9.4	NA	NA
2015	140	1	505	1	12	1	Line331	8.09	10.6	14
2015	19	20	514	3	20	2	Line519	9.22	8.9	19
2016	53	12	5515	2	11	2	Line800	6.64	10.5	NA
2013	191	12	515	1	8	2	Line675	8.86	10.5	27
2013	67	7	513	9	24	1	Line646	NA	NA	NA
2016	3	22	5515	3	6	2	Line528	10.26	9.7	NA
2016	47	13	5516	2	18	1	Line557	7.54	10.2	NA
2013	181	11	515	1	25	1	Line688	7.77	10	32
2016	42	17	513	3	14	1	Line1169	8	10.2	NA
2014	73	19	5512	3	25	2	Line973	8.97	8.3	NA
2015	145	2	505	1	18	2	Line336	7.28	10.9	16
2016	58	13	5506	9	13	1	Line352	NA	NA	NA
2015	16	15	512	2	14	1	Line472	10.78	9.7	26
2014	21	1	5505	2	21	1	Line824	8.94	9.1	15
2014	20	16	511	9	21	1	Line144	NA	NA	NA
2015	105	11	502	1	24	2	Line239	8.32	11.2	30
2016	102	15	507	1	24	2	Line1051	7.99	9.4	NA
2016	134	8	511	1	23	2	Line1134	7.97	10.1	NA
2014	77	14	517	9	20	1	Line268	NA	NA	NA
2015	131	14	511	1	7	2	Line447	9.54	11.1	16
2016	44	5	507	3	16	1	Line1045	8.26	9.1	NA
2014	88	12	5517	3	9	1	Line717	8.64	8	NA
2014	14	8	507	3	13	1	Line53	8.33	8.4	18
2015	167	9	517	1	9	1	Line569	9.61	10.7	20
2013	11	1	505	2	9	1	Line813	10.01	9.9	22
2015	22	4	5506	2	19	2	Line37	8.58	10.1	26
2016	20	11	5510	3	19	1	Line438	8.44	9.7	NA
2016	56	8	512	9	21	1	Line1154	NA	NA	NA
2014	93	12	5510	9	1	1	Line911	NA	NA	NA
2016	104	1	501	1	1	1	Line322	7.18	10	NA
2015	134	15	512	1	1	1	Line463	8.46	9.7	11
2014	95	6	5514	3	16	1	Line661	9.16	8.1	NA
2016	47	8	512	9	12	1	Line1146	NA	NA	NA
2013	170	7	505	1	3	1	Line808	7.92	10.2	29
2015	10	1	505	2	8	1	Line328	11.38	10	22
2014	24	18	503	9	19	1	Line760	NA	NA	NA
2014	51	16	5520	2	11	2	Line782	7.09	10.6	31
2015	15	3	5506	3	14	1	Line33	8.87	8.8	NA
2014	40	13	517	3	9	2	Line259	8.39	8.8	33
2013	93	8	520	9	18	1	Line788	NA	NA	NA
2014	31	17	509	9	24	1	Line104	NA	NA	NA
2014	70	5	515	2	13	1	Line220	9.25	9.3	20
2013	121	6	506	3	7	1	Line832	9.98	9.4	18
2014	81	2	513	2	11	2	Line177	9.71	8	18
2015	141	1	505	1	9	1	Line329	8.4	NA	NA
2014	42	4	513	3	15	1	Line181	9.12	7.6	29
2014	89	16	514	9	12	1	Line198	NA	NA	NA
2015	98	7	501	1	25	1	Line127	8.06	10.3	31
2015	15	4	506	3	4	2	Line346	9.37	8.3	20
2013	21	32	519	2	4	2	Line754	9.28	9.3	17
2016	11	9	509	2	9	1	Line1081	7.4	10.3	NA
2016	41	9	509	3	13	1	Line1084	8.86	9.3	NA
2013	191	11	519	3	13	2	Line762	9.45	8.6	24
2016	140	9	512	1	2	1	Line1138	7.67	10.1	NA
2014	21	5	507	1	3	1	Line45	7.56	9.1	NA
2016	20	24	5509	2	18	1	Line416	7.12	NA	NA
2013	212	13	520	1	16	2	Line786	8.21	8.8	21
2014	12	5	505	3	19	2	Line16	9.13	8.4	16
2014	26	6	507	1	11	2	Line51	7.54	9.2	NA
2013	191	2	510	1	8	2	Line917	8.76	10.4	30
2016	96	1	501	1	4	1	Line326	7.75	10	NA
2016	34	20	5519	2	7	2	Line608	7.43	10.1	NA
2014	109	2	503	3	1	2	Line666	9.3	8	23
2016	5	17	5513	9	16	1	Line495	NA	NA	NA
2015	9	4	506	2	25	2	Line361	9.4	9.8	25
2016	17	16	512	2	3	2	Line1139	6.83	10.3	NA
2015	36	14	5519	2	25	2	Line314	9.41	9.8	30
2016	110	13	506	1	14	2	Line1022	9.05	10.2	NA
2014	45	16	512	9	20	1	Line164	NA	NA	NA
2015	135	1	505	1	19	1	Line337	6.24	10.7	15
2016	26	4	506	2	11	2	Line1019	6.62	11.2	NA
2015	5	19	514	3	4	1	Line506	9.12	8.8	19
2013	21	6	507	2	4	2	Line850	9.56	9.6	19
2015	68	14	503	3	9	2	Line272	8.69	8.6	20
2015	47	15	520	2	18	1	Line637	9.9	9.4	39
2015	26	6	5507	3	18	2	Line57	6.94	10.9	NA
2013	132	13	509	3	20	2	Line906	10.13	8.8	40
2014	104	10	5516	3	25	1	Line709	8.67	7.7	NA
2015	16	22	5510	9	4	1	Line109	NA	NA	NA
2015	22	14	503	2	19	2	Line296	8.34	9.9	29
2016	22	12	510	2	19	2	Line1110	6.02	11.1	NA
2015	35	15	5520	2	6	1	Line319	6.15	11.4	36
2015	134	3	506	1	1	1	Line343	7.34	11.6	16
2013	117	4	505	3	3	1	Line808	9.48	8.8	28
2014	10	6	5507	2	5	2	Line851	10.11	9.1	19
2013	132	7	506	3	20	2	Line843	9.15	9	29
2014	60	3	501	3	11	3	Line857	8.65	8	23
2015	9	14	503	2	25	2	Line318	9.96	9.1	21
2016	18	4	506	2	24	2	Line1030	6.81	10.7	NA
2013	6	2	505	2	22	2	Line825	9.84	10	23
2015	6	13	5511	2	4	1	Line130	9.68	10.5	26
2015	141	14	511	1	20	2	Line458	8.04	10.6	22
2013	193	8	513	1	3	2	Line975	8.86	10.2	32
2015	9	2	5505	3	7	2	Line6	9.12	8.2	NA
2014	36	16	512	9	11	1	Line156	NA	NA	NA
2015	48	19	5505	9	12	1	Line10	NA	NA	NA
2013	192	15	509	1	18	1	Line904	7.73	11.3	34
2014	80	9	5515	3	16	2	Line680	9	7.8	NA
2014	51	13	5519	2	24	1	Line771	8.04	10.2	28
2016	9	8	510	9	24	1	Line1114	NA	NA	NA
2015	3	5	5507	2	1	1	Line43	9.16	9.9	31
2014	30	5	5515	2	3	1	Line670	9.68	8.7	26
2015	17	14	512	9	12	1	Line471	NA	NA	NA
2015	9	3	5506	2	7	1	Line27	8.22	11.3	23
2014	72	15	5510	3	10	2	Line919	8.28	8.3	NA
2015	117	13	503	1	2	1	Line257	9.5	10.7	44
2015	2	26	517	3	16	2	Line575	9.48	9.3	19
2016	19	7	5508	3	18	1	Line395	8.85	8.8	NA
2016	51	1	505	3	23	1	Line1008	7.26	10.1	NA
2014	39	16	512	2	20	2	Line164	8.28	10	27
2013	198	8	513	1	1	2	Line974	8.08	9.4	29
2015	16	14	511	3	24	2	Line461	9.72	8.8	20
2015	21	17	513	3	20	1	Line498	9.26	8	17
2014	85	14	518	9	3	1	Line275	NA	NA	NA
2014	51	7	5516	2	24	1	Line708	8.82	9.1	29
2013	148	9	513	3	7	1	Line979	9.58	9.1	22
2014	7	9	509	1	25	1	Line105	9.12	9.6	NA
2015	21	10	509	3	25	2	Line422	8.79	9.3	22
2016	98	6	502	1	3	3	Line438	7.33	10.2	NA
2015	21	8	508	3	25	2	Line401	9.02	8.8	20
2016	32	15	512	3	4	1	Line1140	9.6	9.3	NA
2013	4	22	515	2	12	2	Line678	10.23	10.5	20
2016	51	8	508	3	13	2	Line1063	8.98	10	NA
2015	9	9	509	3	8	1	Line408	8.47	8.4	19
2016	36	14	519	2	25	2	Line1304	7.62	9.6	NA
2013	122	6	506	3	8	1	Line833	9.25	9.6	23
2014	58	14	517	9	2	1	Line253	NA	NA	NA
2014	17	16	511	9	18	1	Line141	NA	NA	NA
2016	12	15	503	2	21	3	Line631	6.82	10.5	NA
2014	85	12	5509	9	19	1	Line905	NA	NA	NA
2013	189	3	515	3	3	2	Line670	9.14	8	21
2014	7	7	506	3	12	2	Line31	8.84	7.6	19
2015	130	3	506	1	24	1	Line360	7.82	10	9
2014	12	17	511	3	19	2	Line142	9.01	8.9	12
2016	15	22	5515	3	4	2	Line527	8.99	9.5	NA
2016	4	16	5505	2	2	1	Line323	6.52	10.1	NA
2014	60	10	517	2	2	2	Line253	9.37	8.9	28
2013	22	34	520	2	19	2	Line789	9.34	9.9	25
2015	48	18	520	9	13	1	Line633	NA	NA	NA
2016	15	26	5517	3	4	2	Line565	8.98	8.9	NA
2016	40	10	509	3	14	2	Line1085	8.92	9.5	NA
2014	87	10	5516	3	8	1	Line695	9.46	7.9	NA
2015	3	11	5510	2	1	1	Line106	9.07	9.8	25
2013	169	5	516	3	16	2	Line702	8.49	8.5	21
2015	112	8	501	1	21	2	Line100	9.5	10.2	32
2015	4	13	511	3	3	1	Line796	8.1	9.6	20
2013	11	2	505	2	20	2	Line823	9.85	9.5	18
2015	14	16	512	3	9	2	Line469	9.61	8.3	20
2016	51	15	5511	9	1	1	Line443	NA	NA	NA
2016	48	13	5506	9	3	1	Line345	NA	NA	NA
2016	32	4	514	2	2	2	Line1180	6.45	10.8	NA
2015	47	7	516	2	18	1	Line557	10.19	9.6	34
2013	160	4	510	3	10	2	Line919	9.11	9	20
2015	12	4	5506	3	19	2	Line37	9.29	7.7	NA
2013	26	17	513	2	24	1	Line646	8.99	10.2	18
2013	184	6	512	1	4	2	Line955	8.42	10.2	36
2016	20	1	505	2	18	1	Line1004	6.38	10.2	NA
2014	28	17	510	9	1	1	Line106	NA	NA	NA
2013	62	8	519	9	10	1	Line760	NA	NA	NA
2015	9	7	508	2	7	1	Line386	10.14	10	23
2013	103	5	507	9	22	1	Line865	NA	NA	NA
2014	69	11	5511	9	13	1	Line942	NA	NA	NA
2014	2	11	5514	9	2	1	Line649	NA	NA	NA
2015	26	4	506	3	18	2	Line355	9.08	8.9	19
2015	136	16	512	1	16	2	Line474	8.54	NA	NA
2016	52	22	515	3	23	2	Line1218	7.82	10.3	NA
2015	44	9	5517	2	15	1	Line264	7.8	9.2	16
2016	42	8	516	2	18	2	Line1235	6.92	10.1	NA
2013	24	2	505	2	1	2	Line806	9.69	9.1	18
2014	45	7	508	2	15	1	Line76	9.92	8.3	18
2016	20	13	503	2	18	1	Line620	7.06	10.8	NA
2016	32	7	5513	2	3	1	Line484	7.97	10.4	NA
2013	23	9	509	2	21	1	Line907	10.21	9.3	22
2013	13	32	519	2	8	2	Line758	9.88	9.9	22
2013	143	6	511	3	6	2	Line936	9.67	9.5	31
2015	43	9	517	2	14	1	Line573	10.35	9.9	26
2015	26	13	5511	3	25	1	Line147	8.79	9.6	NA
2014	34	6	515	1	12	2	Line219	7.83	9.6	12
2016	49	27	518	3	21	1	Line1280	8.32	9.2	NA
2013	181	2	510	1	6	2	Line915	7.91	10.8	32
2014	41	6	5515	2	23	2	Line686	8.09	8	29
2015	145	15	512	1	6	1	Line798	8.44	10.8	15
2014	48	10	516	3	21	1	Line248	9.25	7.9	19
2013	195	9	514	1	3	1	Line650	8.54	9.8	32
2014	36	4	514	1	2	2	Line191	8.03	9.9	24
2016	109	4	63	2	45	4	Line705	4.96	NA	NA
2016	23	21	5507	2	21	2	Line378	8.83	10.2	NA
2014	68	9	5515	9	9	1	Line676	NA	NA	NA
2016	40	4	61	1	95	1	Line273	7.3	NA	NA
2015	122	9	509	1	15	1	Line414	8.06	12	27
2016	16	22	5515	3	24	2	Line541	9.36	9.3	NA
2015	108	9	501	1	14	3	Line65	8.44	10.6	26
2016	53	15	5517	2	24	1	Line581	6.71	10.1	NA
2016	18	19	5506	2	24	2	Line360	6.25	10.3	NA
2015	2	11	510	3	1	1	Line423	9.34	8.3	18
2015	36	1	513	2	7	1	Line487	10.05	9.8	33
2015	37	16	515	9	13	1	Line533	NA	NA	NA
2016	34	10	516	9	19	1	Line1236	NA	NA	NA
2014	99	3	502	3	5	3	Line912	9.16	8.2	15
2016	5	4	5506	3	1	2	Line343	8.75	8.8	NA
2015	22	13	511	3	21	1	Line459	8.59	9.4	21
2015	17	19	514	3	16	1	Line516	8.74	9.2	21
2014	33	12	510	2	2	2	Line107	9.56	8.3	16
2016	46	17	5511	9	25	1	Line462	NA	NA	NA
2016	40	2	513	2	8	2	Line1164	6.35	10.7	NA
2015	17	15	512	2	15	1	Line473	9.92	8.9	23
2015	41	12	5518	2	13	2	Line283	8.75	9.7	19
2014	11	16	503	2	20	3	Line761	5.68	11.1	NA
2016	54	9	517	2	25	1	Line1262	7.49	9.5	NA
2016	23	24	5509	2	21	1	Line419	7.48	10.4	NA
2015	8	31	520	3	7	1	Line805	9.12	8.5	20
2013	73	4	506	9	8	1	Line833	NA	NA	NA
2015	5	31	520	3	4	1	Line626	9.25	8.5	19
2016	18	7	508	2	16	1	Line1066	5.64	9.6	NA
2016	45	19	5516	9	21	1	Line559	NA	NA	NA
2013	216	9	519	1	15	2	Line764	7.69	10.3	31
2013	63	4	505	9	21	1	Line824	NA	NA	NA
2015	150	10	517	1	25	2	Line582	8.13	11.4	25
2013	214	4	518	1	10	1	Line739	7.07	8.9	15
2016	39	29	519	3	11	1	Line1292	9.21	9.3	NA
2015	97	14	503	1	25	2	Line318	9.84	10.6	26
2013	9	33	520	2	7	1	Line778	8.52	10.1	20
2014	33	15	512	2	3	1	Line150	8.7	9.6	19
2015	17	9	509	3	16	1	Line415	8.49	8.8	20
2013	21	9	509	2	19	1	Line905	9.23	9.7	20
2015	71	8	501	3	15	2	Line71	8.77	8.9	20
2014	11	7	508	1	14	1	Line75	9.11	10.1	NA
2016	46	18	5518	2	14	2	Line594	7.74	10	NA
2014	5	11	508	3	1	2	Line64	8.87	8.3	17
2013	20	26	516	2	9	2	Line696	9.56	9	19
2016	48	8	516	2	4	2	Line1224	6.79	10.4	NA
2014	11	10	501	2	20	3	Line887	9.12	8.9	18
2015	16	18	513	3	24	2	Line501	9.52	8.8	17
2016	120	8	511	1	25	2	Line1136	7.19	10.9	NA
2015	25	15	512	2	23	1	Line479	10.17	10	24
2015	43	16	520	2	23	2	Line641	9.8	9.8	29
2015	166	11	518	1	12	1	Line592	8.57	10.2	27
2013	18	13	511	2	16	1	Line945	9.99	9.9	21
2015	33	8	654	9	21	1	Line293	NA	NA	NA
2013	21	25	516	2	19	1	Line704	9.67	9.2	16
2013	119	14	510	3	5	1	Line914	9.9	10.2	18
2014	70	6	515	2	18	2	Line224	9.98	8.3	17
2015	16	13	5511	3	15	1	Line139	8.43	8.6	NA
2015	46	16	520	2	14	2	Line634	9.72	9.9	30
2014	34	8	5519	9	5	1	Line755	NA	NA	NA
2015	22	8	654	9	11	1	Line150	NA	NA	NA
2015	5	8	501	2	2	2	Line2	8.9	9	25
2016	11	32	5520	3	2	2	Line624	8.77	8.9	NA
2015	34	27	5519	9	18	1	Line308	NA	NA	NA
2016	42	20	5520	9	7	1	Line805	NA	NA	NA
2016	30	11	510	3	2	1	Line1096	9.27	9.3	NA
2016	112	10	505	1	16	1	Line1003	8.25	10.1	NA
2014	38	2	5513	2	8	2	Line980	9.53	9.4	22
2016	94	7	503	1	21	1	Line631	7.87	9.3	NA
2014	97	5	5513	3	20	2	Line989	9.31	8.1	NA
2016	105	2	501	1	8	2	Line792	7.71	9.2	NA
2013	151	5	511	3	10	1	Line940	8.99	8.8	24
2014	62	11	5508	3	17	2	Line883	8.8	7.9	NA
2015	22	1	5505	2	20	1	Line17	9.26	9.2	25
2015	145	7	508	1	6	1	Line385	8.6	12.3	26
2015	5	8	503	9	20	1	Line299	NA	NA	NA
2015	36	5	5515	2	7	1	Line215	9.34	9.5	32
2015	129	3	506	1	14	1	Line793	8.38	10	16
2016	112	13	506	1	1	2	Line1011	7.62	10.6	NA
2015	16	11	5510	2	14	1	Line117	7.99	11.5	21
2013	10	29	518	2	8	1	Line737	9.5	9.7	19
2016	43	5	507	9	13	1	Line1042	NA	NA	NA
2016	15	13	503	2	13	1	Line588	7.15	10.8	NA
2015	15	28	518	3	4	2	Line586	8.9	8.4	19
2013	95	8	520	9	20	1	Line790	NA	NA	NA
2016	3	10	515	9	13	1	Line1210	NA	NA	NA
2014	27	3	506	1	6	1	Line26	8.11	8.5	22
2016	16	20	5514	3	24	2	Line522	9.19	9.3	NA
2014	31	8	515	3	4	1	Line213	8.54	8.7	23
2014	49	5	515	1	16	1	Line223	NA	8.7	23
2013	10	9	509	2	8	1	Line896	9.17	9.8	21
2016	46	16	520	2	14	2	Line1316	7.29	9.4	NA
2015	33	15	5520	2	4	1	Line318	9.67	9.4	31
2014	72	4	5505	3	19	1	Line822	9.4	8.2	NA
2013	76	7	513	9	14	1	Line985	NA	NA	NA
2014	40	9	515	3	9	2	Line217	9.08	9.3	20
2016	40	10	5514	2	8	2	Line509	8.47	10.5	NA
2014	32	12	5518	2	7	2	Line736	8.87	8.6	21
2013	4	30	518	2	12	2	Line741	8.93	11.5	27
2015	15	29	519	3	14	1	Line613	7.91	9	21
2014	68	5	515	2	11	1	Line218	9.44	9.5	22
2015	11	20	5514	3	2	2	Line191	8.59	10.2	NA
2015	31	27	5519	9	21	1	Line311	NA	NA	NA
2016	36	15	5510	9	11	1	Line431	NA	NA	NA
2016	93	14	507	1	8	1	Line1038	7.59	9.7	NA
2014	6	2	5505	2	10	2	Line814	9.21	9	17
2013	8	6	507	2	10	2	Line856	9.42	10.6	26
2013	27	8	517	9	21	1	Line728	NA	NA	NA
2016	123	11	513	1	11	1	Line1166	7.4	9.9	NA
2015	13	19	514	3	12	1	Line512	8.52	8.5	19
2014	21	14	510	3	20	1	Line122	8.05	8.5	19
2014	37	14	516	9	7	1	Line236	NA	NA	NA
2013	117	14	510	3	3	1	Line912	10.19	8.4	11
2014	21	15	510	3	25	2	Line126	8.95	8.3	17
2016	123	12	513	1	12	2	Line1167	8.3	9.8	NA
2016	51	4	514	2	1	2	Line1179	7.91	9.6	NA
2015	18	14	512	9	13	1	Line799	NA	NA	NA
2016	47	1	505	3	19	1	Line1005	8.29	8.9	NA
2014	49	17	519	3	8	2	Line300	7.81	9.4	18
2016	17	21	5515	3	16	1	Line536	9.1	9.9	NA
2016	33	5	5512	2	4	1	Line466	7.6	10.7	NA
2016	9	10	509	2	25	2	Line1094	6.99	10.4	NA
2016	48	19	514	3	20	1	Line1195	8.8	10.2	NA
2014	52	6	5515	2	16	2	Line680	8.44	8.1	28
2014	61	11	518	2	4	1	Line276	9.57	8.8	28
2015	20	26	5517	9	4	1	Line255	NA	NA	NA
2014	4	8	5508	2	22	2	Line888	8.66	8.6	18
2015	19	19	5514	3	18	1	Line203	9.33	7.8	NA
2016	162	1	514	1	12	1	Line1188	8.11	9.9	NA
2016	92	7	503	1	15	1	Line618	7.76	10.5	NA
2015	14	4	506	3	9	2	Line349	8.72	8.4	19
2014	17	4	506	1	8	2	Line28	8.6	9.4	16
2014	48	13	511	2	18	1	Line141	8.74	8.6	22
2015	11	23	5513	9	19	1	Line184	NA	NA	NA
2015	129	14	511	1	2	2	Line444	8.96	11.3	20
2013	126	13	509	3	14	2	Line901	9.47	8.7	24
2014	104	12	5517	3	25	1	Line730	8.8	7.5	NA
2015	7	27	518	3	6	1	Line587	8.99	9.3	21
2013	170	10	506	1	21	2	Line844	7.96	8.8	24
2014	42	15	5520	2	15	1	Line785	8.09	9.7	24
2015	52	26	5518	9	9	1	Line280	NA	NA	NA
2015	9	2	505	2	25	2	Line342	9.9	10.3	24
2016	39	22	515	3	19	2	Line1215	8.99	9.8	NA
2015	26	10	509	3	18	2	Line416	10.26	8.7	18
2015	15	20	5514	3	4	2	Line193	9.36	9.7	NA
2016	33	8	508	3	21	2	Line1070	8.78	9.6	NA
2015	165	15	520	1	3	1	Line625	7.9	9.3	30
2014	46	11	5518	2	19	1	Line746	9.53	8.6	19
2013	153	12	507	1	19	2	Line863	8.8	9.8	28
2016	25	19	5514	3	24	1	Line522	9.85	10.3	NA
2014	23	10	5509	2	6	2	Line894	8.92	9.1	18
2016	27	10	509	2	16	2	Line1087	7.37	NA	NA
2015	9	6	507	2	25	2	Line380	10.08	10.3	28
2014	2	4	5506	2	12	2	Line837	9.86	8.3	16
2013	200	10	520	3	18	2	Line788	8.54	8.9	35
2014	48	7	516	1	9	1	Line238	9.13	8.7	30
2014	25	11	510	1	7	1	Line111	8.56	8.5	21
2015	26	13	5511	2	24	1	Line146	8.4	10.6	25
2016	32	2	505	3	1	2	Line990	9.18	9.6	NA
2016	29	5	507	3	1	1	Line1032	8.73	9.9	NA
2014	60	11	518	2	3	1	Line275	9.99	9.1	31
2015	131	7	508	1	23	1	Line399	8.76	10.8	16
2013	179	1	510	1	8	1	Line917	8.25	9.2	31
2016	38	9	517	2	9	1	Line1249	5.71	10.3	NA
2014	13	10	5509	2	18	2	Line904	8.69	8.4	26
2015	78	14	503	3	13	2	Line275	8.95	9.1	20
2015	24	17	517	9	20	1	Line578	NA	NA	NA
2013	22	5	507	2	20	1	Line864	9.38	9.6	21
2015	129	16	512	1	2	2	Line464	9	10.4	18
2015	22	30	5519	3	3	2	Line296	8.81	8.7	NA
2013	26	11	510	2	24	1	Line930	8.33	10.7	19
2013	142	7	512	3	1	1	Line953	9.09	9.5	20
2016	10	17	5513	9	11	1	Line490	NA	NA	NA
2014	4	18	502	9	25	1	Line659	NA	NA	NA
2016	40	5	507	3	12	1	Line1041	7.13	9.8	NA
2013	118	13	509	3	1	2	Line890	9.55	8.6	24
2014	67	14	5510	3	14	1	Line922	7.64	9.2	NA
2014	38	6	515	1	7	2	Line215	8.21	9.6	28
2015	4	22	5515	3	11	2	Line218	8.93	9.5	NA
2015	75	11	502	3	25	2	Line242	9.34	9	22
2015	26	3	506	3	25	1	Line361	9.49	8.9	19
2014	34	12	5507	9	20	1	Line864	NA	NA	NA
2013	197	5	512	1	9	1	Line960	8.36	11	34
2013	155	9	506	1	21	1	Line844	7.72	10.1	29
2014	23	15	503	2	21	2	Line765	6.36	11.3	NA
2014	35	2	513	1	4	2	Line172	9.03	9.6	13
2016	38	19	5519	2	9	1	Line628	7.72	10.3	NA
2016	36	15	5517	2	7	1	Line567	7.62	10	NA
2015	77	12	502	3	15	3	Line197	9.05	8.4	19
2014	22	14	515	9	18	1	Line224	NA	NA	NA
2016	23	28	5518	3	8	2	Line589	9.05	8.6	NA
2014	46	12	5508	9	7	1	Line874	NA	NA	NA
2014	2	1	5505	2	2	1	Line807	10.19	9.1	20
2014	25	18	503	9	20	1	Line761	NA	NA	NA
2015	138	4	506	1	23	2	Line359	8.64	10.7	17
2016	15	11	502	2	18	2	Line500	8.17	10.1	NA
2014	21	13	5511	2	21	1	Line950	8.86	10.3	26
2014	40	15	5520	2	13	1	Line783	9.92	8.8	35
2016	39	21	515	3	11	1	Line1208	9.14	9.3	NA
2013	182	7	517	3	4	2	Line713	9.03	9	50
2015	42	12	5518	2	18	2	Line287	9.16	9.5	15
2015	13	15	512	3	12	1	Line471	9.03	8.6	19
2015	33	14	513	9	2	1	Line483	NA	NA	NA
2013	196	10	520	3	3	2	Line775	8.74	7.9	23
2016	13	26	5517	3	14	2	Line573	8.45	8.9	NA
2014	123	3	503	3	24	3	Line769	8.63	8.1	18
2015	10	6	5507	2	15	2	Line55	8.53	11.2	22
2015	51	8	5516	2	1	2	Line231	8.63	10.2	30
2014	63	3	514	2	6	1	Line194	7.97	8.7	28
2016	30	13	511	3	2	1	Line1117	7.6	9.5	NA
2013	7	17	513	2	5	1	Line977	10.21	10.1	24
2015	115	14	503	1	1	2	Line251	9.04	10	25
2016	49	8	508	3	3	2	Line1055	8.92	9.5	NA
2015	8	19	514	3	7	1	Line508	8.92	8.4	20
2015	157	13	519	1	23	1	Line620	9.18	10.2	25
2015	13	15	512	2	11	1	Line470	11.09	9	22
2013	125	10	508	3	11	1	Line878	9.83	9.7	20
2015	35	7	502	9	8	1	Line156	NA	NA	NA
2016	18	14	503	2	24	2	Line636	7.2	10.4	NA
2016	38	17	5518	2	9	1	Line590	7.84	10.4	NA
2013	49	8	518	9	21	1	Line748	NA	NA	NA
2015	9	11	5510	2	7	1	Line111	7.9	11.3	22
2015	38	4	514	2	20	2	Line519	9.05	9.7	28
2016	167	8	517	1	18	2	Line1256	8.08	9.7	NA
2015	61	12	502	3	4	3	Line140	9.04	8.6	20
2015	45	6	5515	2	24	2	Line229	7.77	11.5	20
2016	102	9	503	1	15	3	Line618	7.43	10.2	NA
2016	7	23	5508	2	7	2	Line386	6.83	10.7	NA
2016	138	11	513	1	16	1	Line1171	8.38	9.4	NA
2014	120	3	503	3	1	3	Line666	9.05	7.6	27
2014	15	6	5507	2	3	2	Line849	8.04	9.8	22
2016	25	30	5519	3	23	2	Line620	9.46	9.5	NA
2014	113	2	503	3	7	2	Line677	9.4	8.2	19
2014	13	10	509	1	7	2	Line90	7.17	11.2	NA
2013	177	13	516	1	20	1	Line705	8.14	9.8	22
2014	71	2	513	2	23	2	Line187	8.85	8.7	16
2016	12	5	5507	3	11	1	Line370	9	8.8	NA
2013	25	2	505	2	6	2	Line810	9.27	10.1	27
2016	51	18	513	3	13	2	Line1168	8.8	10.2	NA
2016	54	7	516	2	25	1	Line1241	6.94	10.8	NA
2014	28	13	5519	2	1	1	Line752	8.72	8.7	29
2016	136	3	509	1	12	1	Line1083	7.27	9.5	NA
2014	38	17	519	3	19	2	Line309	8.22	8.8	25
2016	47	11	510	3	19	1	Line1110	8.14	9.2	NA
2015	42	23	5512	9	14	1	Line159	NA	NA	NA
2014	51	6	515	1	11	2	Line218	8.83	9.4	21
2014	11	11	508	3	2	2	Line65	9.1	8.2	13
2014	4	1	505	1	15	1	Line13	8.43	9.8	NA
2014	57	4	502	1	25	1	Line659	7.98	9.3	17
2015	11	8	508	2	20	2	Line397	9.96	11	28
2015	169	6	515	1	9	2	Line531	8.37	10.2	19
2015	22	18	519	9	13	1	Line612	NA	NA	NA
2013	13	1	505	2	11	1	Line815	9.96	9.8	24
2014	64	2	501	3	19	2	Line886	9.25	8.5	25
2014	65	2	513	2	15	2	Line181	9.19	7.3	17
2016	160	8	517	1	23	2	Line1260	7.97	9.3	NA
2014	64	1	501	3	11	1	Line857	9.89	8.7	18
2014	9	14	5511	2	20	2	Line949	7.92	9.3	21
2015	7	21	5515	3	6	1	Line214	9.45	8.7	NA
2016	35	23	650	2	24	1	Line304	7.57	9.9	NA
2013	6	20	514	2	22	2	Line667	10.77	10.6	23
2014	62	12	518	2	7	2	Line278	9.94	8.5	27
2016	144	12	519	1	19	2	Line1299	8.57	9	NA
2016	140	7	511	1	2	1	Line1117	7.52	10.3	NA
2014	27	7	508	1	6	1	Line68	8.39	8.7	23
2016	45	3	514	2	16	1	Line1192	7.63	9.7	NA
2015	3	3	506	2	1	1	Line343	9.97	10.4	31
2013	40	7	515	9	3	1	Line670	NA	NA	NA
2014	26	12	509	3	25	1	Line105	8.7	8.4	13
2016	158	14	520	1	16	2	Line1318	7.57	9.1	NA
2014	78	13	519	2	21	1	Line311	9.71	7.9	25
2015	145	6	507	1	18	2	Line375	9.2	11.1	19
2016	11	10	509	2	20	2	Line1090	7.29	10.7	NA
2016	130	8	511	1	13	2	Line1126	7.68	10.1	NA
2015	7	30	5519	3	12	2	Line303	7.99	9.8	NA
2016	47	6	515	2	9	2	Line1207	5.91	10.3	NA
2013	177	10	519	3	9	1	Line759	9.13	8.3	15
2016	48	10	509	3	25	2	Line1094	9.06	9.5	NA
2014	75	1	513	2	18	1	Line183	10.03	8.5	20
2014	46	12	517	3	19	1	Line267	8.62	8.2	15
2014	8	10	501	2	14	3	Line867	9.74	8.5	13
2015	13	24	5516	3	14	2	Line242	9.49	8.8	NA
2016	157	11	519	1	19	1	Line1299	7.72	9.2	NA
2014	18	13	5505	9	22	1	Line825	NA	NA	NA
2016	55	1	61	1	91	1	Line128	8.59	NA	NA
2013	172	11	507	1	9	1	Line855	7.58	9.8	27
2015	18	2	5505	2	24	2	Line20	8.55	10.5	20
2015	168	13	519	1	16	1	Line615	9.79	11	24
2016	6	9	501	2	3	3	Line324	7.62	10.5	NA
2016	55	4	654	9	2	1	Line79	NA	NA	NA
2015	37	11	5518	2	8	1	Line279	8.99	9.1	29
2013	21	29	518	2	19	1	Line746	9.4	9.4	17
2016	7	16	5512	3	12	2	Line471	7.93	9.1	NA
2015	37	12	518	2	15	2	Line595	10.3	9.1	41
2015	15	11	506	9	19	1	Line356	NA	NA	NA
2015	96	12	502	1	16	3	Line204	8.78	8.9	15
2016	26	32	5520	3	18	2	Line637	8.6	9.7	NA
2015	12	5	507	3	11	1	Line370	9.1	7.5	16
2013	189	14	516	1	5	2	Line692	8.75	10.3	35
2016	13	14	5508	9	13	1	Line391	NA	NA	NA
2015	163	10	517	1	3	2	Line564	6.41	11.2	27
2016	165	1	514	1	7	1	Line1184	7.67	9.7	NA
2015	5	2	5505	2	2	2	Line2	8.62	10.4	29
2015	27	5	5507	2	25	1	Line63	10.5	9.7	30
2015	1	11	507	9	7	1	Line367	NA	NA	NA
2016	46	15	512	3	18	1	Line1151	7.68	10	NA
2013	194	14	516	1	23	2	Line707	7.98	10.1	32
2014	5	16	5512	2	7	2	Line958	6.85	9.6	20
2013	8	17	513	2	6	1	Line978	9.39	10.1	25
2014	23	11	502	2	21	1	Line980	8.78	9.1	20
2015	76	10	502	3	21	1	Line214	9.23	9.1	19
2014	59	14	517	9	3	1	Line254	NA	NA	NA
2016	113	15	507	1	9	2	Line1039	6.93	10.4	NA
2014	40	11	516	3	9	2	Line238	8.56	8.7	35
2014	48	10	517	1	20	2	Line268	9.61	7.7	28
2014	35	18	520	3	8	1	Line321	8.22	9.4	23
2016	106	15	507	1	16	2	Line1045	7.92	9.2	NA
2015	35	14	513	9	4	1	Line485	NA	NA	NA
2016	98	15	507	1	4	2	Line1035	7.57	9.8	NA
2013	122	11	508	3	7	2	Line874	9.75	9	43
2016	103	1	501	1	13	1	Line378	8.46	9.4	NA
2016	40	11	510	3	12	1	Line1104	NA	9.5	NA
2016	55	17	5511	9	16	1	Line455	NA	NA	NA
2014	10	5	5507	2	10	1	Line856	8.23	NA	NA
2014	55	1	505	2	25	1	Line21	8.63	8.5	18
2014	11	12	510	1	2	2	Line107	8.61	9	NA
2016	36	10	517	2	25	2	Line1262	7.41	9.7	NA
2016	39	4	506	3	19	2	Line1026	7.57	8.9	NA
2014	52	3	514	1	6	1	Line194	8.25	8.3	21
2016	38	30	519	3	2	2	Line1285	9.16	9.4	NA
2014	83	15	5518	3	1	2	Line731	8.45	8.3	NA
2016	32	5	507	3	4	1	Line1035	8.62	9.1	NA
2013	66	4	505	9	25	1	Line826	NA	NA	NA
2015	17	9	501	2	13	3	Line64	8.62	9.5	32
2015	5	10	5509	3	1	2	Line85	8.06	10.5	NA
2015	4	24	5514	9	7	1	Line195	NA	NA	NA
2015	3	12	502	2	15	3	Line197	9.46	9.6	20
2014	35	17	519	3	7	2	Line299	9.74	8.4	20
2013	3	11	510	2	1	1	Line911	9.66	10.3	18
2015	17	5	5507	2	15	1	Line55	7.03	10.8	27
2016	36	1	513	2	7	1	Line1163	7.98	9.7	NA
2015	124	14	511	1	25	2	Line462	8.92	11.8	28
2013	118	7	506	3	1	2	Line827	9.54	8.7	20
2014	76	7	503	1	2	1	Line667	8.65	9.2	18
2015	23	16	5512	3	8	2	Line154	8.73	9.1	NA
2015	31	11	518	2	2	1	Line584	10.07	9.8	45
2015	11	16	5512	3	2	2	Line149	8.2	10.1	NA
2013	195	15	509	1	3	1	Line891	8.72	9.7	30
2014	94	4	5513	3	15	1	Line986	9.18	8.4	NA
2014	81	13	5517	3	6	2	Line714	8.69	9.1	NA
2015	53	24	5516	9	3	1	Line233	NA	NA	NA
2015	36	15	520	2	7	1	Line805	9.82	9.4	37
2014	66	2	501	3	9	2	Line851	8.57	8.6	20
2016	9	16	5505	2	7	1	Line327	6.6	10.4	NA
2015	22	19	5514	3	21	1	Line206	9.37	7.9	NA
2013	19	29	518	2	17	1	Line744	9.44	9.6	19
2014	94	5	5513	3	24	2	Line646	9.23	8.2	NA
2014	99	10	5516	3	20	1	Line705	8.55	8.4	NA
2014	93	18	5520	3	14	1	Line784	8.27	8.3	NA
2016	51	7	508	9	15	1	Line1065	NA	NA	NA
2015	27	13	503	2	25	1	Line318	9.78	9.4	29
2016	30	31	520	3	2	1	Line1306	10.14	9.2	NA
2015	115	8	501	1	1	2	Line1	8.24	9.4	33
2014	11	11	5513	9	19	1	Line988	NA	NA	NA
2016	30	28	518	3	6	2	Line1267	8.26	9.3	NA
2014	23	19	501	9	25	1	Line896	NA	NA	NA
2014	46	13	511	2	16	1	Line140	9.56	8.5	17
2015	25	2	505	2	6	2	Line326	10.54	9.3	27
2016	21	18	5513	3	25	2	Line502	9.05	9.3	NA
2013	67	4	506	9	1	1	Line827	NA	NA	NA
2015	29	14	512	9	24	1	Line480	NA	NA	NA
2014	46	4	514	1	21	2	Line206	8.16	8.1	28
2014	40	4	5514	2	18	2	Line663	9.18	8.7	35
2014	49	15	518	3	8	2	Line279	8.64	7.7	13
2016	17	8	5508	3	15	2	Line393	9.51	9.1	NA
2014	6	16	503	2	3	3	Line669	7.38	10.3	NA
2016	12	25	5517	3	11	1	Line570	9.08	9.1	NA
2014	80	11	5511	9	3	1	Line934	NA	NA	NA
2014	61	19	5512	3	7	2	Line958	8.47	7.8	NA
2014	25	9	5516	9	25	1	Line709	NA	NA	NA
2015	98	9	501	1	1	3	Line1	7.8	10	29
2015	10	13	5511	3	9	1	Line134	8.88	8.1	NA
2015	145	16	512	1	18	2	Line475	9.25	10.9	19
2016	15	12	5510	3	4	2	Line426	9.33	8.7	NA
2016	34	16	512	3	12	2	Line1146	9.1	9	NA
2016	52	21	5520	2	23	1	Line641	7.72	9.9	NA
2013	190	5	512	1	1	1	Line953	8.14	10.7	27
2013	161	11	507	1	24	1	Line867	8.6	8.9	25
2015	42	14	513	9	11	1	Line490	NA	NA	NA
2016	43	9	513	9	18	1	Line1172	NA	NA	NA
2013	202	4	517	1	20	2	Line727	7.32	9.3	20
2015	21	6	507	2	4	2	Line365	9.26	9.5	20
2016	8	13	511	2	6	1	Line1120	7.27	9.9	NA
2014	2	14	510	3	1	1	Line106	9.6	9.2	17
2016	21	24	5509	2	19	1	Line417	7.89	10.4	NA
2016	41	16	520	2	13	2	Line1315	7.96	9.4	NA
2014	38	3	506	2	8	1	Line28	9.64	8.3	15
2015	2	27	5518	3	1	1	Line273	9.59	9	NA
2013	8	32	519	2	10	2	Line760	9.96	10.6	24
2015	9	7	5508	3	8	1	Line70	8.97	9.5	NA
2013	165	12	507	1	13	2	Line858	8.95	9.3	26
2016	29	6	507	3	16	2	Line1045	8.46	9.3	NA
2013	17	10	509	2	3	2	Line891	9.73	9.8	20
2015	19	11	506	9	15	1	Line353	NA	NA	NA
2014	4	11	502	2	2	1	Line906	9.82	9	15
2014	3	15	502	9	19	1	Line973	NA	NA	NA
2016	45	14	5507	9	6	1	Line366	NA	NA	NA
2013	25	5	511	9	6	1	Line936	NA	NA	NA
2015	51	6	515	2	1	2	Line524	10.05	9.1	36
2014	47	12	517	3	20	1	Line268	9.11	7.8	23
2015	22	12	508	9	3	1	Line383	NA	NA	NA
2014	83	14	5518	3	4	1	Line733	8.73	8.3	NA
2014	49	8	516	1	1	2	Line231	8.8	9.5	21
2016	47	4	5511	2	9	2	Line449	8.03	10.4	NA
2016	111	11	505	1	20	2	Line1006	8.23	10	NA
2013	173	9	506	1	16	1	Line839	7.74	9.5	27
2014	107	3	503	3	14	3	Line724	9.31	7.8	22
2015	26	5	5507	2	24	1	Line62	8.73	9.7	28
2013	199	2	510	1	9	2	Line918	8.23	9.6	29
2014	101	15	5518	3	8	2	Line737	9.09	8.2	NA
2015	44	12	5518	2	3	2	Line275	9.02	10	19
2015	14	15	503	2	19	3	Line296	8.66	11.3	28
2015	165	5	515	1	3	1	Line526	9.07	8.9	21
2013	199	11	515	1	7	1	Line674	7.82	8.8	24
2015	149	7	516	1	8	1	Line549	9.23	11.1	26
2014	92	2	502	3	9	2	Line939	8.95	8.4	17
2013	205	4	517	1	11	2	Line719	7.45	9.6	26
2015	135	2	505	1	8	2	Line328	9.18	10.5	20
2015	2	22	515	3	16	2	Line536	8.93	9.4	19
2015	32	2	5513	2	2	2	Line170	10.23	8.7	27
2015	11	16	512	3	2	2	Line464	9.1	8.1	17
2016	42	1	5510	2	13	1	Line433	7.25	10.3	NA
2014	61	11	5511	9	21	1	Line950	NA	NA	NA
2016	12	1	5505	3	11	1	Line330	8.81	8.5	NA
2016	58	19	5516	9	8	1	Line549	NA	NA	NA
2016	5	8	5508	3	1	2	Line381	9.71	9	NA
2015	26	9	509	2	24	1	Line421	10.62	10.1	29
2014	39	16	512	9	14	1	Line159	NA	NA	NA
2014	108	1	503	3	3	1	Line669	9.86	8.5	24
2014	33	3	506	2	3	1	Line24	8.34	9.3	25
2015	22	7	508	3	21	1	Line398	9.02	9.1	19
2015	21	12	510	2	4	2	Line426	9.59	8.9	22
2014	16	8	501	2	14	1	Line867	9.7	8.2	15
2016	114	14	507	1	2	1	Line1033	7.75	9.9	NA
2016	15	13	520	9	20	1	Line1321	NA	NA	NA
2013	166	12	507	1	8	2	Line854	8.06	9.8	23
2015	23	9	501	2	23	3	Line103	9.13	9.6	30
2014	80	16	520	2	6	2	Line319	7.03	10.8	36
2014	63	11	5511	9	19	1	Line948	NA	NA	NA
2015	7	5	507	3	6	1	Line366	8.76	8.2	18
2015	4	7	5508	2	2	1	Line65	9.36	10.3	33
2015	139	14	511	1	21	2	Line459	4.94	9.9	14
2015	13	11	506	9	21	1	Line358	NA	NA	NA
2016	24	4	506	2	1	2	Line1011	6.62	11.1	NA
2016	53	8	516	2	11	2	Line1229	6.81	10.6	NA
2016	138	10	512	1	1	2	Line1137	8.69	9.5	NA
2014	91	11	5516	3	14	2	Line700	8.66	8.2	NA
2016	138	7	511	1	16	1	Line1129	7.3	10.2	NA
2014	50	2	5513	2	6	2	Line978	8.92	8.6	31
2015	4	10	5509	3	11	2	Line93	9.68	9.3	NA
2014	96	15	5518	3	5	2	Line734	8.85	7.9	NA
2015	61	10	502	3	6	1	Line142	8.86	8.5	19
2015	47	12	509	9	2	1	Line403	NA	NA	NA
2016	4	8	5508	3	11	2	Line389	8.77	9.2	NA
2013	173	8	505	1	1	2	Line806	8.5	9.7	28
2013	90	5	508	9	10	1	Line877	NA	NA	NA
2016	11	18	5514	9	6	1	Line507	NA	NA	NA
2014	61	15	520	2	4	1	Line318	9.85	8.8	28
2016	50	4	506	3	8	2	Line1017	8.42	9.4	NA
2015	6	18	5513	3	21	2	Line186	9.24	9.1	NA
2016	106	7	503	1	18	1	Line620	7.73	9.4	NA
2013	198	11	515	1	16	1	Line680	7.8	8.4	31
2013	131	7	506	3	5	2	Line830	9.23	8.7	33
2016	103	7	63	2	44	7	Line889	6.96	NA	NA
2015	23	26	5517	9	7	1	Line257	NA	NA	NA
2016	57	14	5506	9	19	1	Line356	NA	NA	NA
2016	30	5	506	9	25	1	Line1031	NA	NA	NA
2016	14	24	5509	2	12	1	Line411	6.79	10	NA
2015	15	7	501	2	13	1	Line64	8.24	10.8	24
2013	5	2	505	2	2	2	Line807	10.15	10.6	34
2013	172	5	516	3	1	2	Line689	9.48	7.6	21
2015	39	14	513	9	8	1	Line488	NA	NA	NA
2014	18	10	5509	2	9	2	Line897	8.61	9.3	19
2015	20	9	501	2	6	3	Line34	10.02	8.9	25
2014	37	7	516	1	24	1	Line250	8.26	8.4	9
2016	33	14	5507	9	18	1	Line375	NA	NA	NA
2013	55	8	519	9	3	1	Line753	NA	NA	NA
2015	3	3	506	3	2	1	Line344	8.8	9.3	19
2015	24	12	510	2	1	2	Line423	10.88	9.4	22
2016	4	11	5510	3	3	1	Line425	8.76	9.2	NA
2015	74	9	501	3	6	3	Line34	9	8.4	19
2014	47	2	5513	2	19	2	Line988	9.13	9.6	24
2016	44	32	520	3	15	2	Line1317	9.3	9.6	NA
2014	11	1	5505	2	11	1	Line815	9.05	9.1	23
2013	182	7	513	1	4	1	Line976	7.03	11.2	36
2016	32	24	516	3	1	2	Line1221	8.22	9.6	NA
2016	49	16	520	2	19	2	Line1320	6.9	9.9	NA
2016	5	5	507	2	3	1	Line1034	6.83	10.1	NA
2015	4	14	5511	3	11	2	Line135	9.65	8.8	NA
2013	13	29	518	2	11	1	Line740	9.18	10.8	23
2014	71	11	518	2	14	1	Line284	9.72	8	18
2016	43	15	5517	2	14	1	Line573	7.61	9.7	NA
2014	61	8	5507	3	8	1	Line854	8.45	7.8	NA
2015	23	12	502	2	23	3	Line217	9.37	10.1	35
2015	40	16	5520	2	8	2	Line321	8.61	10.7	21
2016	99	1	501	1	14	1	Line387	8.26	9	NA
2015	26	7	508	3	25	1	Line401	9.04	9.4	19
2015	2	28	5518	3	16	2	Line286	10.21	8.7	NA
2013	154	9	506	1	8	1	Line833	7.52	9.8	24
2016	17	21	5507	2	3	2	Line364	6.37	10.8	NA
2014	23	16	512	1	20	2	Line164	NA	9	NA
2015	41	26	5517	9	24	1	Line271	NA	NA	NA
2015	10	13	511	3	9	1	Line449	9.08	8.7	18
2015	143	13	511	1	7	1	Line447	9.35	10.7	15
2014	43	4	514	1	16	2	Line202	8.4	8.7	30
2013	17	34	520	2	3	2	Line775	9.26	9.9	26
2014	46	5	515	1	3	1	Line212	8.5	8.5	28
2015	56	14	513	9	24	1	Line501	NA	NA	NA
2013	128	7	506	3	4	2	Line829	8.85	9.1	40
2013	17	8	517	9	11	1	Line719	NA	NA	NA
2014	34	4	514	1	12	2	Line198	7.74	8.4	19
2015	43	14	5519	2	23	2	Line312	8.29	10.9	21
2014	17	13	511	1	19	1	Line142	8.97	8.7	11
2014	1	12	5510	2	17	2	Line925	9.2	9.2	16
2014	19	16	511	9	20	1	Line143	NA	NA	NA
2015	15	16	5512	3	4	2	Line151	8.27	10.2	NA
2015	22	20	5514	3	3	2	Line192	8.97	8.5	NA
2015	57	26	5518	9	14	1	Line284	NA	NA	NA
2015	159	3	514	1	13	1	Line513	7.39	11	15
2015	22	8	5508	3	3	2	Line66	8.04	9	NA
2015	20	10	502	2	18	1	Line208	9.62	10.8	26
2014	89	14	5518	3	10	1	Line739	9.02	8.1	NA
2016	22	9	514	9	14	1	Line1190	NA	NA	NA
2014	71	9	5515	9	7	1	Line674	NA	NA	NA
2016	141	1	508	1	6	1	Line1057	8.2	9.9	NA
2015	18	8	5508	2	24	2	Line83	7.95	10.8	19
2014	31	12	518	1	25	2	Line293	7.79	9.3	14
2016	7	22	5515	3	12	2	Line532	9.51	9.1	NA
2016	139	2	508	1	9	2	Line1060	7.45	9.7	NA
2015	20	12	5510	2	9	2	Line113	7.06	10.5	20
2014	70	9	5507	3	5	2	Line851	8.55	8.6	NA
2013	193	3	511	1	17	1	Line946	9.13	10.2	29
2013	187	6	512	1	7	2	Line958	8.79	10.2	31
2015	4	9	5509	2	2	1	Line86	8.16	10.9	36
2014	38	14	511	2	15	2	Line139	7.92	8.8	18
2016	117	5	63	2	44	5	Line889	4.65	NA	NA
2014	22	10	5509	2	1	2	Line890	8.52	9	15
2016	136	15	650	1	23	3	Line301	7.58	10.9	NA
2014	11	17	510	9	18	1	Line120	NA	NA	NA
2015	148	13	519	1	15	1	Line614	9.77	10.1	31
2015	22	4	506	2	19	2	Line356	9.26	9.4	27
2016	109	11	505	1	21	2	Line1007	8.16	10.1	NA
2015	57	9	501	3	14	3	Line65	9.49	8.8	20
2014	21	10	508	3	20	1	Line80	8.02	8.5	18
2014	41	14	5519	2	23	2	Line770	7.38	9	33
2015	57	12	509	9	11	1	Line410	NA	NA	NA
2015	32	5	515	2	3	1	Line526	10.46	9.4	42
2013	166	11	514	3	25	1	Line668	9.34	8.6	25
2014	48	11	516	3	3	2	Line233	7.4	9.8	20
2014	50	7	516	1	7	1	Line236	8.8	8.7	21
2015	36	2	513	2	25	2	Line502	9.47	9.7	37
2015	55	7	501	9	14	1	Line65	NA	NA	NA
2016	19	28	5518	3	20	2	Line599	9.42	8.3	NA
2015	24	31	520	3	23	1	Line641	6.98	8.7	18
2015	170	7	516	1	2	1	Line544	8.15	10	31
2016	21	4	506	2	4	2	Line1014	8.09	10.6	NA
2014	24	8	508	1	1	2	Line64	8.42	8.1	20
2013	210	5	518	1	3	1	Line732	6.78	9.8	35
2014	11	10	5509	2	8	2	Line896	8.8	8.5	20
2016	3	9	501	2	15	3	Line394	8.03	9.5	NA
2016	165	7	517	1	7	1	Line1247	8.09	9.9	NA
2015	32	4	514	2	2	2	Line504	9.66	9.6	42
2016	52	10	517	9	12	1	Line1251	NA	NA	NA
2015	143	10	509	1	9	2	Line409	8.96	10.7	19
2015	38	27	5519	9	14	1	Line305	NA	NA	NA
2014	33	7	508	2	3	1	Line66	9.62	9.2	24
2014	75	6	515	2	9	2	Line217	10.03	8.5	21
2014	94	2	502	3	24	2	Line647	9.58	7.9	11
2014	80	11	518	2	23	1	Line291	9.04	9.1	30
2016	144	5	516	1	15	1	Line1233	7.18	9.5	NA
2014	3	12	502	2	17	2	Line957	8.9	8.7	20
2016	117	1	508	1	20	1	Line1069	7.46	9.7	NA
2016	51	8	5513	2	1	2	Line482	6.28	10.4	NA
2014	76	3	514	2	19	1	Line204	10.37	8.1	16
2014	73	8	503	1	20	2	Line761	8.57	9.7	21
2015	43	8	5516	2	23	2	Line249	7.3	9.7	16
2014	67	5	502	1	8	2	Line934	8.52	9.3	16
2016	52	15	5511	9	2	1	Line444	NA	NA	NA
2015	25	28	518	3	23	2	Line601	8.6	8.6	18
2013	158	7	505	1	11	1	Line815	8.32	9.6	32
2014	23	12	502	2	21	2	Line980	8.5	8.8	19
2014	32	13	5519	2	5	1	Line755	9.4	8.6	18
2014	17	5	507	1	19	1	Line58	7.88	9.4	NA
2015	153	15	520	1	11	1	Line631	8.48	8.4	19
2014	34	3	5514	2	7	1	Line653	10.03	9.2	24
2015	23	6	507	2	21	2	Line378	10.94	10.1	27
2014	103	9	5515	3	23	2	Line686	8.56	7.9	NA
2016	109	15	507	1	21	2	Line1049	7.63	10.1	NA
2013	139	8	507	3	25	1	Line868	9.57	8.2	15
2016	16	17	5513	3	15	1	Line494	8.73	9.3	NA
2013	117	10	508	3	3	1	Line871	9.51	8.5	16
2014	22	14	510	3	21	1	Line123	8.78	8	18
2016	25	10	5509	3	23	2	Line420	9.46	9.3	NA
2014	34	6	514	3	7	1	Line195	8.53	7.6	12
2015	5	11	502	2	2	2	Line131	9.75	8.5	25
2014	96	11	5516	3	5	2	Line692	9.02	8.2	NA
2016	16	29	5519	3	15	1	Line614	9.96	9.2	NA
2013	15	19	514	2	13	1	Line658	9.44	10.2	23
2014	76	11	5511	9	7	1	Line937	NA	NA	NA
2014	18	15	503	2	24	2	Line769	8.96	9.5	22
2014	42	10	509	2	13	2	Line95	8.6	8.8	17
2015	22	5	507	3	21	1	Line378	8.68	8.9	19
2016	155	3	515	1	13	1	Line1210	7.46	10	NA
2014	34	11	510	2	4	1	Line109	9.4	8.3	15
2014	43	13	5519	2	16	1	Line765	NA	10.9	35
2014	47	11	5518	2	20	1	Line747	9.22	9.2	22
2015	7	29	519	3	6	1	Line607	9.44	8.5	19
2016	31	3	506	3	3	1	Line1013	8.84	9.8	NA
2014	82	3	514	2	25	1	Line209	9.56	7.8	18
2015	2	13	511	9	20	1	Line458	NA	NA	NA
2013	17	5	507	2	15	1	Line860	10.05	10.5	21
2016	33	17	5518	2	4	1	Line586	7.82	10.1	NA
2016	18	15	5509	9	18	1	Line416	NA	NA	NA
2014	8	8	507	3	7	1	Line48	8.65	7.7	17
2016	17	1	5505	3	16	1	Line335	8.91	8.8	NA
2016	10	16	512	2	15	2	Line1149	6.28	11.2	NA
2014	3	7	5508	2	3	1	Line871	9.2	8.9	22
2013	3	16	512	2	17	2	Line966	9.02	10.4	21
2016	20	19	5514	3	19	1	Line518	9.7	9.6	NA
2016	17	10	502	2	15	1	Line489	7.88	10.6	NA
2014	24	4	505	3	23	1	Line19	8.75	8	21
2014	23	15	510	3	8	2	Line112	7.52	8.6	20
2014	52	14	519	1	18	2	Line308	7.48	8.8	19
2016	47	5	5512	2	18	1	Line475	7.42	10.9	NA
2014	48	6	5515	2	21	2	Line685	8.78	8.6	25
2014	52	10	517	1	18	2	Line266	8.42	9.1	24
2015	33	9	5517	2	4	1	Line255	10.02	9.7	33
2016	53	3	503	9	14	1	Line603	NA	NA	NA
2015	4	21	5515	3	3	1	Line212	8.97	8.8	NA
2015	3	18	513	3	6	2	Line486	10.39	8.9	19
2016	35	11	518	2	6	1	Line1267	7.29	10.4	NA
2015	5	19	5514	3	4	1	Line193	7.83	10.3	NA
2015	21	6	507	3	25	2	Line380	7.28	9.7	22
2015	33	13	519	2	4	1	Line606	8.51	9.8	34
2015	16	2	505	3	24	2	Line341	8.85	8.1	16
2016	55	14	5506	9	21	1	Line358	NA	NA	NA
2013	23	29	518	2	21	1	Line748	9.34	9.2	21
2015	24	12	5510	3	13	2	Line116	7.21	10.6	NA
2014	11	15	510	3	2	2	Line107	8.89	8.9	9
2014	18	16	512	1	16	2	Line161	7.96	9.1	NA
2014	49	9	517	1	16	1	Line265	9.76	8.5	18
2016	40	17	513	3	12	1	Line1167	NA	9.3	NA
2014	41	5	5515	2	14	1	Line679	9.53	8.4	36
2015	154	2	513	1	4	2	Line485	9.27	9.5	28
2016	39	20	514	3	19	2	Line1194	8.43	10.5	NA
2013	66	5	509	9	11	1	Line899	NA	NA	NA
2013	192	2	515	3	24	1	Line687	9.44	7.7	20
2015	9	32	5520	3	7	2	Line320	6.84	9.2	45
2016	37	1	5510	2	8	1	Line429	6.67	NA	NA
2016	8	27	5518	3	7	1	Line588	9.23	8.7	NA
2015	129	9	509	1	14	1	Line413	8.04	11.8	23
2016	5	11	510	2	3	1	Line1097	7	10.1	NA
2016	33	15	5510	9	8	1	Line429	NA	NA	NA
2013	14	9	509	2	12	1	Line900	9.6	9.6	21
2016	13	4	506	2	8	2	Line1017	7.93	10.2	NA
2016	151	14	520	1	2	2	Line1306	8.53	9.7	NA
2015	16	4	506	2	23	2	Line359	9.29	10.3	25
2015	17	24	516	3	15	2	Line555	9.3	8.6	18
2013	9	7	508	2	7	1	Line874	9.95	9.9	21
2016	23	19	5506	2	21	2	Line358	6.21	10.6	NA
2015	5	5	5507	3	4	1	Line46	9.35	8.6	NA
2014	28	1	5513	2	1	1	Line974	8.96	9.3	25
2014	122	2	503	3	5	2	Line670	9.03	8.2	19
2015	3	1	5505	2	1	1	Line1	9.03	9.8	32
2016	43	21	515	3	15	1	Line1212	8.77	9.5	NA
2014	88	14	5518	3	9	1	Line738	8.59	8.1	NA
2015	16	15	5512	3	15	1	Line160	7.67	10.1	NA
2013	190	1	510	1	1	1	Line911	8.39	9.9	29
2015	16	6	507	2	23	2	Line379	9.41	10.2	29
2016	114	10	505	1	2	1	Line991	8.08	9.4	NA
2013	4	18	513	2	12	2	Line983	10.6	10.8	21
2014	13	4	505	3	12	1	Line10	8.65	7.7	27
2016	11	15	503	2	20	3	Line805	7.19	10.4	NA
2013	193	3	515	3	18	2	Line682	9	7.2	18
2013	17	12	510	2	3	2	Line912	9.75	10	22
2016	12	13	5511	3	11	1	Line450	8.83	9.8	NA
2015	25	18	519	9	16	1	Line615	NA	NA	NA
2014	67	10	5508	3	14	1	Line880	8.27	8.9	NA
2016	47	19	5519	2	18	1	Line616	6.95	10.1	NA
2016	36	27	518	3	8	1	Line1269	8.11	9.5	NA
2015	107	9	501	1	18	3	Line78	9.3	10.9	28
2016	47	11	518	2	18	1	Line1277	7.52	10.2	NA
2014	50	14	519	1	9	2	Line301	8.63	9	20
2016	45	4	5511	2	24	2	Line461	6.46	10.2	NA
2014	44	7	508	2	14	1	Line75	9.66	8.9	21
2015	12	8	508	3	19	2	Line396	8.84	7.7	16
2016	35	7	5513	2	6	1	Line486	7.93	9.7	NA
2015	21	27	5518	3	20	1	Line289	8.33	7.8	NA
2016	51	4	5511	2	1	2	Line443	6.98	10.7	NA
2016	15	10	515	9	25	1	Line1220	NA	NA	NA
2013	10	32	519	2	15	2	Line764	9.7	10.1	21
2016	3	26	5517	3	6	2	Line566	8.71	10.2	NA
2016	134	4	509	1	23	2	Line1092	7.71	10	NA
2016	44	11	5515	2	15	1	Line535	7.39	9.6	NA
2016	34	2	505	3	12	2	Line999	8.64	9.5	NA
2015	18	13	503	2	16	1	Line286	9.31	9.3	24
2014	17	8	507	3	16	1	Line56	8.82	8.8	15
2016	53	7	5513	2	24	1	Line501	6.59	10.4	NA
2015	6	10	502	2	4	1	Line140	9.49	8.7	24
2016	33	8	511	9	23	1	Line1134	NA	NA	NA
2014	49	9	5517	2	22	1	Line729	9.65	9.2	26
2015	20	3	506	2	18	1	Line355	9.42	9.9	26
2015	129	2	505	1	2	2	Line323	8.94	10.4	18
2016	14	4	5506	3	9	2	Line349	8.82	8.5	NA
2015	13	4	5506	2	8	2	Line28	9.69	10.6	17
2015	12	21	515	3	11	1	Line800	8.9	8.9	20
2016	53	6	5512	2	11	2	Line470	7.68	10.5	NA
2013	100	4	507	9	12	1	Line857	NA	NA	NA
2015	100	15	503	1	9	3	Line272	9.32	NA	NA
2014	28	15	518	3	16	2	Line286	8.78	8.2	11
2015	9	12	510	2	25	2	Line442	10.26	9.8	27
2016	47	8	5513	2	9	2	Line489	7.94	10.7	NA
2015	24	27	518	3	23	1	Line601	8.98	8.9	18
2015	12	10	5509	3	19	2	Line100	8.13	10.5	NA
2015	15	6	507	2	18	2	Line375	10.3	10.2	27
2013	66	7	513	9	25	1	Line647	NA	NA	NA
2016	99	12	506	1	14	1	Line1022	8.85	10	NA
2016	5	3	5506	3	4	1	Line346	8.9	9	NA
2013	36	5	510	9	19	1	Line926	NA	NA	NA
2016	8	1	505	2	6	1	Line994	5.16	11.1	NA
2014	76	8	516	2	4	2	Line234	9.74	8.5	18
2016	158	5	516	1	18	1	Line1235	7.42	9.9	NA
2015	103	9	501	1	4	3	Line17	7.92	10.4	38
2014	19	10	501	2	12	3	Line858	8.93	8.7	13
2014	11	13	5506	9	4	1	Line829	NA	NA	NA
2013	206	7	518	1	14	2	Line742	8.08	8.9	14
2014	10	13	5511	2	10	1	Line940	NA	8.4	11
2014	104	2	502	3	18	2	Line972	8.43	8.1	19
2013	26	4	506	2	11	2	Line836	9.35	9.8	14
2016	19	17	5513	3	18	1	Line496	8.51	9.2	NA
2014	45	6	507	2	3	2	Line45	9.58	8.9	24
2015	45	1	513	2	16	1	Line495	8.65	10	25
2015	168	6	515	1	1	2	Line524	9.31	11.2	23
2014	52	12	510	2	1	2	Line106	8.94	8.6	18
2015	124	1	505	1	21	1	Line339	8.12	10.7	23
2016	33	20	514	3	21	2	Line1196	9.04	10.2	NA
2016	2	2	5505	3	16	2	Line335	8.68	9.1	NA
2016	21	12	510	2	4	2	Line1098	7.86	10	NA
2016	21	32	5520	3	25	2	Line643	8.9	9	NA
2014	39	5	507	2	9	1	Line50	9.92	8.3	16
2015	32	19	5506	9	3	1	Line24	NA	NA	NA
2015	9	13	5511	2	7	1	Line132	8.57	11.2	22
2016	94	2	501	1	25	2	Line424	8.73	9.5	NA
2016	48	13	519	2	19	1	Line1299	6.55	10	NA
2014	43	7	516	1	18	1	Line245	8.51	8.6	33
2016	16	17	5505	2	23	2	Line340	7.37	9.7	NA
2014	42	7	508	2	12	1	Line73	9.95	8.3	21
2016	53	13	5516	2	24	1	Line561	7.21	10.3	NA
2015	51	10	517	2	1	2	Line563	9.47	10.1	41
2014	101	7	5514	3	8	2	Line654	9.32	8.1	NA
2015	38	15	520	2	9	1	Line630	10.24	NA	NA
2015	54	14	5519	2	16	2	Line307	9.67	10.3	36
2013	154	11	507	1	8	1	Line854	7.52	9.7	22
2015	54	14	519	2	16	2	Line615	9.98	9.5	42
2014	42	2	5513	2	3	2	Line975	8.92	9.1	24
2014	50	8	515	3	23	1	Line228	8.76	8.4	19
2014	76	8	5520	9	21	1	Line791	NA	NA	NA
2016	31	1	505	3	3	1	Line992	8.58	9.7	NA
2016	24	16	512	2	1	2	Line1137	8.04	9.9	NA
2015	4	26	5516	9	14	1	Line242	NA	NA	NA
2016	15	11	5510	3	14	1	Line434	7.86	9.6	NA
2016	48	4	514	2	4	2	Line1182	7.24	9.9	NA
2014	27	14	503	2	25	1	Line780	9.9	9	17
2013	188	14	516	1	24	2	Line708	8.39	10	25
2014	63	15	520	2	6	1	Line319	6.83	10.8	36
2015	17	16	5512	3	15	2	Line160	7.81	9.4	NA
2016	33	13	5516	2	4	1	Line546	7.54	10.1	NA
2015	25	4	5506	2	6	2	Line26	8.64	9.8	23
2013	22	9	509	2	20	1	Line906	10.15	9.7	22
2013	15	10	509	2	18	2	Line904	9.13	9.7	22
2013	188	11	519	3	25	2	Line772	9.19	8.3	20
2015	141	16	512	1	20	2	Line477	9.06	10	24
2014	32	10	5517	2	7	2	Line715	NA	9.8	28
2014	59	8	516	2	12	2	Line240	10.06	8.8	21
2013	178	9	514	1	15	1	Line660	8.06	9.8	21
2013	182	13	516	1	4	1	Line691	8.18	9.9	33
2015	18	5	5507	2	16	1	Line56	7.34	10.6	18
2016	105	11	505	1	8	2	Line996	7.99	10	NA
2015	122	14	511	1	19	2	Line457	9.9	10.8	18
2016	121	7	511	1	25	1	Line1136	7.19	11.1	NA
2015	19	12	5510	3	20	2	Line122	8.14	9.4	NA
2013	181	12	515	1	6	2	Line673	8.16	9.6	30
2016	5	20	5507	2	3	1	Line364	5.9	10.6	NA
2013	171	7	517	3	11	2	Line719	9.43	8.3	24
2014	58	8	5520	9	3	1	Line775	NA	NA	NA
2015	23	17	517	9	21	1	Line579	NA	NA	NA
2015	19	1	505	3	18	1	Line336	9.38	8.4	19
2015	12	21	5515	3	11	1	Line218	8.86	9.4	NA
2015	144	1	505	1	2	1	Line323	9.16	10.4	19
2015	17	13	511	9	6	1	Line446	NA	NA	NA
2014	86	9	5514	9	17	1	Line662	NA	NA	NA
2015	16	18	519	9	7	1	Line608	NA	NA	NA
2015	18	10	509	2	24	2	Line421	9.99	9.6	23
2014	24	12	509	3	23	1	Line103	8.84	8.2	17
2013	190	5	516	3	8	2	Line695	8.93	7.6	23
2014	22	13	511	1	12	1	Line136	8.7	9.2	NA
2015	6	22	5515	3	21	2	Line227	8.66	9.5	NA
2014	48	12	517	3	21	1	Line269	7.91	8.6	19
2016	152	4	515	1	15	2	Line1212	7.54	9.1	NA
2013	164	7	505	1	13	1	Line816	8.66	10.3	30
2014	75	12	5509	9	9	1	Line897	NA	NA	NA
2014	19	5	505	3	20	2	Line17	9.34	8.2	14
2014	62	16	513	9	11	1	Line177	NA	NA	NA
2015	23	14	511	3	8	2	Line448	NA	8.9	18
2016	39	7	509	9	2	1	Line1075	NA	NA	NA
2013	144	11	514	3	3	1	Line650	9.51	8.8	20
2015	2	2	5505	3	16	2	Line14	9.36	8.5	NA
2015	153	4	514	1	12	2	Line512	7.26	NA	NA
2016	37	4	654	9	20	1	Line291	NA	NA	NA
2015	4	12	5510	3	11	2	Line114	9.12	8.3	NA
2016	47	20	5520	9	12	1	Line632	NA	NA	NA
2016	49	1	505	3	21	1	Line1007	8.63	9.3	NA
2014	76	16	513	9	24	1	Line188	NA	NA	NA
2016	36	9	513	9	25	1	Line1178	NA	NA	NA
2015	10	8	503	9	25	1	Line318	NA	NA	NA
2015	22	17	513	3	21	1	Line499	10.07	8.8	19
2016	122	9	512	1	4	1	Line1140	7.33	10.5	NA
2015	40	6	515	2	8	2	Line530	9.2	10	27
2013	175	6	517	3	7	1	Line715	9.49	8.3	30
2013	20	8	517	9	15	1	Line722	NA	NA	NA
2014	50	2	505	2	19	2	Line16	8.7	8.1	16
2016	53	18	513	3	18	2	Line1172	9.34	9.2	NA
2014	72	10	5508	3	19	1	Line885	9.05	7.7	NA
2014	76	8	503	1	11	2	Line705	8.8	9.5	17
2015	71	15	503	3	18	3	Line287	9.25	8.3	19
2015	112	14	503	1	21	2	Line301	8.64	11.4	43
2016	7	29	5519	3	6	1	Line607	8.52	9.2	NA
2016	33	16	512	3	21	2	Line1154	8.76	9.6	NA
2016	46	14	5516	2	14	2	Line554	8.9	9.7	NA
2016	93	9	503	1	16	3	Line619	7.83	9.7	NA
2015	25	29	5519	3	24	1	Line313	7.59	9.7	NA
2013	171	3	515	3	11	2	Line677	9.26	8.8	24
2015	19	2	505	3	20	2	Line338	9.22	7.7	16
2016	14	12	5510	3	9	2	Line430	9.46	9.6	NA
2016	15	21	5515	3	14	1	Line534	9.19	8.9	NA
2016	41	8	516	2	13	2	Line1231	6.44	9.6	NA
2014	20	8	501	2	18	1	Line884	9.44	9	18
2013	182	9	514	1	4	1	Line651	8.08	9.9	34
2015	10	4	506	2	15	2	Line353	9.6	9.7	27
2016	49	13	5506	9	4	1	Line346	NA	NA	NA
2015	23	8	654	9	12	1	Line151	NA	NA	NA
2015	168	14	519	1	1	2	Line604	8.72	10.1	20
2014	43	5	513	3	15	2	Line181	8.9	7.7	NA
2015	10	9	509	2	8	1	Line408	9.44	9.5	24
2016	17	9	5509	3	16	1	Line415	9.73	8.9	NA
2016	4	21	5515	3	3	1	Line526	9.91	9.6	NA
2016	25	26	5517	3	23	2	Line580	8.5	9.2	NA
2014	25	2	5505	2	16	2	Line819	9.45	8.9	16
2014	33	1	513	1	4	1	Line172	8.78	9.1	21
2014	20	10	508	3	19	1	Line79	7.91	8.6	17
2015	145	10	509	1	18	2	Line416	10.14	10.9	18
2015	41	8	516	2	13	2	Line553	9.98	9.6	24
2016	21	25	5509	2	4	2	Line405	7.12	10.6	NA
2016	3	17	5513	9	18	1	Line496	NA	NA	NA
2015	25	5	507	2	23	1	Line379	NA	11	32
2014	1	3	5506	2	1	1	Line827	9.57	8.7	14
2014	51	13	517	3	23	2	Line270	8.79	8.9	20
2015	16	24	516	3	24	2	Line561	9.78	8.7	19
2016	4	6	507	2	12	2	Line1041	6.03	11.2	NA
2014	38	1	505	2	8	1	Line7	9.51	7.5	16
2016	112	6	502	1	24	3	Line800	7.44	9.9	NA
2016	17	6	5507	3	15	2	Line374	8.07	9.9	NA
2015	147	1	513	1	20	1	Line498	7.4	11.2	33
2015	23	6	5507	3	8	2	Line49	8.99	8.6	NA
2015	13	2	5505	3	14	2	Line12	8.66	7.9	NA
2014	98	13	518	9	20	1	Line289	NA	NA	NA
2015	142	9	509	1	16	1	Line415	9.08	11	27
2014	72	12	5509	3	19	1	Line905	8.84	7.8	NA
2016	115	12	506	1	6	1	Line1015	7.22	9.6	NA
2016	18	14	511	2	24	2	Line1135	6.88	10.2	NA
2013	29	5	511	9	1	1	Line932	NA	NA	NA
2014	46	6	515	1	21	2	Line227	7.93	8.7	28
2015	5	25	517	3	4	1	Line565	8.8	9.7	21
2014	52	5	513	3	18	2	Line183	8.64	8.5	15
2015	9	1	505	2	7	1	Line327	10.48	9.5	25
2016	24	12	519	9	7	1	Line1289	NA	NA	NA
2013	150	10	513	3	17	2	Line987	9.52	9.3	24
2016	48	26	517	3	25	2	Line1262	8.58	9.6	NA
2014	16	2	505	1	13	2	Line11	8.92	10	NA
2016	19	21	5515	3	18	1	Line801	9.76	9.2	NA
2016	48	17	5518	2	19	1	Line598	7.43	10.2	NA
2013	199	2	520	3	9	1	Line780	9.44	8.8	15
2014	24	8	5518	9	21	1	Line748	NA	NA	NA
2014	68	1	501	3	15	1	Line869	9.7	8.4	14
2016	30	15	512	3	2	1	Line1138	9.4	9.5	NA
2013	12	11	510	2	10	1	Line919	10.2	10.6	26
2013	7	25	516	2	5	1	Line692	10.26	10.2	26
2016	141	5	510	1	6	1	Line1099	7.38	NA	NA
2015	131	1	505	1	23	1	Line340	5.96	11.1	16
2016	153	3	515	1	23	1	Line1218	7.35	9.7	NA
2014	33	16	512	2	2	2	Line149	8.6	10.6	28
2015	26	7	508	2	24	1	Line400	10.26	10.3	29
2014	77	9	5507	3	23	2	Line866	8.82	8.2	20
2014	80	8	5515	3	1	1	Line669	9.21	7.7	NA
2015	3	11	5510	3	2	1	Line107	10.25	8.6	NA
2013	179	9	518	3	19	2	Line746	9.19	8.3	47
2014	69	15	5510	3	15	2	Line923	8.41	9.1	NA
2013	116	7	506	3	6	2	Line831	8.92	8.6	24
2013	158	11	514	3	17	1	Line662	9.29	8.9	23
2014	64	11	518	2	7	1	Line278	9.51	7.5	18
2013	176	4	516	3	8	1	Line695	9.25	8.2	20
2016	52	7	508	9	14	1	Line1064	NA	NA	NA
2014	65	3	501	3	13	3	Line865	9.38	8.3	14
2014	20	12	509	3	19	1	Line100	8.02	9.8	20
2014	69	9	5507	3	15	2	Line860	8.93	9	NA
2015	17	7	5508	3	16	1	Line77	7.51	10.2	NA
2014	42	16	520	1	8	2	Line321	8.27	10	NA
2013	197	11	515	1	9	1	Line676	8.68	9.6	30
2016	160	6	516	1	23	2	Line1239	6.83	9.6	NA
2015	14	18	5513	3	9	2	Line176	8.85	9.5	NA
2015	141	3	506	1	9	1	Line349	7.88	10.7	18
2014	52	17	519	3	18	2	Line308	9.05	8.8	11
2013	212	10	519	1	20	2	Line768	7.41	9.1	25
2015	18	21	5508	9	23	1	Line82	NA	NA	NA
2016	3	10	502	2	1	1	Line428	7.53	9.7	NA
2016	49	3	5511	2	20	1	Line458	6.96	10.3	NA
2016	32	6	507	3	1	2	Line1032	8.42	10.1	NA
2014	38	2	513	1	7	2	Line174	8.67	9	25
2015	161	9	517	1	19	1	Line577	8.92	11.9	35
2016	141	2	508	1	18	2	Line1067	7.1	9.8	NA
2014	53	8	508	2	6	2	Line68	8.96	9.3	23
2014	12	15	512	1	24	1	Line167	9.36	10	NA
2015	11	7	508	2	9	1	Line388	10.28	10.4	27
2015	142	12	510	1	1	2	Line423	8.88	11	24
2016	43	7	516	2	14	1	Line1232	6.45	9.9	NA
2015	18	23	5513	9	12	1	Line178	NA	NA	NA
2015	70	9	501	3	1	3	Line1	8.61	7.7	17
2014	43	16	512	2	18	2	Line162	5.62	10.4	28
2013	179	4	511	1	17	2	Line946	9.19	10.1	30
2014	30	11	518	1	8	1	Line279	8.61	8.3	8
2014	77	2	501	3	23	2	Line890	9.02	7.9	NA
2015	23	4	5506	3	8	2	Line28	9.1	9.1	NA
2015	21	10	5509	3	25	2	Line105	8.76	8.8	NA
2016	14	16	512	2	13	2	Line1147	6.29	10.3	NA
2015	14	4	5506	2	13	2	Line32	9.28	9.8	17
2015	100	13	503	1	11	1	Line273	8.83	9.2	27
2016	154	12	519	1	24	2	Line1303	8.11	9.4	NA
2015	27	14	503	2	16	2	Line286	9.15	9.3	22
2016	127	9	512	1	23	1	Line1155	7.19	9.7	NA
2014	62	5	5505	3	17	2	Line820	8.88	8.4	NA
2013	181	11	519	3	9	2	Line759	8.51	8.4	46
2014	39	16	5520	2	13	2	Line783	8.83	8.8	36
2014	104	19	5520	3	18	2	Line788	8.53	8.2	NA
2015	24	29	519	3	23	1	Line620	9.2	8.9	19
2014	49	10	509	2	4	2	Line88	NA	9.3	24
2013	12	29	518	2	10	1	Line739	9.71	9.8	18
2015	24	22	5515	3	13	2	Line220	8.36	10.3	NA
2016	5	10	502	2	3	1	Line438	6.67	10.1	NA
2016	44	4	654	9	13	1	Line148	NA	NA	NA
2013	27	26	516	2	16	2	Line702	9.7	9.8	19
2014	7	4	506	1	6	2	Line26	8.44	9.7	6
2016	99	6	502	1	25	3	Line535	7.1	9.8	NA
2013	8	13	511	2	6	1	Line936	9.74	10.6	25
2014	13	3	506	1	23	1	Line40	9.32	9	30
2016	52	12	518	9	4	1	Line1266	NA	NA	NA
2016	42	16	520	2	18	2	Line1319	6.54	10.1	NA
2016	102	11	505	1	24	2	Line1009	8.14	9.6	NA
2015	36	2	5513	2	25	2	Line189	8.86	10.1	30
2016	1	20	5518	9	16	1	Line596	NA	NA	NA
2014	61	2	501	3	7	2	Line832	9.19	8	21
2016	23	15	5509	9	23	1	Line420	NA	NA	NA
2015	26	28	518	3	18	2	Line597	9.07	9.5	21
2015	147	15	520	1	20	1	Line639	8.35	10.8	30
2016	24	6	5507	3	13	2	Line372	7.93	8.8	NA
2014	39	8	5516	2	13	2	Line699	9.26	8.4	34
2013	19	13	511	2	17	1	Line946	9.81	10.2	22
2015	3	28	518	3	6	2	Line587	9.06	9.8	20
2014	7	6	5507	2	25	2	Line868	10.22	8.5	19
2013	178	6	517	3	10	1	Line718	9.25	8.6	27
2015	68	9	501	3	25	3	Line127	9.24	7.5	16
2014	43	14	519	1	16	2	Line307	8.02	8.7	32
2015	22	22	515	3	3	2	Line526	8.97	8.6	19
2015	20	17	517	9	24	1	Line581	NA	NA	NA
2014	42	12	5508	9	3	1	Line871	NA	NA	NA
2014	37	5	513	3	2	2	Line170	8.12	8	NA
2014	6	1	5505	2	6	1	Line810	8.67	NA	NA
2013	198	15	509	1	16	1	Line902	7.98	9.8	28
2015	118	8	501	1	18	2	Line78	8.82	10.1	36
2015	38	4	5514	2	20	2	Line205	9.28	9.6	27
2016	20	17	5513	9	1	1	Line482	NA	NA	NA
2013	192	4	516	3	24	1	Line708	9.14	7.5	20
2015	22	6	507	2	19	2	Line376	9.38	9.6	24
2015	162	8	516	1	16	2	Line556	8.47	10.3	29
2016	40	9	517	2	11	1	Line1250	7.48	9.4	NA
2015	36	13	519	2	7	1	Line608	9.85	9.8	29
2016	54	3	514	2	25	1	Line1199	6.28	10.6	NA
2014	21	17	510	9	8	1	Line112	NA	NA	NA
2014	70	1	501	1	5	1	Line816	9.07	9.4	18
2016	42	24	516	3	4	2	Line1224	8.98	9.6	NA
2013	182	1	514	3	4	2	Line651	9.24	8.3	48
2015	9	26	5517	3	7	2	Line257	8.99	9.3	NA
2015	7	22	515	3	12	2	Line532	9.76	9.2	19
2015	26	30	519	3	18	2	Line616	9.23	8.9	19
2015	94	10	502	1	20	1	Line213	8.93	10.6	25
2015	47	12	5518	2	9	2	Line280	8.79	9.5	32
2016	52	12	5515	2	6	2	Line528	7.46	10	NA
2014	86	6	5514	3	7	1	Line653	8.94	7.9	NA
2015	5	17	518	9	13	1	Line593	NA	NA	NA
2016	100	7	503	1	24	1	Line636	8.5	9.5	NA
2014	20	9	501	2	9	2	Line851	9.44	8.7	16
2015	32	16	520	2	2	2	Line624	9.54	9	40
2014	90	12	5509	9	24	1	Line909	NA	NA	NA
2016	31	18	513	3	11	2	Line1166	9.7	10	NA
2014	68	2	501	3	24	2	Line891	9.71	8.8	21
2015	63	14	503	3	7	2	Line270	8.85	9	20
2014	5	4	5506	2	7	2	Line832	8.77	9.1	21
2014	62	8	516	2	7	2	Line236	10.37	8.9	29
2014	99	12	5510	9	7	1	Line916	NA	NA	NA
2015	25	7	5508	2	23	1	Line82	9.14	9.9	25
2015	16	10	509	2	23	2	Line420	11.2	8.5	25
2013	192	3	515	3	23	2	Line686	8.95	7.7	20
2014	77	12	518	2	19	2	Line288	9.86	8	23
2014	89	2	502	3	2	2	Line906	10.18	7.8	22
2013	54	5	509	9	25	1	Line910	NA	NA	NA
2015	37	14	513	9	6	1	Line486	NA	NA	NA
2013	157	10	513	3	15	2	Line986	9.96	9.1	24
2015	21	11	506	9	13	1	Line352	NA	NA	NA
2013	207	13	520	1	7	2	Line778	7.57	9.2	24
2016	16	14	511	2	23	2	Line1134	6.84	10.7	NA
2014	12	18	512	3	11	1	Line156	8.63	7.6	13
2015	69	14	503	3	4	2	Line265	9.45	8.7	19
2014	56	1	501	3	3	1	Line815	9.46	8.4	27
2014	71	11	5508	3	20	2	Line886	9.26	8.5	NA
2014	37	12	518	1	15	2	Line285	8.36	9.3	13
2014	66	1	501	3	13	1	Line865	9.13	8.4	18
2013	149	7	512	3	8	1	Line959	9.1	8.7	22
2015	140	13	511	1	12	1	Line451	8.96	11	20
2016	3	5	505	9	23	1	Line1008	NA	NA	NA
2013	216	5	518	1	6	1	Line735	7.44	9.1	21
2013	161	7	512	3	20	1	Line969	9.43	9.1	27
2014	39	4	5514	2	13	2	Line658	8.4	8.7	35
2014	96	10	5516	3	17	1	Line703	8.3	8	NA
2014	73	13	519	9	19	1	Line309	NA	NA	NA
2015	54	4	514	2	16	2	Line516	9	9.3	39
2016	10	20	5518	9	25	1	Line603	NA	NA	NA
2016	28	12	519	9	3	1	Line1286	NA	NA	NA
2013	115	7	506	3	16	2	Line839	9.51	8.2	20
2016	36	13	511	3	8	1	Line1122	8.3	9.2	NA
2013	196	11	515	1	12	1	Line678	8.31	10.1	31
2014	13	1	505	1	23	1	Line19	8.43	8.7	25
2015	15	28	5518	3	4	2	Line276	8.45	9.7	NA
2013	177	14	516	1	10	2	Line697	8.17	9.3	28
2014	99	13	5517	3	25	2	Line730	9.15	7.9	NA
2014	71	8	503	1	21	2	Line765	8.59	9.8	17
2014	71	4	514	2	23	2	Line207	9.28	NA	NA
2013	5	7	508	2	3	1	Line871	9.35	10.4	24
2014	9	5	505	3	7	2	Line6	8.18	8.5	14
2014	42	3	506	2	12	1	Line31	8.8	8.2	23
2013	173	11	507	1	16	1	Line861	7.78	10.3	27
2016	19	31	5520	3	18	1	Line637	8.08	9	NA
2014	31	2	513	1	25	2	Line189	7.81	9.9	17
2016	2	4	5506	3	16	2	Line354	8.55	9	NA
2015	10	4	5506	2	15	2	Line34	9.6	10.1	16
2015	9	15	503	2	8	3	Line271	9.8	9.7	20
2015	25	7	508	3	24	1	Line400	8.47	9.7	21
2015	17	5	507	2	15	1	Line374	8.94	9.7	23
2015	17	16	5512	2	3	2	Line150	8	10.9	21
2015	80	10	502	3	25	1	Line242	9.48	9.3	21
2015	143	11	510	1	7	1	Line428	9.02	10.3	15
2013	53	8	519	9	1	1	Line752	NA	NA	NA
2014	92	16	5519	3	13	1	Line762	8.19	8.4	NA
2016	43	22	5520	2	23	2	Line641	7.84	9.5	NA
2015	25	19	5506	9	9	1	Line29	NA	NA	NA
2016	45	15	5510	9	20	1	Line439	NA	NA	NA
2014	64	17	5511	3	19	2	Line948	7.67	10	NA
2015	129	7	508	1	14	1	Line392	9.08	11.1	19
2016	11	21	5507	2	20	2	Line377	6.96	10.3	NA
2015	124	12	510	1	25	2	Line442	9.02	10.8	24
2013	149	8	512	3	7	2	Line958	9.27	8.7	23
2015	40	1	5513	2	11	1	Line177	9.16	10.9	23
2013	123	14	510	3	9	1	Line918	9.18	9.3	24
2015	36	12	518	2	25	2	Line603	11.34	9.4	31
2014	30	4	5514	2	2	2	Line649	9.38	8.6	20
2015	2	24	516	3	16	2	Line556	9.37	9.3	18
2013	201	1	510	1	6	1	Line915	7.33	9.7	20
2015	147	7	516	1	20	1	Line802	8.71	10.7	29
2016	48	21	5520	2	19	1	Line638	6.84	10.4	NA
2013	81	5	508	9	19	1	Line885	NA	NA	NA
2014	42	5	513	3	24	2	Line188	9.03	7.7	32
2014	82	11	5511	9	1	1	Line932	NA	NA	NA
2016	6	14	5511	3	21	2	Line459	8.46	9.5	NA
2014	45	15	512	2	15	1	Line160	6.14	10.8	32
2016	11	30	5519	3	2	2	Line622	8.01	8.8	NA
2015	14	30	5519	3	9	2	Line301	9.21	9.8	NA
2016	139	12	513	1	9	2	Line1165	7.44	9.9	NA
2014	9	11	508	3	7	2	Line69	7.63	9.9	19
2014	60	2	513	2	2	2	Line170	9.15	8.5	24
2014	43	4	513	3	16	1	Line182	7.91	8.3	16
2013	211	9	519	1	6	2	Line756	7.74	9.7	28
2015	19	8	501	2	14	2	Line65	9.7	9	26
2015	3	24	516	3	6	2	Line547	9.02	9.2	19
2013	7	29	518	2	5	1	Line734	10.1	10.3	28
2015	20	1	505	3	19	1	Line337	9.05	8.6	17
2014	6	13	511	1	21	1	Line144	8.97	9.6	5
2016	35	10	516	9	20	1	Line1237	NA	NA	NA
2014	43	1	505	2	13	1	Line11	8.86	8.1	16
2015	50	7	516	2	21	1	Line559	10.53	9.8	31
2016	26	9	509	2	24	1	Line1093	7.09	NA	NA
2015	19	9	5509	3	18	1	Line99	8.85	9.2	NA
2015	22	27	5518	3	21	1	Line290	9.53	7.9	NA
2016	38	13	5516	2	9	1	Line550	8.2	9.6	NA
2016	14	22	5515	3	9	2	Line531	9.21	9.3	NA
2016	46	13	511	3	18	1	Line1130	8.52	9.7	NA
2016	37	23	516	3	9	1	Line1228	9.06	9.3	NA
2016	88	3	63	2	31	3	Line906	6.62	NA	NA
2015	39	18	520	9	4	1	Line626	NA	NA	NA
2013	135	13	509	3	3	2	Line891	9.73	8.8	35
2015	5	19	5507	9	3	1	Line45	NA	NA	NA
2015	24	20	5514	3	13	2	Line199	8.81	9.9	NA
2014	13	8	508	1	7	2	Line69	8.41	10.6	NA
2014	74	9	503	1	24	3	Line769	8.77	9.2	19
2015	6	2	5505	3	21	2	Line18	9.01	7.9	NA
2016	49	4	5511	2	19	2	Line457	8.23	10.3	NA
2016	33	21	5520	2	4	1	Line626	7.35	10.6	NA
2015	20	6	5507	2	9	2	Line50	9.48	10.6	19
2015	23	10	509	2	21	2	Line419	11.44	9.8	25
2013	172	6	517	3	4	1	Line713	9.6	8.7	27
2016	95	8	503	1	6	2	Line555	8.34	9.6	NA
2016	24	10	516	9	9	1	Line1228	NA	NA	NA
2015	103	8	501	1	15	2	Line71	9.12	10.7	38
2016	96	6	502	1	13	3	Line470	9.24	9.5	NA
2013	174	9	518	3	12	2	Line741	8.55	8.8	20
2013	127	10	508	3	13	1	Line879	8.86	9.8	20
2013	172	10	519	3	4	1	Line754	9.05	7.8	20
2015	14	25	517	3	13	1	Line572	9.77	9.8	22
2016	18	6	507	2	24	2	Line1051	6.29	9.6	NA
2013	8	25	516	2	6	1	Line693	9.64	9.3	22
2015	39	16	515	9	15	1	Line535	NA	NA	NA
2013	18	19	514	2	16	1	Line661	9.54	10	20
2013	68	4	506	9	3	1	Line828	NA	NA	NA
2015	4	7	5508	3	3	1	Line66	8.92	9.6	NA
2016	22	4	506	2	19	2	Line1026	7.15	10.4	NA
2014	85	14	5518	3	6	1	Line735	8.51	8.3	NA
2016	48	8	5513	2	4	2	Line485	8.49	9.8	NA
2013	19	9	509	2	17	1	Line903	9.11	9.9	21
2013	144	6	511	3	11	2	Line941	10.8	9.8	24
2014	32	2	513	1	6	2	Line173	9.28	9.3	23
2014	74	10	5508	3	21	1	Line887	8.83	8.4	NA
2016	24	5	506	9	19	1	Line1026	NA	NA	NA
2014	60	16	513	9	9	1	Line176	NA	NA	NA
2016	157	8	517	1	8	2	Line1248	7.98	9.8	NA
2013	176	1	514	3	7	2	Line653	9.52	8.6	23
2013	183	5	516	3	24	2	Line708	9.36	8	32
2013	179	6	517	3	11	1	Line719	9.57	8.8	31
2016	20	13	520	9	25	1	Line1325	NA	NA	NA
2016	129	3	509	1	13	1	Line1084	7.5	10	NA
2015	47	23	5512	9	9	1	Line155	NA	NA	NA
2016	24	8	501	2	1	2	Line322	7.16	10.6	NA
2013	169	7	517	3	16	2	Line723	9.53	8	24
2014	40	17	509	9	15	1	Line97	NA	NA	NA
2015	22	22	5515	3	3	2	Line212	9.24	8.5	NA
2016	29	13	511	3	1	1	Line1116	8.04	8.4	NA
2016	151	12	519	1	2	2	Line1285	7.65	9.7	NA
2014	14	2	505	1	24	2	Line20	7.87	10.2	NA
2016	34	12	5515	2	7	2	Line529	7.17	9.9	NA
2014	32	11	510	2	2	1	Line107	9.22	8.2	17
2016	9	5	506	9	4	1	Line1014	NA	NA	NA
2016	53	29	519	3	25	1	Line1304	9.1	9.3	NA
2014	35	19	501	9	14	1	Line867	NA	NA	NA
2016	13	4	505	9	8	1	Line996	NA	NA	NA
2016	2	30	5519	3	16	2	Line615	8.89	8.8	NA
2016	24	14	5508	9	2	1	Line382	NA	NA	NA
2015	3	11	510	3	2	1	Line424	10.28	8.7	18
2015	73	9	501	3	24	3	Line123	8.91	8	18
2014	92	14	518	9	9	1	Line280	NA	NA	NA
2014	51	12	518	1	11	2	Line281	7.98	8.2	19
2015	19	24	5516	3	20	2	Line247	7.72	10.7	NA
2013	161	10	513	3	25	2	Line647	9.52	8.4	19
2015	80	12	502	3	16	3	Line204	8.91	9.1	19
2016	25	12	502	2	11	3	Line457	7.57	9.9	NA
2014	98	18	5520	3	19	1	Line789	7.86	8.2	NA
2014	18	2	5505	2	9	2	Line813	NA	9.6	19
2013	47	8	518	9	19	1	Line746	NA	NA	NA
2015	58	22	5511	9	19	1	Line142	NA	NA	NA
2015	36	8	654	9	24	1	Line303	NA	NA	NA
2016	51	14	5516	2	1	2	Line543	6.88	10.2	NA
2014	71	5	502	1	21	2	Line980	8.76	9.4	17
2016	35	12	61	1	94	4	Line265	8.99	NA	NA
2014	64	13	5509	3	19	2	Line905	8.94	8.1	NA
2015	15	7	508	2	13	1	Line391	9.14	10.4	27
2016	25	17	5513	3	24	1	Line501	9.22	9.2	NA
2014	65	12	5508	9	25	1	Line889	NA	NA	NA
2013	8	9	509	2	6	1	Line894	9.68	10.9	28
2014	20	14	510	3	19	1	Line121	7.78	8.8	17
2015	2	22	5515	3	16	2	Line223	9.17	8.1	NA
2016	7	5	506	9	2	1	Line1012	NA	NA	NA
2014	48	7	508	2	18	1	Line78	10.32	8.5	22
2014	39	1	505	2	9	1	Line8	9.58	8.5	18
2014	41	6	515	1	13	2	Line220	8.43	9.3	25
2014	69	16	513	9	18	1	Line183	NA	NA	NA
2015	17	26	5517	9	1	1	Line252	NA	NA	NA
2015	160	1	513	1	1	1	Line482	7.6	10.6	18
2016	48	16	5517	2	4	2	Line565	8.31	10	NA
2013	214	6	518	1	5	2	Line734	7.42	8.8	30
2016	140	8	511	1	11	2	Line1124	7.47	11.4	NA
2015	19	3	5506	3	18	1	Line36	9.54	8.5	NA
2014	82	9	517	2	25	1	Line272	10.34	8.4	21
2015	23	2	5505	3	8	2	Line7	9.15	8.2	NA
2016	12	7	510	9	4	1	Line1098	NA	NA	NA
2016	43	11	5515	2	14	1	Line534	7.16	9.8	NA
2016	9	14	511	2	25	2	Line1136	7.11	10.8	NA
2014	27	1	505	1	6	1	Line5	7.86	8.8	13
2016	22	11	502	2	19	2	Line517	7.74	9.9	NA
2016	15	16	512	2	18	2	Line1151	5.66	11.8	NA
2013	20	32	519	2	9	2	Line759	9.34	9.2	17
2016	138	8	511	1	1	2	Line1116	7.91	10.2	NA
2015	24	7	508	3	23	1	Line399	9.14	8.4	20
2015	56	21	5507	9	12	1	Line52	NA	NA	NA
2015	10	13	503	2	8	1	Line271	9.7	8.8	23
2015	20	12	508	9	1	1	Line381	NA	NA	NA
2013	133	13	509	3	10	2	Line898	9.91	8.9	47
2014	29	11	516	3	6	2	Line235	8.31	8.4	14
2015	8	27	5518	3	7	1	Line278	9.15	8.1	41
2015	27	5	507	2	25	1	Line380	8.98	10.1	24
2013	176	7	505	1	6	1	Line810	8.2	9.5	27
2015	109	9	501	1	6	3	Line34	9.44	10.9	27
2016	52	3	503	9	13	1	Line588	NA	NA	NA
2014	76	9	503	1	20	3	Line761	9.1	9.7	21
2014	63	9	5515	9	14	1	Line679	NA	NA	NA
2016	14	8	508	2	13	2	Line1063	6.89	10.5	NA
2014	56	17	508	9	25	1	Line84	NA	NA	NA
2016	20	12	502	2	6	3	Line440	7.79	10	NA
2014	69	8	5507	3	16	1	Line861	8.1	9.4	NA
2016	43	13	519	2	14	1	Line1295	7.21	9.9	NA
2016	15	15	5512	3	14	1	Line472	9.96	8.7	NA
2016	5	15	512	2	3	1	Line1139	7.15	10.5	NA
2013	41	5	510	9	13	1	Line921	NA	NA	NA
2015	4	27	5518	3	3	1	Line275	9.27	9.2	NA
2014	95	14	518	9	12	1	Line282	NA	NA	NA
2016	42	13	5516	2	13	1	Line553	7.68	9.2	NA
2013	187	5	516	3	10	2	Line697	9.29	8.3	23
2016	14	10	515	9	24	1	Line1219	NA	NA	NA
2016	53	13	519	2	24	1	Line1303	7.34	9.8	NA
2013	84	8	520	9	9	1	Line780	NA	NA	NA
2015	33	22	5510	9	20	1	Line122	NA	NA	NA
2015	129	10	509	1	2	2	Line403	8.44	10.8	20
2015	16	14	5511	3	24	2	Line146	8.35	9.1	NA
2013	18	27	517	2	16	1	Line723	9.62	9.5	19
2015	13	17	5513	3	12	1	Line178	8.21	9	NA
2016	58	5	508	9	3	1	Line1055	NA	NA	NA
2013	20	2	505	2	9	2	Line813	9.65	9.5	20
2016	18	2	505	2	24	2	Line1009	6.79	10.1	NA
2013	80	8	520	9	4	1	Line776	NA	NA	NA
2016	165	11	519	1	7	1	Line1289	8.66	9.2	NA
2014	36	10	516	3	9	1	Line238	NA	9.4	20
2015	9	5	507	3	8	1	Line368	8.92	8.2	17
2013	23	27	517	2	21	1	Line728	9.6	9.5	22
2013	124	8	507	3	10	1	Line856	9.22	9.1	25
2015	136	11	510	1	18	1	Line437	8.9	12.2	27
2015	10	5	5507	2	8	1	Line49	8.24	10.8	21
2014	71	3	514	2	14	1	Line200	8.03	9.6	22
2016	22	17	5513	3	21	1	Line499	9.13	8.9	NA
2013	7	10	509	2	7	2	Line895	9.85	11.2	29
2014	15	13	5511	2	15	1	Line944	9.79	9.8	18
2016	11	19	5506	2	20	2	Line357	6.09	11	NA
2016	42	9	509	3	14	1	Line1085	8.94	9.5	NA
2015	79	8	501	3	23	2	Line103	9.48	8.4	18
2016	42	17	5512	9	4	1	Line466	NA	NA	NA
2016	17	17	5513	3	16	1	Line495	9.62	8.7	NA
2015	3	2	5505	3	6	2	Line5	8.64	9.1	NA
2015	25	27	518	3	24	1	Line602	9.16	8.5	17
2014	64	8	503	1	24	2	Line769	8.54	8.6	12
2014	17	17	511	3	15	2	Line139	8.43	9.1	20
2014	104	14	5518	3	25	1	Line751	8.4	8.4	NA
2015	52	6	5515	2	6	2	Line214	8.7	9.8	35
2014	82	1	502	3	3	1	Line907	9.93	7.8	19
2013	16	4	506	2	23	2	Line845	10.35	9.9	20
2013	105	5	507	9	19	1	Line863	NA	NA	NA
2014	42	9	515	3	24	2	Line229	8.23	8.7	21
2016	6	4	5506	3	21	2	Line358	8.31	9.2	NA
2016	4	10	509	2	12	2	Line1083	6.38	10.5	NA
2016	38	2	505	3	2	2	Line991	8.42	9.2	NA
2014	53	9	503	1	8	3	Line691	9.29	9.5	20
2014	24	19	512	3	13	2	Line158	8.49	8.1	18
2016	36	4	654	9	21	1	Line293	NA	NA	NA
2013	8	3	506	2	6	1	Line831	9.71	10.8	26
2016	51	22	515	3	13	2	Line1210	8.88	9.5	NA
2014	43	12	5518	2	24	2	Line750	9.87	8.9	23
2014	36	1	5513	2	9	1	Line981	8.95	9.8	20
2015	70	11	502	3	24	2	Line239	4.61	13.4	29
2014	71	16	5511	3	18	1	Line947	8.89	8.7	NA
2015	144	7	508	1	2	1	Line382	8.28	10.9	21
2016	162	11	519	1	12	1	Line1293	7.46	9.3	NA
2014	21	9	5517	9	4	1	Line713	NA	NA	NA
2014	45	12	510	2	3	2	Line108	8.42	8.5	16
2013	133	6	506	3	19	1	Line842	9.39	9.2	11
2014	6	10	509	1	25	2	Line105	8.85	9.5	NA
2015	21	5	507	2	19	1	Line376	9.2	9.3	24
2014	63	6	502	1	19	3	Line973	7.58	9.4	19
2016	23	18	5513	3	8	2	Line488	8.35	10.2	NA
2014	15	15	512	1	13	1	Line158	8.46	9.2	5
2014	38	16	5520	2	8	2	Line779	6.62	10.2	27
2014	82	12	518	2	16	2	Line286	9.84	7.5	16
2014	35	14	519	1	4	2	Line297	7.33	8.4	9
2015	49	14	5519	2	19	2	Line309	8.22	9.2	32
2015	58	8	501	3	11	2	Line56	8.43	8.9	20
2013	215	11	520	1	1	1	Line773	7.53	8.9	19
2016	5	21	5507	2	2	2	Line363	5.93	10.7	NA
2014	15	19	512	3	4	2	Line151	7.56	8.9	NA
2014	79	10	517	2	1	2	Line252	9.3	8.9	29
2016	5	14	5511	3	1	2	Line443	8.61	8.9	NA
2015	54	12	509	9	8	1	Line408	NA	NA	NA
2013	179	3	515	3	19	2	Line683	9.36	8	32
2014	41	16	512	9	16	1	Line161	NA	NA	NA
2016	115	15	507	1	18	2	Line1046	7.95	10	NA
2013	144	8	512	3	11	2	Line962	9.32	9.2	27
2016	43	14	511	3	24	2	Line1135	8.19	9.2	NA
2016	53	2	513	2	11	2	Line1166	6.44	10.7	NA
2014	49	16	520	1	1	2	Line315	NA	9.1	22
2015	32	12	518	2	2	2	Line584	10.15	9.4	46
2014	15	13	511	1	13	1	Line137	8.21	9.4	NA
2016	3	9	515	9	8	1	Line1206	NA	NA	NA
2014	93	3	502	3	19	3	Line973	8.65	8.9	16
2015	5	6	507	2	2	2	Line363	9.75	10.4	25
2016	40	31	520	3	12	1	Line1314	9.41	9.4	NA
2016	34	17	5512	9	12	1	Line471	NA	NA	NA
2015	15	8	654	9	4	1	Line93	NA	NA	NA
2016	153	5	516	1	23	1	Line1239	7.21	9.8	NA
2014	46	3	506	2	16	1	Line35	10.14	7.8	15
2014	83	17	507	9	24	1	Line62	NA	NA	NA
2015	41	4	5514	2	13	2	Line199	9.7	10.6	24
2016	29	19	5517	9	12	1	Line571	NA	NA	NA
2016	7	28	5518	3	12	2	Line592	8.65	9.5	NA
2014	47	14	5519	2	19	2	Line767	9.08	9.3	25
2014	69	5	502	1	3	2	Line907	9.24	8.6	16
2016	78	6	63	2	31	6	Line906	6.53	NA	NA
2014	93	17	5519	3	4	2	Line754	9.21	8.4	NA
2014	15	9	509	1	13	1	Line95	9.75	9.5	18
2014	57	4	5505	3	4	1	Line809	8.26	8.4	NA
2013	102	5	507	9	23	1	Line866	NA	NA	NA
2013	142	6	511	3	16	2	Line945	10.48	9.9	25
2013	189	11	519	3	3	2	Line753	8.89	NA	NA
2015	54	24	5516	9	4	1	Line234	NA	NA	NA
2015	50	11	5518	2	21	1	Line290	9.06	8.6	25
2015	15	30	5519	3	4	2	Line297	8.63	8.2	NA
2015	20	4	506	2	9	2	Line349	8.93	10.7	26
2014	9	16	511	3	8	1	Line133	8.76	8.5	13
2015	13	5	507	2	11	1	Line370	8.82	9	20
2014	36	7	508	2	6	1	Line68	NA	9.5	25
2014	38	9	515	3	19	2	Line225	9.42	7.9	17
2016	39	8	508	3	19	2	Line1068	8.11	9.6	NA
2013	169	9	506	1	5	1	Line830	8.08	9.7	32
2016	41	27	518	3	13	1	Line1273	8.36	9.1	NA
2013	23	20	514	2	21	2	Line666	9.48	9.7	23
2014	103	15	5518	3	23	2	Line749	8.44	7.8	NA
2013	196	8	513	1	14	2	Line985	8.38	9.9	32
2013	182	8	513	1	22	2	Line644	8.36	10.1	33
2016	9	10	502	2	7	1	Line447	8.84	9.9	NA
2016	36	15	512	3	8	1	Line1143	9.68	9.7	NA
2014	20	11	5510	2	20	1	Line927	8.43	8.2	17
2013	22	20	514	2	19	2	Line664	9.04	10	22
2013	202	10	519	1	7	2	Line757	8.08	9	27
2014	19	6	5507	2	4	2	Line850	9.49	8.8	21
2014	38	16	519	3	11	1	Line302	7.6	9	14
2015	21	14	512	9	16	1	Line474	NA	NA	NA
2015	17	8	654	9	6	1	Line117	NA	NA	NA
2015	17	23	516	3	16	1	Line556	9.13	8.5	19
2016	11	13	503	2	9	1	Line575	7.84	10.4	NA
2013	168	12	507	1	3	2	Line849	8.26	9.1	29
2014	38	9	5517	2	11	1	Line719	9.33	9.4	28
2014	15	14	510	3	14	1	Line117	6.96	10	21
2016	5	18	5513	9	25	1	Line502	NA	NA	NA
2014	74	4	5505	3	21	1	Line824	9.11	8.1	NA
2015	4	8	5508	2	12	2	Line73	10.92	10.1	28
2016	13	12	510	2	8	2	Line1101	7.5	10.1	NA
2014	45	9	509	2	15	1	Line97	9.12	8.1	19
2013	16	17	513	2	14	1	Line985	9.93	9.6	20
2015	40	3	5514	2	11	1	Line197	9.62	9.7	17
2015	8	21	515	3	7	1	Line529	9.12	8.7	20
2015	16	32	520	3	24	2	Line642	8.2	9.4	19
2014	80	13	5517	3	16	2	Line723	9.39	8.1	NA
2014	47	1	5513	2	20	1	Line989	9.38	8.8	22
2016	31	2	505	3	11	2	Line998	8.48	10	NA
2014	7	8	507	3	6	1	Line47	7.96	8.2	17
2016	61	11	61	1	93	4	Line257	8.55	NA	NA
2013	23	19	514	2	21	1	Line666	9.9	9.9	25
2015	26	3	5506	2	24	1	Line41	9.94	9.5	25
2016	30	7	5513	2	1	1	Line482	6.36	10.2	NA
2016	15	10	502	2	13	1	Line470	7.36	10.1	NA
2015	112	13	503	1	3	1	Line264	9	10.2	39
2016	2	23	5516	3	1	1	Line543	9.38	9.6	NA
2013	179	2	515	3	11	1	Line677	9.04	9.6	18
2014	15	8	5518	9	12	1	Line741	NA	NA	NA
2014	13	16	511	3	12	1	Line136	9	8.1	23
2016	40	1	5510	2	11	1	Line431	8.17	9.8	NA
2014	25	9	5509	2	25	1	Line910	8.81	8.5	19
2014	16	10	5509	2	24	2	Line909	NA	8	16
2016	47	7	516	2	18	1	Line1235	6.92	9.9	NA
2016	9	27	5518	3	8	1	Line589	9.11	8.6	NA
2016	22	18	5506	2	20	1	Line357	6.23	10.8	NA
2014	82	16	5519	3	3	1	Line753	9.12	8.2	NA
2015	41	16	520	2	13	2	Line633	9.28	9.4	26
2016	130	3	509	1	1	1	Line1074	7.28	9.8	NA
2013	116	5	505	3	6	2	Line810	9.01	8.6	25
2014	78	4	5505	3	25	1	Line826	7.9	8.8	19
2015	15	14	503	2	18	2	Line287	8.67	10.3	26
2014	75	8	5507	3	22	1	Line865	8.84	7.6	NA
2013	11	9	509	2	9	1	Line897	9.23	10.2	23
2015	53	12	5518	2	11	2	Line281	9.56	9.4	29
2015	52	14	519	2	6	2	Line607	10.19	9.3	40
2014	26	11	502	2	24	1	Line647	8.88	8.5	18
2016	144	3	515	1	15	1	Line1212	7.7	9.9	NA
2015	18	13	511	2	16	1	Line455	9.98	9.8	23
2016	53	19	514	3	25	1	Line1199	8.8	9.5	NA
2016	13	6	507	2	8	2	Line1038	6.11	10.1	NA
2013	206	13	520	1	15	2	Line785	7.72	9.2	16
2013	26	29	518	2	24	1	Line750	8.9	NA	NA
2015	11	4	5506	2	20	2	Line38	9.17	10.6	15
2013	177	4	511	1	10	2	Line940	9.08	8.9	24
2015	6	1	505	2	4	1	Line325	9.54	10.2	25
2013	21	34	520	2	4	2	Line776	8.84	10.2	22
2016	43	23	516	3	15	1	Line1233	8.47	9.3	NA
2016	36	11	518	2	7	1	Line1268	8.39	10.2	NA
2013	12	22	515	2	5	2	Line672	8.21	10.6	24
2014	126	1	503	3	21	1	Line765	8.82	8.4	23
2014	24	3	506	1	16	1	Line35	8.36	8.4	21
2015	22	21	5508	9	19	1	Line79	NA	NA	NA
2014	99	11	5510	9	10	1	Line919	NA	NA	NA
2014	66	1	501	1	1	1	Line812	8.68	9.1	19
2014	70	18	5512	3	17	1	Line966	8.58	8.4	NA
2016	26	17	5513	3	25	1	Line502	9.44	9	NA
2016	125	9	512	1	14	1	Line1148	6.64	9.9	NA
2014	41	15	520	1	1	1	Line315	9.02	8.9	20
2015	14	8	508	2	13	2	Line391	8.79	9.9	28
2014	5	16	511	9	7	1	Line132	NA	NA	NA
2015	50	4	5514	2	21	2	Line206	9.62	9.6	33
2016	54	15	5511	9	4	1	Line445	NA	NA	NA
2016	30	5	5512	2	1	1	Line463	7.91	9.7	NA
2014	34	5	5515	2	7	1	Line674	8.18	9.1	23
2015	169	14	519	1	9	2	Line628	8.55	11.9	29
2016	4	10	515	9	14	1	Line1211	NA	NA	NA
2013	210	12	520	1	2	1	Line774	7.81	9.9	33
2013	7	8	508	2	7	2	Line874	9.17	10.2	24
2014	78	10	517	2	21	2	Line269	8.97	8.6	28
2015	5	24	516	3	1	2	Line543	8.94	9.4	20
2013	137	9	507	3	13	2	Line858	10.35	8.5	20
2015	142	15	512	1	16	1	Line474	8.56	9.6	16
2014	89	12	5509	9	23	1	Line908	NA	NA	NA
2016	6	9	509	2	4	1	Line1077	6.58	10	NA
2013	165	8	505	1	13	2	Line816	8.96	10.2	31
2013	174	8	518	3	6	1	Line735	9.46	9.3	17
2014	41	3	5514	2	14	1	Line659	8.13	9	34
2015	9	16	512	3	7	2	Line467	9.16	8.7	20
2016	43	12	518	9	13	1	Line1273	NA	NA	NA
2013	20	20	514	2	9	2	Line655	9.19	9.4	19
2014	42	11	510	2	12	1	Line115	8.92	9.2	23
2015	9	3	506	3	8	1	Line348	9.48	8.4	20
2014	80	16	514	9	3	1	Line192	NA	NA	NA
2013	208	12	520	1	16	1	Line786	8.25	9.2	35
2015	167	11	518	1	9	1	Line590	9.05	11.2	23
2014	87	4	5513	3	8	1	Line980	9.71	8.2	NA
2014	77	7	516	2	20	1	Line247	7.05	11.6	42
2015	108	14	503	1	8	2	Line271	9.17	10.1	21
2015	8	13	511	2	6	1	Line446	10.44	9.9	26
2015	145	8	508	1	18	2	Line395	8.95	11.3	20
2014	35	14	5519	2	15	2	Line764	7.31	9.8	40
2013	25	31	519	2	23	1	Line770	9.26	9.8	20
2015	49	11	518	2	20	1	Line599	9.07	9.8	39
2014	15	8	501	2	13	1	Line865	8.88	9.2	19
2015	25	12	502	2	11	3	Line172	10.03	9.1	35
2014	99	13	518	9	19	1	Line288	NA	NA	NA
2015	5	23	5516	3	4	1	Line234	8.72	9.3	NA
2015	171	9	517	1	6	1	Line566	8.68	12	44
2015	9	21	5515	3	8	1	Line216	8.91	9.5	NA
2015	48	6	5515	2	4	2	Line213	10.08	10.1	33
2016	23	17	5505	2	21	2	Line339	8.56	9.9	NA
2016	31	4	5511	2	12	2	Line451	7.49	10.4	NA
2014	14	16	511	9	15	1	Line139	NA	NA	NA
2016	4	9	5509	3	3	1	Line404	9.18	9.1	NA
2013	125	5	505	3	19	2	Line822	9.37	8.9	32
2015	45	4	514	2	24	2	Line522	9.71	9.7	23
2015	14	16	512	2	13	2	Line799	9.9	9.6	23
2015	3	20	514	3	6	2	Line507	9.27	8.6	17
2014	35	4	514	1	4	2	Line193	7.58	10.8	NA
2016	15	12	519	9	16	1	Line1297	NA	NA	NA
2016	10	9	5509	3	9	1	Line409	9.04	9.4	NA
2014	51	12	5518	2	11	2	Line740	8.35	9.9	24
2016	19	3	5506	3	18	1	Line355	9.11	8.9	NA
2014	34	13	5505	9	7	1	Line811	NA	NA	NA
2014	73	6	502	1	23	3	Line986	8.61	9.6	21
2013	8	14	511	2	10	2	Line940	10.38	10.2	24
2015	28	11	506	9	6	1	Line347	NA	NA	NA
2014	69	12	5509	3	16	1	Line902	8.58	9.4	NA
2013	16	5	507	2	14	1	Line859	10.31	9.9	20
2014	28	9	517	1	20	1	Line268	9.1	8.2	9
2016	46	10	61	1	93	3	Line257	8.54	NA	NA
2015	19	14	512	9	14	1	Line472	NA	NA	NA
2014	59	9	5507	3	12	2	Line857	9.11	8.8	NA
2016	47	9	509	3	19	1	Line1089	9.14	9.5	NA
2015	5	5	507	3	4	1	Line365	9.24	8.8	18
2015	150	6	515	1	25	2	Line542	8.07	11	25
2013	175	8	518	3	7	1	Line736	9.26	8.7	22
2014	64	8	5520	9	9	1	Line780	NA	NA	NA
2016	149	13	520	1	11	1	Line1313	8.04	9.2	NA
2014	14	17	510	9	15	1	Line118	NA	NA	NA
2014	36	8	516	1	2	2	Line232	8.77	10.1	NA
2014	39	16	519	3	12	1	Line303	7.69	8.6	21
2016	13	16	5505	2	11	1	Line330	8.02	10.3	NA
2014	61	10	5508	3	8	1	Line875	9.1	8.4	NA
2013	42	8	518	9	14	1	Line742	NA	NA	NA
2016	53	27	518	3	25	1	Line1283	8.48	9.6	NA
2014	50	13	517	3	13	2	Line262	9.1	8.5	18
2014	35	1	5513	2	8	1	Line980	9.22	8.9	21
2015	16	23	5516	3	15	1	Line243	9.13	9	NA
2015	156	4	514	1	15	2	Line515	8.38	9.9	27
2015	51	14	519	2	1	2	Line604	9.15	9.5	44
2016	92	10	505	1	15	1	Line1002	8.42	9.5	NA
2016	42	2	5510	2	18	2	Line437	8.93	10.5	NA
2015	3	13	511	9	19	1	Line457	NA	NA	NA
2013	13	3	506	2	11	1	Line836	10.03	9.8	19
2015	10	16	512	2	15	2	Line473	9.74	9.6	25
2016	43	2	505	3	24	2	Line1009	8.43	8.9	NA
2016	53	20	514	3	18	2	Line1193	8.52	9.7	NA
2013	149	4	510	3	7	2	Line916	8.69	9.7	26
2016	50	4	61	1	93	2	Line257	8.59	NA	NA
2015	9	1	5505	3	8	1	Line7	9.04	8.3	NA
2015	32	1	513	2	3	1	Line484	9.44	10.6	48
2015	69	8	501	3	4	2	Line17	8.58	8.1	19
2014	56	8	503	1	25	2	Line780	8.96	9.9	17
2016	44	18	5518	2	3	2	Line585	6.77	10.4	NA
2015	43	4	514	2	23	2	Line521	9.94	9.9	27
2016	27	8	508	2	16	2	Line1066	6.75	10.5	NA
2016	103	9	503	1	7	3	Line561	8.04	9.7	NA
2013	154	10	506	1	17	2	Line840	6.65	10.8	26
2016	3	18	5513	9	23	1	Line500	NA	NA	NA
2015	22	12	5510	2	19	2	Line121	8.98	10.4	29
2016	14	14	5508	9	12	1	Line390	NA	NA	NA
2016	51	16	5517	2	1	2	Line563	6.74	9.9	NA
2013	205	2	517	1	3	1	Line712	7.72	10.1	31
2014	83	10	5516	3	4	1	Line691	9.66	8.1	NA
2015	14	5	507	3	13	1	Line372	9.64	7.6	16
2013	186	11	515	1	24	1	Line687	8.11	10.7	29
2015	105	15	503	1	15	3	Line280	8.9	10.1	24
2015	162	13	519	1	18	1	Line616	9.2	10.3	22
2014	83	12	5517	3	4	1	Line713	8.85	8.1	NA
2013	199	3	520	3	14	1	Line784	8.34	9.2	30
2014	100	13	518	9	18	1	Line287	NA	NA	NA
2016	7	26	5517	3	12	2	Line571	8.56	9.4	NA
2014	77	15	5510	3	23	2	Line929	7.83	8.5	18
2013	208	7	518	1	1	2	Line731	7.4	NA	NA
2015	26	9	509	3	25	1	Line422	9.31	9.6	20
2014	59	4	502	1	11	1	Line940	8.96	9.1	9
2016	34	4	5511	2	7	2	Line447	8.36	10	NA
2016	24	8	508	2	1	2	Line1053	7.67	9.8	NA
2015	48	8	516	2	4	2	Line546	9.7	9.6	25
2016	13	5	506	9	8	1	Line1017	NA	NA	NA
2013	152	8	505	1	10	2	Line814	8.14	10.1	23
2014	15	12	509	3	14	1	Line96	8.87	8.7	27
2015	37	15	520	2	8	1	Line629	9.61	9.5	31
2015	42	5	515	2	13	1	Line533	9.48	10.1	28
2015	26	10	509	2	11	2	Line410	9.82	9.8	32
2013	179	10	514	1	17	2	Line662	8.29	9.2	27
2013	194	8	513	1	23	2	Line645	8.29	9.8	29
2013	129	8	507	3	15	1	Line860	9.15	9.3	25
2015	26	5	507	2	24	1	Line795	9.56	10.4	29
2015	28	26	5517	9	12	1	Line261	NA	NA	NA
2014	51	17	519	3	23	2	Line312	7.66	9.6	20
2015	11	2	5505	2	20	2	Line17	8	11.1	24
2014	64	4	514	2	25	2	Line209	9.29	7.7	18
2016	41	15	5517	2	12	1	Line571	7.2	10.7	NA
2014	27	11	510	1	6	1	Line110	8.58	7.8	20
2014	26	3	506	1	2	1	Line23	8.47	9	NA
2016	37	1	513	2	8	1	Line1164	6.75	10.7	NA
2014	65	1	513	2	8	1	Line175	9.35	8.4	22
2016	156	3	515	1	1	1	Line1200	7.12	9.5	NA
2013	128	6	506	3	14	1	Line838	8.99	9	24
2016	41	13	519	2	12	1	Line1293	7.41	9.6	NA
2016	120	15	650	1	21	3	Line270	7.6	9.8	NA
2013	24	17	513	2	22	1	Line644	9.64	10.2	24
2014	78	11	5508	3	18	2	Line884	9.69	8.3	19
2016	9	21	5507	2	25	2	Line380	7.37	10.6	NA
2015	27	11	502	2	16	2	Line204	9.75	9.9	33
2014	51	10	516	3	24	1	Line250	8.62	8.1	14
2014	33	4	5514	2	10	2	Line656	9.48	9.3	23
2013	201	4	511	1	18	2	Line947	8.75	9.8	31
2015	156	3	514	1	24	1	Line522	8.6	10.3	30
2014	96	17	5519	3	5	2	Line755	9.12	7.9	NA
2014	51	16	512	2	21	2	Line165	8.44	9.3	23
2014	18	12	502	2	24	2	Line647	9.14	8.3	14
2013	105	4	507	9	17	1	Line862	NA	NA	NA
2016	9	6	5507	3	7	2	Line367	8.54	9.6	NA
2014	18	9	5509	2	18	1	Line904	8.4	8.3	20
2014	24	8	507	3	23	1	Line61	7.96	9.2	19
2014	57	6	5506	3	4	1	Line829	8.5	8.4	NA
2015	4	8	5508	3	11	2	Line72	8.31	9.1	NA
2014	13	14	511	1	7	2	Line132	8.06	9.7	6
2016	42	21	5520	2	13	1	Line633	7.14	9.8	NA
2015	15	6	5507	2	18	2	Line57	8.15	10.5	17
2015	33	1	5513	2	4	1	Line172	10.26	9.3	34
2015	125	16	512	1	6	2	Line798	8.82	11.2	24
2016	4	19	5518	9	12	1	Line592	NA	NA	NA
2013	198	1	520	3	3	1	Line775	8.79	8.3	NA
2016	16	21	5507	2	23	2	Line379	6.71	10.4	NA
2016	48	19	5516	9	18	1	Line557	NA	NA	NA
2015	163	8	516	1	3	2	Line545	8.97	11.1	39
2013	197	2	510	1	20	2	Line927	7.77	9.7	29
2016	11	10	502	2	9	1	Line456	7.51	10.5	NA
2016	13	9	514	9	23	1	Line1197	NA	NA	NA
2014	9	9	5517	9	15	1	Line722	NA	NA	NA
2016	27	10	502	2	25	1	Line535	7.24	9.6	NA
2015	125	8	508	1	6	2	Line385	8.2	12.3	28
2015	5	22	5515	3	1	2	Line210	9.33	8.1	NA
2015	156	7	516	1	24	1	Line561	8.91	10.2	27
2014	91	16	5519	3	12	1	Line761	8.01	8.6	NA
2014	42	15	512	2	12	1	Line157	6.3	10.4	35
2015	44	10	517	2	3	2	Line564	8.97	9.5	25
2015	21	20	514	3	25	2	Line523	9.78	8.9	21
2014	31	13	5519	2	4	1	Line754	9.57	8	29
2016	141	6	510	1	18	2	Line1109	8.18	10.1	NA
2016	19	6	507	2	14	2	Line1043	6.73	9.4	NA
2015	14	3	5506	3	13	1	Line32	8.63	9.1	NA
2015	19	22	5510	9	7	1	Line111	NA	NA	NA
2015	17	24	5516	3	15	2	Line243	8.87	8.6	NA
2015	168	12	518	1	1	2	Line583	9.49	10.8	20
2014	63	17	508	9	18	1	Line78	NA	NA	NA
2015	7	12	5510	3	12	2	Line115	7.87	10.3	NA
2016	31	13	5505	9	11	1	Line330	NA	NA	NA
2015	96	7	501	1	8	1	Line40	8.44	10.2	30
2014	25	15	512	1	7	1	Line153	8.68	8.1	24
2015	12	26	5516	9	21	1	Line248	NA	NA	NA
2014	102	8	5515	3	23	1	Line686	8.58	7.5	NA
2014	84	17	507	9	23	1	Line61	NA	NA	NA
2014	44	8	508	2	23	2	Line82	9.16	9.1	20
2015	21	24	516	3	25	2	Line562	8.91	9.5	22
2016	42	7	508	3	14	1	Line1064	8.1	9.3	NA
2014	70	3	514	2	13	1	Line199	8.5	8.9	19
2014	41	5	507	2	11	1	Line51	9.36	8	19
2015	24	5	5507	3	23	1	Line61	8.16	9.6	NA
2015	21	9	509	3	20	1	Line418	9.26	8.1	19
2013	23	3	506	2	21	1	Line844	9.4	9.4	21
2015	2	31	520	3	1	1	Line623	8.33	9.8	21
2015	23	20	514	3	8	2	Line509	8.8	10.1	21
2013	184	10	514	1	4	2	Line651	8.6	9.9	33
2015	60	7	501	9	9	1	Line52	NA	NA	NA
2013	26	5	507	2	24	1	Line867	9.7	9.9	16
2016	36	11	5515	2	7	1	Line529	7.57	10.5	NA
2015	19	2	5505	2	14	2	Line12	8.17	10.4	17
2015	51	16	5520	2	1	2	Line315	9.54	10.5	33
2016	16	6	507	2	23	2	Line1050	6	10.7	NA
2016	111	5	502	1	20	2	Line521	7.68	10	NA
2014	15	17	511	3	4	2	Line130	9.17	8.5	NA
2014	73	8	516	2	24	2	Line250	9.23	8.5	19
2015	4	18	518	9	21	1	Line600	NA	NA	NA
2014	29	8	515	3	2	1	Line211	9.66	8.6	14
2015	4	19	514	3	3	1	Line505	9.33	8.4	19
2015	133	13	511	1	13	1	Line452	8.56	9.9	14
2015	110	14	503	1	3	2	Line264	8.86	9.8	37
2015	13	14	512	9	8	1	Line468	NA	NA	NA
2014	9	9	5509	2	9	1	Line897	8.38	9.3	20
2013	24	26	516	2	1	2	Line689	9.8	9.9	21
2016	40	16	5517	2	8	2	Line568	7.31	9.9	NA
2016	51	10	517	2	1	2	Line1242	7.61	10.2	NA
2015	20	8	508	2	9	2	Line388	10.06	10	24
2015	170	2	513	1	11	2	Line490	8.04	9.9	30
2016	24	25	5517	3	23	1	Line580	8.83	8.8	NA
2014	75	14	519	2	9	2	Line301	NA	9.3	23
2015	4	6	507	2	12	2	Line371	9.52	10.5	25
2016	112	4	502	1	16	1	Line499	8.34	10.2	NA
2016	42	5	507	9	12	1	Line1041	NA	NA	NA
2014	16	10	501	2	1	3	Line812	9.08	9.6	25
2013	199	4	520	3	19	1	Line789	8.11	8.4	23
2014	42	7	5516	2	15	1	Line701	9.04	9.2	22
2016	8	18	5506	2	6	1	Line347	7.18	9.8	NA
2015	148	9	517	1	15	1	Line574	9.25	10.1	32
2014	13	11	5510	2	13	1	Line921	8.79	9.7	28
2015	14	1	5505	3	13	1	Line11	9.25	8.8	NA
2015	74	13	503	3	19	1	Line296	8.89	9	20
2016	35	5	5512	2	6	1	Line798	6.8	10.4	NA
2016	7	17	5505	2	7	2	Line327	6.72	11.1	NA
2015	10	7	508	3	9	1	Line388	9.62	8.6	19
2016	23	16	5512	3	8	2	Line468	8.99	8.9	NA
2016	99	9	503	1	25	3	Line637	7.8	9.7	NA
2016	49	21	5520	2	20	1	Line639	8.46	10.3	NA
2016	38	24	516	3	2	2	Line1222	8.96	9.4	NA
2016	23	10	502	2	21	1	Line524	7.8	9.6	NA
2016	50	7	5513	2	21	1	Line499	7.01	10.3	NA
2016	25	11	510	2	23	1	Line1113	6.61	10.3	NA
2015	125	14	511	1	6	2	Line446	9.56	10.7	23
2016	17	15	503	2	13	3	Line588	7.36	10.9	NA
2016	32	14	511	3	1	2	Line1116	8.33	9	NA
2014	51	1	505	2	21	1	Line18	9.01	8	18
2014	72	16	520	2	3	2	Line317	8.89	8.6	17
2015	15	16	512	3	4	2	Line466	8.83	8.9	20
2015	60	15	503	3	2	3	Line257	8.66	9.3	21
2013	208	1	517	1	11	1	Line719	7.21	9.1	27
2015	42	7	5516	2	13	1	Line241	9.17	9.9	17
2016	24	5	5507	3	23	1	Line379	8.38	9.1	NA
2015	125	9	509	1	25	1	Line422	9.28	11.3	21
2014	16	4	5506	2	24	2	Line846	8.16	9.6	23
2016	27	23	62	9	94	1	Line265	NA	NA	NA
2013	216	2	517	1	6	2	Line714	7.18	9.3	20
2015	24	6	507	2	1	2	Line362	9.9	9.7	23
2015	59	13	509	9	16	1	Line415	NA	NA	NA
2016	23	14	503	2	21	2	Line631	6.97	10.9	NA
2013	76	8	519	9	25	1	Line772	NA	NA	NA
2015	16	4	5506	3	24	2	Line41	9.29	8.9	NA
2014	19	12	5510	2	4	2	Line913	8.01	9.2	18
2014	20	16	5512	2	19	2	Line968	7.67	8.8	19
2013	211	7	518	1	18	2	Line745	7.49	8.7	15
2015	11	6	5507	2	20	2	Line59	7.27	11.4	27
2015	37	9	5517	2	8	1	Line258	9.97	8.8	27
2015	60	14	503	3	21	2	Line301	9.07	9.7	21
2013	200	9	514	1	2	1	Line649	7.48	9.7	26
2014	32	14	5519	2	7	2	Line757	8.59	9.6	27
2015	132	2	505	1	24	2	Line341	8.1	11	14
2015	135	14	511	1	8	2	Line448	9.42	10.2	18
2014	41	2	505	2	8	2	Line7	9.36	7.8	16
2015	44	1	513	2	15	1	Line494	9.38	10.2	28
2014	21	16	5512	2	21	2	Line970	7.84	9.8	25
2016	48	12	518	2	4	2	Line1266	7.32	10.6	NA
2013	24	10	509	2	1	2	Line890	9.31	10	21
2014	32	13	511	2	2	1	Line128	9.78	7.9	18
2016	92	15	507	1	19	2	Line1047	7.91	9.2	NA
2016	51	9	509	3	23	1	Line1092	8.62	9.7	NA
2013	27	4	506	2	16	2	Line839	9.48	9.5	15
2014	70	14	519	2	18	2	Line308	NA	8.1	17
2016	42	4	654	9	15	1	Line207	NA	NA	NA
2016	44	7	5513	2	15	1	Line494	7.35	10.6	NA
2014	47	5	515	1	12	1	Line219	9.07	9.2	27
2013	22	1	505	2	20	1	Line823	8.53	9.9	19
2014	4	5	507	1	15	1	Line55	8.09	9.4	NA
2015	35	7	5516	2	6	1	Line235	10.34	9.3	32
2015	47	4	514	2	9	2	Line510	9.93	9.4	32
2014	23	3	506	1	9	1	Line29	8.79	8.9	NA
2013	199	12	515	1	9	2	Line676	8.35	9.3	18
2014	11	13	5511	2	11	1	Line941	9.63	8.2	17
2015	14	12	5510	3	9	2	Line113	8.83	8.8	NA
2015	58	14	503	3	11	2	Line273	8.96	9.1	21
2013	6	9	509	2	4	1	Line892	9.58	10.3	31
2014	14	9	5517	9	11	1	Line719	NA	NA	NA
2016	24	13	5505	9	4	1	Line325	NA	NA	NA
2015	27	4	506	2	16	2	Line354	9.48	10.3	32
2015	17	6	507	2	3	2	Line364	8.58	10	25
2014	75	9	503	1	2	3	Line667	9.06	9.3	24
2013	8	15	512	2	6	1	Line957	9.57	9.9	23
2014	25	19	512	3	23	2	Line166	8	8.6	22
2015	11	11	502	2	20	2	Line213	9.26	10.7	28
2016	39	13	5505	9	19	1	Line337	NA	NA	NA
2016	52	19	5519	2	23	1	Line620	6.91	10.3	NA
2013	179	9	514	1	8	1	Line654	7.59	10	21
2013	150	11	514	3	9	1	Line655	9.52	8.8	19
2015	38	6	5515	2	20	2	Line226	8.95	9.3	32
2016	15	5	507	2	13	1	Line1042	6.58	10.7	NA
2014	77	4	502	1	6	1	Line916	8.81	9.7	17
2015	17	23	5516	3	16	1	Line244	9.14	8.9	NA
2014	37	13	517	3	2	2	Line253	8.33	9.1	NA
2016	13	7	501	2	11	1	Line367	7.98	10	NA
2014	36	2	513	1	2	2	Line170	9.33	9.2	23
2015	158	14	519	1	24	2	Line621	6.61	13.2	33
2016	39	5	507	9	9	1	Line1039	NA	NA	NA
2016	45	15	5517	2	16	1	Line575	7.38	9.9	NA
2016	10	7	510	9	6	1	Line1099	NA	NA	NA
2015	3	26	5516	9	13	1	Line241	NA	NA	NA
2016	37	14	5516	2	15	2	Line555	8.55	9.4	NA
2016	50	11	518	2	21	1	Line1280	6.78	10.2	NA
2013	164	10	506	1	5	2	Line830	7.83	10.1	29
2013	15	4	506	2	18	2	Line841	9.62	9.9	22
[truncated: 14,069 more rows]
