# Supplementary material for: Use of multiple traits genomic prediction, genotype by environment interactions and spatial effect to improve prediction accuracy in yield data
Source: PLoS One. 2020 May 13;15(5):e0232665. doi: 10.1371/journal.pone.0232665 (PMC7219756; doi:10.1371/journal.pone.0232665)
Supplement: S5 Data — (R) [file pone.0232665.s005.r]

# The R script was created to generate genomic relationship matrix used for current study.
# The R script can be ran using R language which is freely available from R website https://www.r-project.org/
# Reference: R Core Team. R: A language and environment for statistical computing. Vienna, Austria: R Foundation for Statistical Computing; 2017. Available: https://www.r-project.org/
# This R script may also require rrBLUP package to complete the GRM analysis. The rrBLUP can be downloaded from https://cran.r-project.org/web/packages/rrBLUP/index.html 
# Vignettes illustrating some of the features of rrBLUP package can be found at http://potatobreeding.cals.wisc.edu/software.

library(rrBLUP) # rrBLUP package read-in
genotype <- read.table("genotype.data.mrk", sep=" ", header=T, row.names=1, stringsAsFactors=F,check.names = F, na.strings = "NA")
genotype_id <- read.table("line.list.id",head=T, sep="\t")
dim (genotype)
dim(genotype_id)
Gmat <- A.mat(genotype)
eigG <- eigen(Gmat) # invert G
cor_eigval <- eigG$values
tail (cor_eigval)
cor_eigval[length (cor_eigval)] <- cor_eigval[length (cor_eigval)-1]
Ginv <- eigG$vectors %*% diag(1/cor_eigval) %*% t(eigG$vectors)
test<- Ginv%*%Gmat
ID <- genotype_id$id
Ginv_sparse <- NULL  # sparse the Ginv
for(i in 1:nrow(Ginv)) {
  Ginv_sparse <- rbind(Ginv_sparse,cbind(rep(i,(nrow(Ginv)-i+1)),seq(i,nrow(Ginv)),Ginv[i,i:nrow(Ginv)]))
}
Ginv_sparse <-as.matrix(Ginv_sparse)
dim (Ginv_sparse)
for (i in 1:nrow(Ginv_sparse)) {   # give ID names to Gmat
  Ginv_sparse[i,1] <- as.numeric(ID[Ginv_sparse[i,1]])
  Ginv_sparse[i,2] <- as.numeric(ID[Ginv_sparse[i,2]])
}
mean(diag(Gmat))  #calculate the mean of diagnol of gmat
write.table(Ginv_sparse, file="GRM",quote=F,row.name=F, col.names=F)
