# Supplementary material for: Use of multiple traits genomic prediction, genotype by environment interactions and spatial effect to improve prediction accuracy in yield data
Source: PLoS One. 2020 May 13;15(5):e0232665. doi: 10.1371/journal.pone.0232665 (PMC7219756; doi:10.1371/journal.pone.0232665)
Supplement: S6 Data — (DIR) [file pone.0232665.s006.DIR]

$COMMENT
The analysis is perfomed using DMU package.
The DMU package User Manual can be found at Jensen, Just & Madsen, Per 1992, A user's guide to DMU: A package for analysing multivariate mixed models.
A general overview of modules in DMU package and their functions are discussed in Per Madsen et. al (2010), Per Madsen & Just Jensen (2013) and in Per Madsen et. al (2014).
DMU package is currently maintained by: P. Madsen, J. Jensen, G. Su, O.F. Christensen, R. Labouriau and V. Milkevych in Center for Quantitative Genetics and Genomics, Aarhus University.
DMU package can be downloaded from https://omictools.com/dmu-tool and free for research use only.
Model description.
Trait_1 = FIX_FACTOR(YEAR_LOCATION_TRIAL) + grm +  e,
Trait_2 = FIX_FACTOR(YEAR_LOCATION_TRIAL) + grm +  e,

$ANALYSE 1 1 0 0 
$DATA ASCII (3,2,-999) pheno.dat
$VARIABLE
#1 2 
line YLT 
#1 2                  
f5 f6		
$MODEL
2
0
0
1 0 2 2 1   
2 0 2 2 1 
1 1   
2 1   
0
0
1
1 2

$VAR_STR 1 COR ASCII Ginv.dat
$RESIDUALS ASCII
$DMUAI
10     Emstep       Number of steps before full weight on EM in imet = 2
1.0d-7 Conv_ndelta  Convergence criteria for norm of the update vector 
1.0d-6 Conv_gnorm   Convergence criteria for norm of the gradient vector (AI)
1      Printout     1 -> Solution vector is printed/written to file SOL
0      Fspopt	     Time (0) or memory (1) optimised FSPAK
0      P_neval	     Restart an analysis from evaluation p_neval.
