# Supplementary material for: Use of multiple traits genomic prediction, genotype by environment interactions and spatial effect to improve prediction accuracy in yield data
Source: PLoS One. 2020 May 13;15(5):e0232665. doi: 10.1371/journal.pone.0232665 (PMC7219756; doi:10.1371/journal.pone.0232665)
Supplement: S1 Dataset — (XLSX) [file pone.0232665.s009.xlsx]

## Sheet: 工作表2
Line_id	P_1	P_2
Line21	(Troon*(Quench*Adonis))*(Quench*NFC Tipple)	Shuffle*Propino
Line117	(Madrigal)*(Br7035a12*Quench)	Madrigal*Evergreen
Line410	-999	NOS 16085-61*Evergreen
Line198	(NOS 1162-08*Soul)*((9008-4*Class)*Quench)	PF 1351-08*Tamtam
Line781	-999	Melius*Crossway
Line955	-999	Sanette*Calisi
Line935	-999	NOS 1131-11*Odyssey
Line959	-999	Odyssey*Calisi
Line837	-999	Mary*KWS Asta
Line469	-999	NSL07-8136A*Propino
Line746	-999	KWS Asta*Rhyncostar
Line37	(Troon*(Quench*Adonis))*(Imidis*Beatrix)	Shuffle*Nairobi
Line566	-999	SYN410-249*Calisi
Line12	(Sumit*Yard)*(Grace*Conchita)	Sanette*Dacapo
Line369	-999	-999
Line228	(NOS 1165-08*PF 14446-54)*(Br7035a12*Quench)	PF 1342-08*Evergreen
Line923	-999	NOS 1113-11*Odyssey
Line614	-999	Pinocchio*Cheers
Line394	-999	NOS 15202-52*Evergreen
Line327	(Momentum)*(NFC 403-56*Keops)	Momentum*Laurikka
Line553	-999	Sanette*Chicago
Line578	-999	NOS1017-10*Evergreen
Line920	-999	NOS 1112-11*Odyssey
Line691	-999	NOS 1351-08*Zeppelin
Line983	-999	Sanette*Rhyncostar
Line18	(Actress)*(Marnie*(Xanadu*Simba))	Actress*Grace
Line487	-999	Chicago*Evergreen
Line863	-999	Genie*KWS Asta
Line685	-999	Evergreen*LAN 0869
Line183	(Sunshine*Evergreen)*((9008-4*Class)*Quench)	PF 1378-08*Tamtam
Line22	(Troon*(Quench*Adonis))*(Imidis*Beatrix)	Shuffle*Nairobi
Line552	-999	Sanette*Chicago
Line413	-999	NOS 16085-61*Evergreen
Line828	-999	Eloise*Crossway
Line10	(Sumit*Yard)*(Br7035a12*Quench)	Sanette*Evergreen
Line656	-999	Melius*-226/LN*AC
Line989	-999	Sanette*Rhyncostar
Line101	(Quench*Cabaret)*(AC 05/514/10)	NOS 16067-81*AC 05/514/10
Line196	(PF 16719-005*Evergreen)*(Marnie*LP 813.6.98)	PF 1368-08*Iron
Line932	-999	NOS 1129-11*Odyssey
Line52	(Quench*Cabaret)*(Minstrel*Westminster)	NOS 16067-81*Concerto
Line769	-999	Odyssey*KWS Asta
Line180	(NOS 1064-08*Evergreen)*((Isabella*Scandium)*SJ 050623)	PF 1325-08*Zeppelin
Line16	(Genie)*(Grace*Conchita)	Genie*Dacapo
Line351	-999	-999
Line436	-999	Cha Cha*SUMM/CHAGAL*COLUM
Line294	((Spotlight*Westminister)*(Jolika*Beatrix))*(Br7035a12*Quench)	Sparkle*Evergreen
Line819	-999	Paustian*Melius
Line468	-999	NSL07-8136A*Propino
Line860	-999	Mary*KWS Atrika
Line450	-999	Sparkle*Bambina
Line924	-999	NOS 1113-11*Odyssey
Line31	(Troon*(Quench*Adonis))*(Imidis*Beatrix)	Shuffle*Nairobi
Line986	-999	Sanette*Rhyncostar
Line274	(Isabella*Publican)*(Br7035a12*Quench)	Columbus*Evergreen
Line689	-999	NOS 1310-08*Tamtam
Line647	-999	Melius*06-509-41-5
Line788	-999	Salome*KWS Asta
Line548	-999	Sanette*Chicago
Line638	-999	LN0925*Cheers
Line185	(PF 16301-028*Evergreen)*((9008-4*Class)*Quench)	PF 1362-08*Tamtam
Line605	-999	Pinocchio*Kathinka
Line372	-999	-999
Line910	-999	NOS 16182-53*KWS Atrika
Line796	-999	Paustian*KWS Asta
Line903	-999	Scholar*Odyssey
Line508	-999	Calisi*Olympic
Line305	((Spotlight*Westminister)*(Jolika*Beatrix))*(Br7035a12*Quench)	Sparkle*Evergreen
Line641	-999	LN0925*KWS09-328
Line1043	-999	KWS Irina*Odyssey
Line374	-999	-999
Line99	(Quench*Cabaret)*(Tocada*Quench)	NOS 16067-81*Sumit
Line559	-999	SYN410-249*Evergreen
Line677	-999	Sanette*Pinocchio
Line639	-999	LN0925*KWS09-328
Line1006	-999	Crossway*Odyssey
Line544	-999	Sanette*Laurikka
Line869	-999	NSL 09-1485-C*Odyssey
Line708	-999	NOS 17227-001*Evergreen
Line118	(Madrigal)*(PF 1121-03*Keops)	Madrigal*Soul
Line637	-999	LN0925*Cheers
Line747	-999	KWS Asta*Rhyncostar
Line140	(Br7035a12*Quench)*(KWS Bambina)	Evergreen*KWS Bambina
Line881	-999	KWS Irina*Odyssey
Line723	-999	NOS 17074-52*Rhyncostar
Line480	-999	Evergreen*Pinocchio
Line899	-999	SY 411-281*Paustian
Line1031	-999	Genie*Paustian
Line179	(LN 0869)*(PF 1121-03*Keops)	LN 0869*Soul
Line791	-999	Salome*KWS Asta
Line340	(Gladys)*(Br7035a12*Quench)	Gladys*Evergreen
Line83	(PF 19113-61*Keops)*(AC 05/514/10)	NOS 15202-52*AC 05/514/10
Line453	-999	Sparkle*Grace
Line331	(LN 0910)*(Sebastian*Drum)	LN 0910*Quench
Line950	-999	Calisi*Pinocchio
Line644	-999	Melius*KWS09-328
Line134	(Br7035a12*Quench)*(KWS Bambina)	Evergreen*KWS Bambina
Line727	-999	NOS 17117-82*KWS Orphelia
Line491	-999	Olympic*Evergreen
Line843	-999	KWS Tinka*KWS Atrika
Line290	((Spotlight*Westminister)*(Jolika*Beatrix))*(Br7035a12*Quench)	Sparkle*Evergreen
Line335	(Momentum)*(Br7035a12*Quench)	Momentum*Evergreen
Line375	-999	-999
Line993	-999	Sanette*Pinocchio
Line385	-999	-999
Line659	-999	Melius*-226/LN*AC
Line741	-999	KWS Asta*Rhyncostar
Line680	-999	Iron*LAN 0869
Line112	(Quench*Waggon)*(Br7035a12*Quench)	Cropton*Evergreen
Line1046	-999	Scholar*NOS 16352-55
Line377	-999	-999
Line364	-999	-999
Line57	(Actress)*(Marnie*(Xanadu*Simba))	Actress*Grace
Line479	-999	Pinocchio*Laurikka
Line69	#N/A	#N/A
Line887	-999	KWS Irina*Crossway
Line824	-999	Paustian*KWS Atrika
Line160	(LN 0869)*(PF 1121-03*Keops)	LN 0869*Soul
Line276	(BR-24-08*Evergreen)*(NFC 403-56*Keops)	PF 1380-08*Laurikka
Line818	-999	Paustian*Crossway
Line503	-999	Calisi*Chicago
Line164	(LN 0869)*(PF 1121-03*Keops)	LN 0869*Soul
Line73	(Appaloosa*Eskobar)*(Tocada*Quench)	NOS 15011-51*Sumit
Line144	(Br7035a12*Quench)*(KWS Bambina)	Evergreen*KWS Bambina
Line226	(Br 33-08*Evergreen)*((9008-4*Class)*Quench)	PF 1384-08*Tamtam
Line807	-999	Paustian*Odyssey
Line280	(PF 1149-07*PF 14402-81)*(Br7035a12*Quench)	PF 17230-008*Evergreen
Line761	-999	NOS 17095-51*Olympic
Line94	(Quench*Cabaret)*(AC 05/514/10)	NOS 16067-81*AC 05/514/10
Line187	(PF 16719-007*Rosalina)*((9008-4*Class)*Quench)	PF 1371-08*Tamtam
Line457	-999	Sparkle*Propino
Line269	(PF 1147-07*PF 14402-81)*(Smilla*Carvilla (NFC401-8))	PF 17227-001*PF 14246-51
Line201	(PF 16301-028*Evergreen)*((9008-4*Class)*Quench)	PF 1362-08*Tamtam
Line1035	-999	NSL 09-1485-C*Odyssey
Line861	-999	Genie*KWS Asta
Line738	-999	KWS Asta*Dacapo
Line826	-999	Eloise*Odyssey
Line220	(NOS 1165-08*Evergreen)*(NFC 403-56*Keops)	PF 1345-08*Laurikka
Line554	-999	Sanette*Chicago
Line981	-999	AC 07/606/19*KWS Orphelia
Line114	((9008-4*Class)*Quench)*(Madrigal)	Tamtam*Madrigal
Line288	(Isabella*Publican)*(Br7035a12*Quench)	Columbus*Evergreen
Line148	(Br7035a12*Quench)*(LN 0869)	Evergreen*LN 0869
Line51	(Quench*Cabaret)*(Minstrel*Westminster)	NOS 16067-81*Concerto
Line909	-999	NOS 16182-53*Odyssey
Line330	((Spotlight*Westminister)*(Jolika*Beatrix))*(Sebastian*Drum)	Sparkle*Quench
Line317	((Spotlight*Westminister)*(Jolika*Beatrix))*(NFC 403-56*Keops)	Sparkle*Laurikka
Line997	-999	Britney*Rhyncostar
Line712	-999	LN0910*Laurikka
Line563	-999	SYN410-249*Chicago
Line423	-999	NOS 16369-55*Propino
Line306	((Spotlight*Westminister)*(Jolika*Beatrix))*(Br7035a12*Quench)	Sparkle*Evergreen
Line512	-999	Kelim*Evergreen
Line313	((Spotlight*Westminister)*(Jolika*Beatrix))*(Br7035a12*Quench)	Sparkle*Evergreen
Line513	-999	Kelim*Evergreen
Line120	(Madrigal)*(Despina)	Madrigal*Despina
Line329	((Spotlight*Westminister)*(Jolika*Beatrix))*(Smilla*Carvilla (NFC401-8))	Sparkle*PF 14246-51
Line975	-999	Acumen*Pinocchio
Line477	-999	LN0910*Laurikka
Line428	-999	Cha Cha*Rosalina
Line786	-999	Salome*KWS Asta
Line124	(Br7035a12*Quench)*(Madrigal)	Evergreen*Madrigal
Line571	-999	NOS1117-10*Chicago
Line246	(NOS 1165-08*Evergreen)*(Br7035a12*Quench)	PF 1345-08*Evergreen
Line504	-999	Calisi*Chicago
Line851	-999	Mary*Melius
Line4	(LN 0910)*(Quench*NFC Tipple)	LN 0910*Propino
Line973	-999	Acumen*KWS Orphelia
Line756	-999	KWS Asta*Cheers
Line348	-999	-999
Line976	-999	Acumen*LN 0925
Line954	-999	Calisi*Amalika
Line448	-999	SYN409-203*Propino
Line908	-999	NOS 16182-53*Odyssey
Line250	(Isabella*Publican)*(Br7035a12*Quench)	Columbus*Evergreen
Line95	(KWS Bambina)*((9008-4*Class)*Quench)	KWS Bambina*Tamtam
Line601	-999	Cheers*Kathinka
Line825	-999	Eloise*Odyssey
Line519	-999	NSL07-8113C*Evergreen
Line916	-999	Soulmate*Melius
Line660	-999	Melius*17102-52
Line142	5.43	Madrigal*Tillitse?(Madrigal)*(40030x05*40045x03)
Line806	-999	Paustian*Odyssey
Line698	-999	NOS 1357-08*Quench
Line595	-999	Cheers*Olympic
Line642	-999	Melius*KWS09-328
Line386	-999	-999
Line301	((Spotlight*Westminister)*(Jolika*Beatrix))*(Br7035a12*Quench)	Sparkle*Evergreen
Line883	-999	KWS Irina*Crossway
Line852	-999	Mary*Melius
Line381	-999	-999
Line135	(Br7035a12*Quench)*(Despina)	Evergreen*Despina
Line658	-999	Melius*-226/LN*AC
Line53	(Publican*Marthe)*(Tocada*Quench)	NOS 16148-83*Sumit
Line683	-999	Tamtam*Tillitse
Line980	-999	AC 07/606/19*KWS Orphelia
Line326	(40030x05*40045x03)*(Br7035a12*Quench)	Tillitse?Evergreen
Line652	-999	Melius*AC06-509-41-6
Line669	-999	SB085318*A06-509-41-5
Line506	-999	Calisi*Olympic
Line58	(Smilla*Carvilla)*(Br7035a12*Quench)	NOS 14246-51*Evergreen
Line5	(Br7035a12*Quench)*(Quench*SJ Afrodite)	Evergreen*Pinocchio
Line495	-999	Olympic*Evergreen
Line912	-999	Soulmate*KWS Asta
Line189	(NOS 1165-08*PF 14446-54)*((Isabella*Scandium)*SJ 050623)	PF 1342-08*Zeppelin
Line92	(Despina)*(Br7035a12*Quench)	Despina*Evergreen
Line755	-999	KWS Asta*Cheers
Line11	(Minstrel*Westminster)*(Sebastian*Drum)	Concerto*Quench
Line545	-999	Sanette*Evergreen
Line789	-999	Salome*KWS Asta
Line478	-999	Pinocchio*Laurikka
Line422	-999	NOS 16369-55*Propino
Line194	(PF 16719-005*Evergreen)*(Marnie*LP 813.6.98)	PF 1368-08*Iron
Line153	(NOS 1039-08*PF 14446-54)*((Isabella*Scandium)*SJ 050623)	PF 1316-08*Zeppelin
Line235	(NOS 1165-08*Evergreen)*(Br7035a12*Quench)	PF 1345-08*Evergreen
Line521	-999	NSL07-8113C*Evergreen
Line694	-999	NOS 1357-08*Quench
Line1008	-999	Salome*Odyssey
Line345	(BR 8993A3)*(Br7035a12*Quench)	BR 8993A3*Evergreen
Line535	-999	LN1065*Chicago
Line388	-999	-999
Line720	-999	Zeppelin*Quench
Line777	-999	Crossway*KWS Asta
Line23	(Troon*(Quench*Adonis))*(Imidis*Beatrix)	Shuffle*Nairobi
Line181	(NOS 1005-08*Evergreen)*((9008-4*Class)*Quench)	PF 1302-08*Tamtam
Line1050	-999	NOS 1112-11*Odyssey
Line765	-999	Odyssey*KWS Asta
Line382	-999	-999
Line890	-999	SY 411-281*KWS Asta
Line402	-999	NOS 16085-61*Grace
Line615	-999	Pinocchio*KWS09-328
Line397	-999	NOS 16085-61*Bambina
Line594	-999	Cheers*Olympic
Line300	((Spotlight*Westminister)*(Jolika*Beatrix))*(Br7035a12*Quench)	Sparkle*Evergreen
Line529	-999	NSL07-8113C*Calisi
Line239	(Br 33-08*Evergreen)*((9008-4*Class)*Quench)	PF 1384-08*Tamtam
Line222	(BR-28-08*Evergreen)*((9008-4*Class)*Quench)	PF 1382-08*Tamtam
Line590	-999	Kathinka*Rhyncostar
Line113	(Quench*Cabaret)*(Tocada*Quench)	NOS 16067-81*Sumit
Line156	(LN 0869)*(Despina)	LN 0869*Despina
Line892	-999	SY 411-281*KWS Asta
Line219	(NOS 1165-08*PF 14446-54)*(Br7035a12*Quench)	PF 1342-08*Evergreen
Line282	((Spotlight*Westminister)*(Jolika*Beatrix))*(Sebastian*Drum)	Sparkle*Quench
Line56	(Appaloosa*Eskobar)*(Milford)	NOS 15011-51*Milford
Line857	-999	Mary*KWS Atrika
Line742	-999	KWS Asta*Rhyncostar
Line784	-999	Melius*Crossway
Line48	(Actress)*(Marnie*(Xanadu*Simba))	Actress*Grace
Line918	-999	Soulmate*KWS Tinka
Line445	-999	SYN409-203*Propino
Line320	(Gladys)*(Br7035a12*Quench)	Gladys*Evergreen
Line1021	-999	Paustian*NOS 16352-55
Line33	(Minstrel*Westminster)*(Beatrix*Eskobar)	Concerto*Rosalina
Line1011	-999	Salome*Odyssey
Line929	-999	NOS 1128-11*Paustian
Line867	-999	NSL 09-1485-C*Odyssey
Line1001	-999	Crossway*Britney
Line882	-999	KWS Irina*NOS 16197-52
Line762	-999	NOS 1302-10*Kathinka
Line839	-999	Mary*Crossway
Line456	-999	Sparkle*Propino
Line934	-999	NOS 1131-11*Odyssey
Line721	-999	NOS 17102-52*Sanette
Line690	-999	NOS 1318-08*Tamtam
Line267	(BR-24-08*Evergreen)*(Br7035a12*Quench)	PF 1380-08*Evergreen
Line868	-999	NSL 09-1485-C*Odyssey
Line835	-999	Mary*KWS Asta
Line770	-999	Odyssey*KWS Asta
Line459	-999	LAN0910*Grace
Line200	(NOS 1162-08*Evergreen)*((9008-4*Class)*Quench)	PF 1352-08*Tamtam
Line620	-999	Genie*Rhyncostar
Line121	(Madrigal)*((9008-4*Class)*Quench)	Madrigal*Tamtam
Line100	(PF 19113-61*Keops)*(AC 05/514/10)	NOS 15202-52*AC 05/514/10
Line1024	-999	Mary*Odyssey
Line199	(PF 16301-028*Evergreen)*((9008-4*Class)*Quench)	PF 1362-08*Tamtam
Line793	-999	Salome*Melius
Line662	-999	AC07-568-20*Rhyncostar
Line362	-999	-999
Line492	-999	Olympic*Evergreen
Line893	-999	SY 411-281*KWS Asta
Line709	-999	NOS 1323-08*NOS 14246
Line557	-999	SYN410-249*Evergreen
Line878	-999	KWS Irina*Odyssey
Line565	-999	SYN410-249*Calisi
Line885	-999	KWS Irina*Crossway
Line820	-999	Paustian*Melius
Line14	(Quench*Picnic)*(Quench*Belgravia)	Rhyncostar*Olympic
Line370	-999	-999
Line633	-999	LN0925*Cheers
Line880	-999	KWS Irina*Odyssey
Line587	-999	NOS1018-10*Kelim
Line575	-999	NOS1017-10*Pinocchio
Line632	-999	LN0925*Cheers
Line1015	-999	KWS Atrika*Crossway
Line455	-999	Sparkle*Propino
Line325	((Spotlight*Westminister)*(Jolika*Beatrix))*(Smilla*Carvilla (NFC401-8))	Sparkle*PF 14246-51
Line472	-999	NSL07-8136A*Propino
Line704	-999	NOS 1357-08*NOS 14246-51
Line895	-999	SY 411-281*KWS Asta
Line1028	-999	Mary*Salome
Line701	-999	NOS 1357-08*Quench
Line281	((Spotlight*Westminister)*(Jolika*Beatrix))*(Br7035a12*Quench)	Sparkle*Evergreen
Line774	-999	NOS 16352-55*KWS Asta
Line850	-999	Mary*Melius
Line968	-999	AC 07/568/20*Olympic
Line336	((Spotlight*Westminister)*(Jolika*Beatrix))*(Sebastian*Drum)	Sparkle*Quench
Line599	-999	Cheers*Dacapo
Line518	-999	Kelim*Calisi
Line441	-999	Garner*Grace
Line1023	-999	Paustian*Salome
Line579	-999	NOS1017-10*Chicago
Line527	-999	NSL07-8113C*Calisi
Line310	((Spotlight*Westminister)*(Jolika*Beatrix))*(Br7035a12*Quench)	Sparkle*Evergreen
Line265	(BR-24-08*Evergreen)*(Br7035a12*Quench)	PF 1380-08*Evergreen
Line872	-999	NSL 09-1485-C*Odyssey
Line536	-999	LN1065*Chicago
Line383	-999	-999
Line752	-999	KWS Asta*Kathinka
Line227	(NOS 1165-08*PF 14446-54)*(Br7035a12*Quench)	PF 1342-08*Evergreen
Line830	-999	Eloise*Melius
Line750	-999	KWS Asta*Kathinka
Line713	-999	LN0910*Laurikka
Line431	-999	Cha Cha*Evergreen
Line191	(PF 16719-007*Rosalina)*((9008-4*Class)*Quench)	PF 1371-08*Tamtam
Line283	((Spotlight*Westminister)*(Jolika*Beatrix))*(Sebastian*Drum)	Sparkle*Quench
Line245	(Br 33-08*Evergreen)*((9008-4*Class)*Quench)	PF 1384-08*Tamtam
Line207	(PF 16301-028*Evergreen)*((9008-4*Class)*Quench)	PF 1362-08*Tamtam
Line376	-999	-999
Line111	(Quench*Cabaret)*(Tocada*Quench)	NOS 16067-81*Sumit
Line415	-999	NOS 16162-51*Propino
Line771	-999	Odyssey*KWS Asta
Line546	-999	Sanette*Evergreen
Line286	((Spotlight*Westminister)*(Jolika*Beatrix))*(Br7035a12*Quench)	Sparkle*Evergreen
Line794	-999	KWS Atrika*Salome
Line962	-999	NOS 1107-10*Kelim
Line550	-999	Sanette*Chicago
Line315	(CA 211901*Felicitas)*(Br7035a12*Quench)	Cha Cha*Evergreen
Line949	-999	Calisi*Pinocchio
Line256	(PF 1149-07*PF 14402-81)*(Br7035a12*Quench)	PF 17230-008*Evergreen
Line510	-999	Kelim*Laurikka
Line744	-999	KWS Asta*Rhyncostar
Line635	-999	LN0925*Cheers
Line68	(Publican*Marthe)*(Milford)	NOS 16148-83*Milford
Line251	(BR-24-08*Evergreen)*(Br7035a12*Quench)	PF 1380-08*Evergreen
Line393	-999	NOS 16067-81*Propino
Line583	-999	NOS1017-10*Olympic
Line657	-999	Melius*-226/LN*AC
Line182	(PF 16301-028*Evergreen)*((9008-4*Class)*Quench)	PF 1362-08*Tamtam
Line907	-999	NOS 17158-52 *Paustian
Line430	-999	Cha Cha*Evergreen
Line434	-999	Cha Cha*Shuffle
Line757	-999	KWS Asta*Cheers
Line866	-999	Genie*Melius
Line705	-999	NOS 1357-08*NOS 14246-51
Line115	(NFC 403-56*Keops)*(Milford)	Laurikka*Milford
Line417	-999	NOS 16190-51*Propino
Line261	(PF 1149-07*PF 14402-81)*(NFC 403-56*Keops)	PF 17230-008*Laurikka
Line679	-999	Sanette*SB085318
Line848	-999	Eloise*Mary
Line827	-999	Eloise*Crossway
Line665	-999	AC07/568/20*Cheers
Line184	(Sunshine*Evergreen)*((9008-4*Class)*Quench)	PF 1378-08*Tamtam
Line996	-999	Britney*Rhyncostar
Line190	(PF 16301-028*Evergreen)*((9008-4*Class)*Quench)	PF 1362-08*Tamtam
Line486	-999	Chicago*Evergreen
Line166	(LN 0869)*(Br7035a12*Quench)	LN 0869*Evergreen
Line355	-999	-999
Line533	-999	LN1065*Evergreen
Line263	(BR-24-08*Evergreen)*(Br7035a12*Quench)	PF 1380-08*Evergreen
Line763	-999	Odyssey*KWS Asta
Line26	(Troon*(Quench*Adonis))*(Imidis*Beatrix)	Shuffle*Nairobi
Line664	-999	AC07/568/20*Cheers
Line624	-999	Genie*Cheers
Line925	-999	NOS 1113-11*Paustian
Line398	-999	NOS 16085-61*Bambina
Line279	(Isabella*Publican)*(Br7035a12*Quench)	Columbus*Evergreen
Line702	-999	NOS 1357-08*Quench
Line442	-999	Garner*Propino
Line1047	-999	Scholar*NOS 16352-55
Line568	-999	NOS1195-10*Laurikka
Line964	-999	NOS 1107-10*Kelim
Line870	-999	NSL 09-1485-C*Odyssey
Line1014	-999	KWS Atrika*NOS 16352-55
Line942	-999	NOS 15011-51*SY Universal
Line461	-999	Shandy*Despina
Line889	-999	KWS Irina*Crossway
Line951	-999	Calisi*Amalika
Line596	-999	Cheers*Olympic
Line225	(NOS 1165-08*PF 14446-54)*(Br7035a12*Quench)	PF 1342-08*Evergreen
Line332	((Spotlight*Westminister)*(Jolika*Beatrix))*(Smilla*Carvilla (NFC401-8))	Sparkle*PF 14246-51
Line89	(Quench*Waggon)*(Br7035a12*Quench)	Cropton*Evergreen
Line275	(Isabella*Publican)*(Br7035a12*Quench)	Columbus*Evergreen
Line948	-999	SY 408-194*Evergreen
Line577	-999	NOS1017-10*Evergreen
Line877	-999	NSL 09-1485-C*KWS Atrika
Line346	(Momentum)*(Br7035a12*Quench)	Momentum*Evergreen
Line569	-999	NOS1107-10*Calisi
Line30	(Troon*(Quench*Adonis))*(Quench*NFC Tipple)	Shuffle*Propino
Line623	-999	Genie*Cheers
Line328	(Barabas*NFC Tipple)*(Br7035a12*Quench)	PF 14263-51*Evergreen
Line193	(NOS 1163-08*PF 14169-52)*((9008-4*Class)*Quench)	PF 1354-08*Tamtam
Line798	-999	Paustian*KWS Asta
Line745	-999	KWS Asta*Rhyncostar
Line787	-999	Salome*KWS Asta
Line339	(Momentum)*(Br7035a12*Quench)	Momentum*Evergreen
Line143	(Madrigal)*((Isabella*Scandium)*SJ 050623)	Madrigal*Zeppelin
Line600	-999	Cheers*Dacapo
Line412	-999	NOS 16085-61*Evergreen
Line34	(Milford)*(Imidis*Beatrix)	Milford*Nairobi
Line846	-999	Eloise*Genie
Line391	-999	-999
Line159	(NOS 1023-08*Evergreen)*((9008-4*Class)*Quench)	PF 1306-08*Tamtam
Line128	(Madrigal)*(Despina)	Madrigal*Despina
Line970	-999	AC 07/568/20*Rhyncostar
Line439	-999	Cha Cha*SYNGENTA
Line145	(Madrigal)*(PF 1121-03*Keops)	Madrigal*Soul
Line939	-999	NOS 1130-11*Crossway
Line154	(NOS 1064-08*PF 14446-54)*((9008-4*Class)*Quench)	PF 1323-08*Tamtam
Line960	-999	NOS 1195-10*Calisi
Line309	(Isabella*Publican)*(Br7035a12*Quench)	Columbus*Evergreen
Line829	-999	Eloise*Crossway
Line775	-999	NOS 16352-55*Odyssey
Line255	(NOS 1165-08*Evergreen)*(Br7035a12*Quench)	PF 1345-08*Evergreen
Line98	(Quench*Cabaret)*(AC 05/514/10)	NOS 16067-81*AC 05/514/10
Line941	-999	NOS 15011-51*SY Universal
Line505	-999	Calisi*Olympic
Line76	(Appaloosa*Eskobar)*(Milford)	NOS 15011-51*Milford
Line673	-999	Sanette*Cheers
Line293	((Spotlight*Westminister)*(Jolika*Beatrix))*(Br7035a12*Quench)	Sparkle*Evergreen
Line42	(Br7035a12*Quench)*(Quench*NFC Tipple)	Evergreen*Propino
Line995	-999	Britney*Rhyncostar
Line24	(Minstrel*Westminster)*(Beatrix*Eskobar)	Concerto*Rosalina
Line650	-999	Melius*AC06-509-41-6
Line622	-999	Genie*Cheers
Line232	(NOS 1064-08*PF 14446-54)*(Sebastian*Drum)	PF 1323-08*Quench
Line264	(NOS 1163-08*Evergreen)*(Br7035a12*Quench)	PF 1357-08*Evergreen
Line800	-999	Paustian*KWS Asta
Line87	(KWS Bambina)*((9008-4*Class)*Quench)	KWS Bambina*Tamtam
Line792	-999	Salome*Melius
Line302	((Spotlight*Westminister)*(Jolika*Beatrix))*(Br7035a12*Quench)	Sparkle*Evergreen
Line726	-999	NOS 17117-82*KWS Orphelia
Line437	-999	Cha Cha*SUMM/CHAGAL*COLUM
Line2	(Sumit*Yard)*(Charmay*(Afrodite*(Quench*Fairytale)))	Sanette*Chicago
Line205	(PF 16721-003*Evergreen)*(Marnie*LP 813.6.98)	PF 1376-08*Iron
Line158	(NOS 1039-08*Evergreen)*((Isabella*Scandium)*SJ 050623)	PF 1318-08*Zeppelin
Line392	-999	-999
Line210	(NOS 1162-08*Evergreen)*((Isabella*Scandium)*SJ 050623)	PF 1352-08*Zeppelin
Line63	(PF 10429-54*Vivendi)*(Br7035a12*Quench)	NOS 14169-60*Evergreen
Line524	-999	NSL07-8113C*Calisi
Line874	-999	NSL 09-1485-C*NOS 16197-52
Line119	(Br7035a12*Quench)*(Despina)	Evergreen*Despina
Line1036	-999	NSL 09-1485-C*Odyssey
Line466	-999	NSL07-8136A*Grace
Line242	(NOS 1165-08*Evergreen)*(Smilla*Carvilla (NFC401-8))	PF 1345-08*PF 14246-51
Line45	(Minstrel*Westminster)*(Isabella*Publican)	Concerto*Columbus
Line589	-999	Kathinka*Rhyncostar
Line811	-999	Paustian*Crossway
Line59	(Appaloosa*Eskobar)*(Minstrel*Westminster)	NOS 15011-51*Concerto
Line987	-999	Sanette*Rhyncostar
Line104	(PF 19113-61*Keops)*(AC 05/514/10)	NOS 15202-52*AC 05/514/10
Line35	(Minstrel*Westminster)*(Isabella*Publican)	Concerto*Columbus
Line886	-999	KWS Irina*Crossway
Line91	(PF 19113-61*Keops)*(AC 05/514/10)	NOS 15202-52*AC 05/514/10
Line493	-999	Olympic*Evergreen
Line387	-999	-999
Line481	-999	Evergreen*Pinocchio
Line49	(Br7035a12*Quench)*(Quench*NFC Tipple)	Evergreen*Propino
Line965	-999	NOS 1107-10*Kelim
Line619	-999	Genie*Dacapo
Line838	-999	Mary*KWS Asta
Line653	-999	Melius*-226/LN*AC
Line50	(Publican*Marthe)*(AC 05/514/10)	NOS 16148-83*AC 05/514/10
Line748	-999	KWS Asta*Kathinka
Line525	-999	NSL07-8113C*Calisi
Line287	((Spotlight*Westminister)*(Jolika*Beatrix))*(Br7035a12*Quench)	Sparkle*Evergreen
Line854	-999	Mary*Melius
Line598	-999	Cheers*Olympic
Line581	-999	NOS1017-10*Olympic
Line292	(Isabella*Publican)*(NFC 403-56*Keops)	Columbus*Laurikka
Line901	-999	SY 411-281*Mary
Line808	-999	Paustian*Odyssey
Line419	-999	NOS 16190-51*Propino
Line88	(Quench*Waggon)*(Br7035a12*Quench)	Cropton*Evergreen
Line610	-999	Pinocchio*Cheers
Line418	-999	NOS 16190-51*Propino
Line44	(Troon*(Quench*Adonis))*(Imidis*Beatrix)	Shuffle*Nairobi
Line588	-999	Rhyncostar*Olympic
Line360	-999	-999
Line722	-999	NOS 17074-52*Rhyncostar
Line678	-999	Sanette*SB085318
Line969	-999	AC 07/568/20*Olympic
Line127	(Br7035a12*Quench)*(KWS Bambina)	Evergreen*KWS Bambina
Line347	-999	-999
Line54	(Appaloosa*Eskobar)*(Quench*NFC Tipple)	NOS 15011-51*Propino
Line152	(LN 0869)*(Br7035a12*Quench)	LN 0869*Evergreen
Line753	-999	KWS Asta*Kathinka
Line488	-999	Chicago*Evergreen
Line900	-999	SY 411-281*Paustian
Line147	(Madrigal)*(PF 1121-03*Keops)	Madrigal*Soul
Line1005	-999	Crossway*Odyssey
Line414	-999	NOS 16085-61*Evergreen
Line3	(Sumit*Yard)*(Br7035a12*Quench)	Sanette*Evergreen
Line717	-999	NSL 07-8136A*Quench
Line675	-999	Sanette*Cheers
Line139	(Madrigal)*(PF 1121-03*Keops)	Madrigal*Soul
Line643	-999	Melius*KWS09-328
Line707	-999	NOS 1357-08*NOS 14246-51
Line687	-999	LAN 0861*Cha Cha
Line682	-999	Zeppelin*LAN 0861
Line236	(NOS 1165-08*PF 14446-54)*(Br7035a12*Quench)	PF 1342-08*Evergreen
Line248	(BR-24-08*Evergreen)*(Br7035a12*Quench)	PF 1380-08*Evergreen
Line655	-999	Melius*-226/LN*AC
Line171	(LN 0869)*(PF 1121-03*Keops)	LN 0869*Soul
Line790	-999	Salome*KWS Asta
Line172	(NOS 1064-08*Evergreen)*((Isabella*Scandium)*SJ 050623)	PF 1325-08*Zeppelin
Line608	-999	Pinocchio*Cheers
Line217	(NOS 1165-08*Evergreen)*(Br7035a12*Quench)	PF 1345-08*Evergreen
Line208	(PF 16719-007*Rosalina)*((9008-4*Class)*Quench)	PF 1371-08*Tamtam
Line359	-999	-999
Line609	-999	Pinocchio*Cheers
Line541	-999	Sanette*Laurikka
Line312	((Spotlight*Westminister)*(Jolika*Beatrix))*(Sebastian*Drum)	Sparkle*Quench
Line1022	-999	Paustian*Salome
Line77	(Appaloosa*Eskobar)*(Minstrel*Westminster)	NOS 15011-51*Concerto
Line484	-999	Chicago*Pinocchio
Line318	(40030x05*40045x03)*(Br7035a12*Quench)	Tillitse?Evergreen
Line570	-999	NOS1117-10*Evergreen
Line611	-999	Pinocchio*Cheers
Line1020	-999	Paustian*Britney
Line526	-999	NSL07-8113C*Calisi
Line940	-999	NOS 1130-11*Crossway
Line474	-999	SYN408-194*Concerto
Line363	-999	-999
Line224	(NOS 1165-08*Evergreen)*(NFC 403-56*Keops)	PF 1345-08*Laurikka
Line212	(NOS 1162-08*Evergreen)*((9008-4*Class)*Quench)	PF 1352-08*Tamtam
Line646	-999	Melius*06-509-41-5
Line1000	-999	Odyssey*NOS 16140-54
Line1034	-999	NSL 09-1485-C*Odyssey
Line515	-999	Kelim*Chicago
Line342	((Spotlight*Westminister)*(Jolika*Beatrix))*(Sebastian*Drum)	Sparkle*Quench
Line173	(LN 0869)*(PF 1121-03*Keops)	LN 0869*Soul
Line438	-999	Cha Cha*AC05/514/10
Line316	(BR 8993A3)*(Sebastian*Drum)	BR 8993A3*Quench
Line29	(Troon*(Quench*Adonis))*(Quench*NFC Tipple)	Shuffle*Propino
Line891	-999	SY 411-281*KWS Asta
Line618	-999	Genie*Olympic
Line616	-999	Genie*Olympic
Line132	(PF 1121-03*Keops)*(LN 0869)	Soul*LN 0869
Line237	(BR-28-08*Evergreen)*((9008-4*Class)*Quench)	PF 1382-08*Tamtam
Line561	-999	SYN410-249*Chicago
Line1041	-999	Udfyldning
Line473	-999	SYN408-194*Rosalina
Line361	-999	-999
Line1048	-999	NOS 17003-52*Salome
Line844	-999	KWS Tinka*KWS Atrika
Line74	(Publican*Marthe)*(Tocada*Quench)	NOS 16148-83*Sumit
Line475	-999	SYN408-194*Evergreen
Line61	(Publican*Marthe)*(Tocada*Quench)	NOS 16148-83*Sumit
Line914	-999	Soulmate*Melius
Line338	((Spotlight*Westminister)*(Jolika*Beatrix))*(NFC 403-56*Keops)	Sparkle*Laurikka
Line81	(Appaloosa*Eskobar)*(Tocada*Quench)	NOS 15011-51*Sumit
Line528	-999	NSL07-8113C*Calisi
Line334	((Isabella*Scandium)*SJ 050623)*(Br7035a12*Quench)	Zeppelin*Evergreen
Line937	-999	NOS 1131-11*Crossway
Line8	((Spotlight*Westminister)*(Jolika*Beatrix))*(Quench*NFC Tipple)	Sparkle*Propino
Line78	(Actress)*(Imidis*Beatrix)	Actress*Nairobi
Line977	-999	Acumen*LN 0925
Line96	(NFC 403-56*Keops)*(Troon*(Quench*Adonis))	Laurikka*Shuffle
Line928	-999	NOS 1128-11*Crossway
Line514	-999	Kelim*Chicago
Line389	-999	-999
Line454	-999	Sparkle*Grace
Line815	-999	Paustian*Crossway
Line845	-999	Eloise*Genie
Line108	(Keops*Quench)*(Quench*NFC Tipple)	NOS 15241-51*Propino
Line773	-999	NOS 16197-52*KWS Asta
Line41	(Minstrel*Westminster)*(Imidis*Beatrix)	Concerto*Nairobi
Line254	(Isabella*Publican)*(Br7035a12*Quench)	Columbus*Evergreen
Line103	(Quench*Waggon)*(Br7035a12*Quench)	Cropton*Evergreen
Line692	-999	NOS 1318-08*TamTam
Line82	(Smilla*Carvilla)*(SY Universal)	NOS 14246-51*SY Universal
Line520	-999	NSL07-8113C*Evergreen
Line534	-999	LN1065*Chicago
Line654	-999	Melius*-226/LN*AC
Line628	-999	LN0925*Dacapo
Line958	-999	Odyssey*Calisi
Line1037	-999	NSL 09-1485-C*Odyssey
Line482	-999	Evergreen*Pinocchio
Line470	-999	NSL07-8136A*Propino
Line558	-999	SYN410-249*Evergreen
Line13	(Sumit*Yard)*(Charmay*(Afrodite*(Quench*Fairytale)))	Sanette*Chicago
Line631	-999	LN0925*Kathinka
Line1042	-999	KWS Irina*Odyssey
Line195	(PF 16301-028*Evergreen)*((9008-4*Class)*Quench)	PF 1362-08*Tamtam
Line931	-999	NOS 1129-11*Odyssey
Line719	-999	Zeppelin*Quench
Line498	-999	Calisi*Pinocchio
Line699	-999	NOS 1357-08*Quench
Line170	(LN 0869)*(Br757n3*Belana)	LN 0869*PF 15022-51
Line564	-999	SYN410-249*Calisi
Line367	-999	-999
Line125	(Madrigal)*((Isabella*Scandium)*SJ 050623)	Madrigal*Zeppelin
Line904	-999	Scholar*Odyssey
Line238	(NOS 1165-08*Evergreen)*(Br7035a12*Quench)	PF 1345-08*Evergreen
Line321	((Spotlight*Westminister)*(Jolika*Beatrix))*(Sebastian*Drum)	Sparkle*Quench
Line832	-999	Mary*KWS Asta
Line523	-999	NSL07-8113C*Evergreen
Line760	-999	KWS Asta*SB 085318
Line38	(Br7035a12*Quench)*(Quench*NFC Tipple)	Evergreen*Propino
Line840	-999	Mary*Crossway
Line801	-999	Paustian*KWS Asta
Line150	(NOS 1064-08*Evergreen)*((9008-4*Class)*Quench)	PF 1325-08*Tamtam
Line947	-999	SY 408-194*Evergreen
Line406	-999	NOS 16085-61*Propino
Line32	(Minstrel*Westminster)*(Isabella*Publican)	Concerto*Columbus
Line197	(NOS 1162-08*Evergreen)*((9008-4*Class)*Quench)	PF 1352-08*Tamtam
Line739	-999	KWS Asta*Dacapo
Line7	(LN 0910)*(Quench*NFC Tipple)	LN 0910*Propino
Line894	-999	SY 411-281*KWS Asta
Line429	-999	Cha Cha*Rosalina
Line758	-999	KWS Asta*SB 085318
Line630	-999	LN0925*Kathinka
Line697	-999	NOS 1357-08*Quench
Line645	-999	Melius*KWS09-328
Line759	-999	KWS Asta*SB 085318
Line440	-999	Garner*KWS Aliciana
Line649	-999	Melius*06-509-41-5
Line597	-999	Cheers*Olympic
Line202	(PF 16721-003*Evergreen)*(Marnie*LP 813.6.98)	PF 1376-08*Iron
Line1	Columbus, Rosalina, Quench, Laurikka	Columbus, Rosalina, Quench, Laurikka
Line399	-999	NOS 16085-61*Bambina
Line60	(Smilla*Carvilla)*(SY Universal)	NOS 14246-51*SY Universal
Line396	-999	NOS 16085-61*Bambina
Line1032	-999	Genie*Paustian
Line967	-999	NOS 1117-10*NOS 1197-10
Line70	(Appaloosa*Eskobar)*(Br7035a12*Quench)	NOS 15011-51*Evergreen
Line368	-999	-999
Line460	-999	LAN0910*Propino
Line858	-999	Mary*KWS Atrika
Line1002	-999	Crossway*Britney
Line1029	-999	Mary*Salome
Line1045	-999	Scholar*NOS 16352-55
Line543	-999	Sanette*Laurikka
Line403	-999	NOS 16085-61*Grace
Line203	(PF 16301-028*Evergreen)*((9008-4*Class)*Quench)	PF 1362-08*Tamtam
Line672	-999	Sanette*Cheers
Line122	(Madrigal)*(PF 1121-03*Keops)	Madrigal*Soul
Line961	-999	NOS 1195-10*Kelim
Line674	-999	Sanette*Cheers
Line123	(PF 1121-03*Keops)*(LN 0869)	Soul*LN 0869
Line489	-999	Olympic*Laurikka
Line604	-999	Pinocchio*Rhyncostar
Line277	(Isabella*Publican)*(Br7035a12*Quench)	Columbus*Evergreen
Line613	-999	Pinocchio*Cheers
Line549	-999	Sanette*Chicago
Line714	-999	LN0910*Laurikka
Line25	(Br7035a12*Quench)*(Quench*NFC Tipple)	Evergreen*Propino
Line849	-999	Eloise*Mary
Line162	(NOS 1029-08*PF 14446-54)*((Isabella*Scandium)*SJ 050623)	PF 1310-08*Zeppelin
Line821	-999	Paustian*Salome
Line871	-999	NSL 09-1485-C*Odyssey
Line354	-999	-999
Line149	(LN 0869)*(Br7035a12*Quench)	LN 0869*Evergreen
Line371	-999	-999
Line612	-999	Pinocchio*Cheers
Line467	-999	NSL07-8136A*Propino
Line917	-999	Soulmate*KWS Atrika
Line476	-999	SYN408-194*Summit
Line516	-999	Kelim*Calisi
Line268	(Isabella*Publican)*(Br7035a12*Quench)	Columbus*Evergreen
Line855	-999	Mary*Melius
Line176	(NOS 1039-08*PF 14446-54)*((9008-4*Class)*Quench)	PF 1316-08*Tamtam
Line247	(NOS 1165-08*PF 14446-54)*(Br7035a12*Quench)	PF 1342-08*Evergreen
Line617	-999	Genie*Olympic
Line936	-999	NOS 1131-11*Crossway
Line688	-999	LAN 0861*Cha Cha
Line592	-999	Cheers*Olympic
Line333	((Spotlight*Westminister)*(Jolika*Beatrix))*(NFC 403-56*Keops)	Sparkle*Laurikka
Line509	-999	Calisi*15258-55
Line956	-999	Odyssey*Laurikka
Line244	(NOS 1165-08*Evergreen)*(Br7035a12*Quench)	PF 1345-08*Evergreen
Line768	-999	Odyssey*KWS Asta
Line464	-999	SZD1705*Nairobi
Line206	(NOS 1163-08*PF 14169-52)*((9008-4*Class)*Quench)	PF 1354-08*Tamtam
Line814	-999	Paustian*Crossway
Line433	-999	Cha Cha*Shuffle
Line943	-999	NOS 15251-52*Evergreen
Line67	(Publican*Marthe)*(SY Universal)	NOS 16148-83*SY Universal
Line1004	-999	Crossway*Odyssey
Line240	(NOS 1165-08*PF 14446-54)*(Br7035a12*Quench)	PF 1342-08*Evergreen
Line511	-999	Kelim*Evergreen
Line223	(NOS 1165-08*PF 14446-54)*(Br7035a12*Quench)	PF 1342-08*Evergreen
Line816	-999	Paustian*Crossway
Line853	-999	Mary*Melius
Line426	-999	NOS 17066-56*Rosalina
Line141	(Br7035a12*Quench)*(Madrigal)	Evergreen*Madrigal
Line270	(BR-24-08*Evergreen)*(NFC 403-56*Keops)	PF 1380-08*Laurikka
Line767	-999	Odyssey*KWS Asta
Line75	(Smilla*Carvilla)*(Br7035a12*Quench)	NOS 14246-51*Evergreen
Line323	(Barabas*NFC Tipple)*(Br7035a12*Quench)	PF 14263-51*Evergreen
Line998	-999	Britney*Kathinka
Line994	-999	Fabiola*Sanette
Line93	(NFC 403-56*Keops)*(Troon*(Quench*Adonis))	Laurikka*Shuffle
Line366	-999	-999
Line243	(BR-28-08*Evergreen)*((9008-4*Class)*Quench)	PF 1382-08*Tamtam
Line990	-999	Sanette*Rhyncostar
Line109	(Quench*Waggon)*(Br7035a12*Quench)	Cropton*Evergreen
Line922	-999	NOS 1112-11*Paustian
Line833	-999	Mary*KWS Asta
Line810	-999	Paustian*NOS 17095-51
Line452	-999	Sparkle*Bambina
Line875	-999	NSL 09-1485-C*NOS 16197-52
Line420	-999	NOS 16190-51*Propino
Line209	(PF 16719-005*Evergreen)*((9008-4*Class)*Quench)	PF 1368-08*Tamtam
Line458	-999	Sparkle*Propino
Line670	-999	Sanette*Dacapo
Line537	-999	LN1065*Chicago
Line603	-999	LN0848*AC07-568-20
Line952	-999	Calisi*Amalika
Line729	-999	Su Zaza*Olympic
Line740	-999	KWS Asta*Dacapo
Line218	(Br 33-08*Evergreen)*((9008-4*Class)*Quench)	PF 1384-08*Tamtam
Line754	-999	KWS Asta*Kathinka
Line873	-999	NSL 09-1485-C*Odyssey
Line285	((Spotlight*Westminister)*(Jolika*Beatrix))*(Br7035a12*Quench)	Sparkle*Evergreen
Line146	(Br7035a12*Quench)*(KWS Bambina)	Evergreen*KWS Bambina
Line390	-999	-999
Line805	-999	Paustian*Odyssey
Line43	(Troon*(Quench*Adonis))*(Imidis*Beatrix)	Shuffle*Nairobi
Line253	(Isabella*Publican)*(Br7035a12*Quench)	Columbus*Evergreen
Line626	-999	LN0925*Olympic
Line836	-999	Mary*KWS Asta
Line625	-999	LN0925*Olympic
Line944	-999	SY 408-194*Evergreen
Line116	5.82	Evergreen*Tillitse?(Br7035a12*Quench)*(40030x05*40045x03)
Line400	-999	NOS 16085-61*Bambina
Line373	-999	-999
Line706	-999	NOS 1357-08*NOS 14246-51
Line539	-999	LN1065*Chicago
Line1026	-999	Mary*Salome
Line978	-999	AC 07/606/19*Kathinka
Line234	(NOS 1064-08*PF 14446-54)*(Sebastian*Drum)	PF 1323-08*Quench
Line168	(LN 0869)*(Br7035a12*Quench)	LN 0869*Evergreen
Line278	(BR-24-08*Evergreen)*(Br7035a12*Quench)	PF 1380-08*Evergreen
Line1018	-999	Paustian*NOS 16140-54
Line629	-999	LN0925*Kathinka
Line349	-999	-999
Line865	-999	Genie*NOS 16197-52
Line36	(Br 9177B5)*(Imidis*Beatrix)	BR 9177B5*Nairobi
Line416	-999	NOS 16162-51*Rosalina
Line211	(PF 16719-007*Rosalina)*((9008-4*Class)*Quench)	PF 1371-08*Tamtam
Line1009	-999	Salome*Odyssey
Line357	-999	-999
Line802	-999	Paustian*KWS Asta
Line621	-999	Genie*Cheers
Line86	(Doyen*Scandium)*(AC 05/514/10)	NOS 13038-54*AC 05/514/10
Line842	-999	Mary*Crossway
Line591	-999	Kathinka*Rhyncostar
Line216	(NOS 1165-08*Evergreen)*(Br7035a12*Quench)	PF 1345-08*Evergreen
Line1049	-999	NOS 1112-11*Odyssey
Line266	(BR-24-08*Evergreen)*(Br7035a12*Quench)	PF 1380-08*Evergreen
Line823	-999	Paustian*Salome
Line584	-999	NOS1017-10*NOS1117-10
Line358	-999	-999
Line725	-999	NOS 16316-62*Oreo
Line985	-999	Sanette*Rhyncostar
Line298	((Spotlight*Westminister)*(Jolika*Beatrix))*(Br7035a12*Quench)	Sparkle*Evergreen
Line636	-999	LN0925*Cheers
Line404	-999	NOS 16085-61*Grace
Line213	(Sunshine*Evergreen)*((9008-4*Class)*Quench)	PF 1378-08*Tamtam
Line953	-999	Calisi*Amalika
Line913	-999	Soulmate*KWS Asta
Line138	(PF 1121-03*Keops)*(LN 0869)	Soul*LN 0869
Line9	((NFC 497-12*Cork)*Vortex)*(Sebastian*Quench)	NFC Tipple*Quench
Line538	-999	LN1065*Chicago
Line110	(KWS Bambina)*((9008-4*Class)*Quench)	KWS Bambina*Tamtam
Line627	-999	LN0925*Dacapo
Line471	-999	NSL07-8136A*Propino
Line295	((Spotlight*Westminister)*(Jolika*Beatrix))*(Br7035a12*Quench)	Sparkle*Evergreen
Line174	(NOS 1005-08*Evergreen)*((Isabella*Scandium)*SJ 050623)	PF 1302-08*Zeppelin
Line272	(BR-24-08*Evergreen)*(Br7035a12*Quench)	PF 1380-08*Evergreen
Line252	(Luhkas)*(Sebastian*Drum)	Luhkas*Quench
Line230	(Br 33-08*Evergreen)*((9008-4*Class)*Quench)	PF 1384-08*Tamtam
Line703	-999	NOS 1357-08*Quench
Line233	(Br 33-08*Evergreen)*((9008-4*Class)*Quench)	PF 1384-08*Tamtam
Line352	-999	-999
Line507	-999	Calisi*Olympic
Line902	-999	Scholar*Odyssey
Line982	-999	Sanette*Rhyncostar
Line1019	-999	Paustian*Britney
Line1013	-999	KWS Atrika*NOS 16197-52
Line303	(Isabella*Publican)*(Br7035a12*Quench)	Columbus*Evergreen
Line898	-999	SY 411-281*Paustian
Line979	-999	AC 07/606/19*Kathinka
Line271	(Isabella*Publican)*(Br7035a12*Quench)	Columbus*Evergreen
Line258	(PF 1149-07*PF 14402-81)*(NFC 403-56*Keops)	PF 17230-008*Laurikka
Line229	(NOS 1165-08*Evergreen)*(Smilla*Carvilla (NFC401-8))	PF 1345-08*PF 14246-51
Line733	-999	Pompe*KWS Orphelia
Line204	(NOS 1162-08*Evergreen)*((Isabella*Scandium)*SJ 050623)	PF 1352-08*Zeppelin
Line522	-999	NSL07-8113C*Evergreen
Line1010	-999	Salome*Odyssey
Line425	-999	NOS 17066-56*Rosalina
Line532	-999	LN1065*Evergreen
Line350	-999	-999
Line602	-999	LN0848*AC07-555-103
Line85	(PF 1121-03*Keops)*((Isabella*Scandium)*SJ 050623)	Soul*Zeppelin
Line353	-999	-999
Line927	-999	NOS 1128-11*Odyssey
Line221	(NOS 1165-08*Evergreen)*(NFC 403-56*Keops)	PF 1345-08*Laurikka
Line130	(Madrigal)*(Despina)	Madrigal*Despina
Line778	-999	Melius*Odyssey
Line666	-999	AC07/568/20*Cheers
Line919	-999	NOS 1112-11*Odyssey
Line562	-999	SYN410-249*Chicago
Line926	-999	NOS 1113-11*Paustian
Line188	(PF 16719-007*Rosalina)*((9008-4*Class)*Quench)	PF 1371-08*Tamtam
Line915	-999	Soulmate*Melius
Line862	-999	Genie*KWS Asta
Line322	(Momentum)*(Br7035a12*Quench)	Momentum*Evergreen
Line262	(Isabella*Publican)*(Br7035a12*Quench)	Columbus*Evergreen
Line1027	-999	Mary*Salome
Line540	-999	LN1065*Calisi
Line640	-999	LN0925*KWS09-328
Line178	(NOS 1064-08*Evergreen)*((Isabella*Scandium)*SJ 050623)	PF 1325-08*Zeppelin
Line831	-999	Mary*KWS Asta
Line411	-999	NOS 16085-61*Evergreen
Line19	(Actress)*(Marnie*(Xanadu*Simba))	Actress*Grace
Line879	-999	KWS Irina*Odyssey
Line409	-999	NOS 16085-61*Propino
Line974	-999	Acumen*KWS Orphelia
Line46	(Troon*(Quench*Adonis))*(Imidis*Beatrix)	Shuffle*Nairobi
Line716	-999	NSL 07-8136A*Quench
Line395	-999	NOS 15251-52*AC05-514-10
Line167	(LN 0869)*(PF 1121-03*Keops)	LN 0869*Soul
Line151	(NOS 1064-08*Evergreen)*((Isabella*Scandium)*SJ 050623)	PF 1325-08*Zeppelin
Line945	-999	SY 408-194*Evergreen
Line177	(LN 0869)*(PF 1121-03*Keops)	LN 0869*Soul
Line1003	-999	Crossway*Odyssey
Line28	(Minstrel*Westminster)*(Isabella*Publican)	Concerto*Columbus
Line72	(Actress)*(Imidis*Beatrix)	Actress*Nairobi
Line785	-999	Melius*Crossway
Line163	(NOS 1039-08*PF 14446-54)*((9008-4*Class)*Quench)	PF 1316-08*Tamtam
Line576	-999	NOS1017-10*Evergreen
Line693	-999	NOS 1323-08*NOS 14246-51
Line822	-999	Paustian*Salome
Line79	(Appaloosa*Eskobar)*(Br7035a12*Quench)	NOS 15011-51*Evergreen
Line663	-999	AC07-568-20*Kathinka
Line766	-999	Odyssey*KWS Asta
Line696	-999	NOS 1357-08*Quench
Line155	(NOS 1064-08*PF 14446-54)*((9008-4*Class)*Quench)	PF 1323-08*Tamtam
Line1012	-999	KWS Atrika*Odyssey
Line667	-999	AC07/568/20*Cheers
Line1025	-999	Mary*Odyssey
Line905	-999	Scholar*Mary
Line284	((Spotlight*Westminister)*(Jolika*Beatrix))*(Br7035a12*Quench)	Sparkle*Evergreen
Line260	(Luhkas)*(Smilla*Carvilla (NFC401-8))	Luhkas*PF 14246-51
Line736	-999	KWS Asta*Dacapo
Line780	-999	Melius*Odyssey
Line517	-999	Kelim*Calisi
Line90	(Quench*Cabaret)*(Tocada*Quench)	NOS 16067-81*Sumit
Line133	4.91	Evergreen*Tillitse?(Br7035a12*Quench)*(40030x05*40045x03)
Line136	(Madrigal)*(PF 1121-03*Keops)	Madrigal*Soul
Line66	(Actress)*(Marnie*LP 813.6.98)	Actress*Iron
Line311	(Isabella*Publican)*(Br7035a12*Quench)	Columbus*Evergreen
Line405	-999	NOS 16085-61*Grace
Line299	(Isabella*Publican)*(Sebastian*Drum)	Columbus*Quench
Line876	-999	NSL 09-1485-C*NOS 16197-52
Line930	-999	NOS 1128-11*Paustian
Line427	-999	NOS 17066-56*Rosalina
Line676	-999	Sanette*Pinocchio
Line465	-999	SZD1705*Nairobi
Line648	-999	Melius*06-509-41-5
Line749	-999	KWS Asta*Kathinka
Line356	-999	-999
Line443	-999	Garner*Propino
Line496	-999	Amalika*Evergreen
Line308	((Spotlight*Westminister)*(Jolika*Beatrix))*(Br7035a12*Quench)	Sparkle*Evergreen
Line314	(LN 0910)*(Br7035a12*Quench)	LN 0910*Evergreen
Line424	-999	NOS 17066-56*Rosalina
Line864	-999	Genie*NOS 16197-52
Line451	-999	Sparkle*Bambina
Line380	-999	-999
Line783	-999	Melius*Crossway
Line107	(Doyen*Scandium)*(Milford)	NOS 13038-54*Milford
Line681	-999	Zeppelin*LAN 0861
Line27	(Br7035a12*Quench)*(Quench*NFC Tipple)	Evergreen*Propino
Line804	-999	Paustian*Odyssey
Line379	-999	-999
Line813	-999	Paustian*Crossway
Line1039	-999	KWS Irina*Britney
Line483	-999	Evergreen*Pinocchio
Line249	(Isabella*Publican)*(Br7035a12*Quench)	Columbus*Evergreen
Line169	(NOS 1064-08*Evergreen)*((Isabella*Scandium)*SJ 050623)	PF 1325-08*Zeppelin
Line556	-999	SYN410-249*Evergreen
Line435	-999	Cha Cha*Shuffle
Line782	-999	Melius*Crossway
Line971	-999	AC 07/568/20*Rhyncostar
Line593	-999	Cheers*Olympic
Line215	(NOS 1064-08*PF 14446-54)*(Sebastian*Drum)	PF 1323-08*Quench
Line6	((Spotlight*Westminister)*(Jolika*Beatrix))*(Quench*NFC Tipple)	Sparkle*Propino
Line992	-999	Sanette*Pinocchio
Line700	-999	NOS 1357-08*Quench
Line65	(Publican*Marthe)*(Tocada*Quench)	NOS 16148-83*Sumit
Line686	-999	LAN 0861*Cha Cha
Line365	-999	-999
Line106	((9008-4*Class)*Quench)*(Beatrix*Eskobar)	Tamtam*Rosalina
Line401	-999	NOS 16085-61*Bambina
Line378	-999	-999
Line730	-999	Su Zaza*Olympic
Line668	-999	SB085318*A06-509-41-5
Line97	(KWS Bambina)*((9008-4*Class)*Quench)	KWS Bambina*Tamtam
Line257	(Isabella*Publican)*(Br7035a12*Quench)	Columbus*Evergreen
Line1016	-999	KWS Atrika*Crossway
Line938	-999	NOS 1129-11*Genie
Line695	-999	NOS 1357-08*Quench
Line580	-999	NOS1017-10*Chicago
Line485	-999	Chicago*Pinocchio
Line834	-999	Mary*KWS Asta
Line241	(NOS 1165-08*Evergreen)*(NFC 403-56*Keops)	PF 1345-08*Laurikka
Line795	-999	KWS Atrika*Salome
Line319	((Neruda*Mamie)*Pasadena)*(Sebastian*Drum)	KWS Livia*Quench
Line933	-999	NOS 1129-11*Paustian
Line297	(Isabella*Publican)*(Br7035a12*Quench)	Columbus*Evergreen
Line888	-999	KWS Irina*Crossway
Line105	(Quench*Cabaret)*(Tocada*Quench)	NOS 16067-81*Sumit
Line555	-999	Sanette*Calisi
Line921	-999	NOS 1112-11*Paustian
Line547	-999	Sanette*Chicago
Line573	-999	NOS1117-10*Sanette
Line47	(Minstrel*Westminster)*(Isabella*Publican)	Concerto*Columbus
Line896	-999	SY 411-281*Paustian
Line715	-999	NSL 07-8136A*Quench
Line585	-999	NOS1018-10*LN0910
Line847	-999	Eloise*Genie
Line728	-999	NOS 17117-82*Pinocchio
Line737	-999	KWS Asta*Dacapo
Line304	((Spotlight*Westminister)*(Jolika*Beatrix))*(Br7035a12*Quench)	Sparkle*Evergreen
Line20	(Minstrel*Westminster)*(Imidis*Beatrix)	Concerto*Nairobi
Line497	-999	Calisi*Pinocchio
Line1030	-999	Mary*NOS 16130-55
Line80	(SY Universal)*(Marnie*(Xanadu*Simba))	SY Universal*Grace
Line988	-999	Sanette*Rhyncostar
Line273	(PF 1149-07*PF 14402-81)*(Br7035a12*Quench)	PF 17230-008*Evergreen
Line809	-999	Paustian*Odyssey
Line341	(Barabas*NFC Tipple)*(Br7035a12*Quench)	PF 14263-51*Evergreen
Line494	-999	Olympic*Evergreen
Line731	-999	Su Zaza*KWS Orphelia
Line462	-999	Shandy*Nairobi
Line772	-999	Odyssey*KWS Asta
Line963	-999	NOS 1107-10*Kelim
Line186	(PF 16719-004*Evergreen)*(Marnie*LP 813.6.98)	PF 1366-08*Iron
Line490	-999	Olympic*Laurikka
Line999	-999	Britney*Kathinka
Line432	-999	Cha Cha*Shuffle
Line384	-999	-999
Line501	-999	Calisi*Evergreen
Line192	(PF 16301-028*Evergreen)*((9008-4*Class)*Quench)	PF 1362-08*Tamtam
Line991	-999	Sanette*Pinocchio
Line897	-999	SY 411-281*Paustian
Line724	-999	NOS 17074-52*Kathinka
Line1044	-999	Scholar*NOS 16352-55
Line776	-999	Crossway*KWS Asta
Line1007	-999	Salome*Odyssey
Line129	(Madrigal)*(KWS Aliciana)	Madrigal*KWS Aliciana
Line40	(Tocada*Quench)*(Imidis*Beatrix)	Sumit*Nairobi
Line289	((Spotlight*Westminister)*(Jolika*Beatrix))*(Br7035a12*Quench)	Sparkle*Evergreen
Line175	(NOS 1064-08*PF 14446-54)*((9008-4*Class)*Quench)	PF 1323-08*Tamtam
Line751	-999	KWS Asta*Kathinka
Line157	(LN 0869)*(Br757n3*Belana)	LN 0869*PF 15022-51
Line337	((Isabella*Scandium)*SJ 050623)*(Br7035a12*Quench)	Zeppelin*Evergreen
Line574	-999	NOS1117-10*NOS1197-10
Line137	4.8	Evergreen*Tillitse?(Br7035a12*Quench)*(40030x05*40045x03)
Line499	-999	Calisi*Pinocchio
Line799	-999	Paustian*KWS Asta
Line946	-999	SY 408-194*Evergreen
Line39	(Minstrel*Westminster)*(Beatrix*Eskobar)	Concerto*Rosalina
Line607	-999	Pinocchio*Cheers
Line734	-999	KWS Asta*Olympic
Line447	-999	SYN409-203*Propino
Line711	-999	LN0910*Quench
Line582	-999	NOS1017-10*Olympic
Line797	-999	Paustian*KWS Asta
Line530	-999	NSL07-8113C*Calisi
Line214	(PF 16301-028*Evergreen)*((9008-4*Class)*Quench)	PF 1362-08*Tamtam
Line1038	-999	NSL 09-1485-C*NOS 16130-55
Line817	-999	Paustian*Crossway
Line779	-999	Melius*Odyssey
Line884	-999	KWS Irina*Crossway
Line718	-999	NOS 16148-82*Laurikka
Line500	-999	Calisi*Evergreen
Line735	-999	KWS Asta*Dacapo
Line291	((Spotlight*Westminister)*(Jolika*Beatrix))*(Br7035a12*Quench)	Sparkle*Evergreen
Line344	((Spotlight*Westminister)*(Jolika*Beatrix))*(Smilla*Carvilla (NFC401-8))	Sparkle*PF 14246-51
Line586	-999	NOS1018-10*Calisi
Line449	-999	Sparkle*Bambina
Line764	-999	Odyssey*KWS Asta
Line62	(Appaloosa*Eskobar)*(Quench*NFC Tipple)	NOS 15011-51*Propino
Line661	-999	Melius*17102-52
Line343	(Gladys)*(Sebastian*Drum)	Gladys*Quench
Line567	-999	SYN410-249*Calisi
Line502	-999	Calisi*Evergreen
Line64	(Appaloosa*Eskobar)*(Minstrel*Westminster)	NOS 15011-51*Concerto
Line324	(Momentum)*(NFC 403-56*Keops)	Momentum*Laurikka
Line542	-999	Sanette*Laurikka
Line17	(Milford)*(Quench*NFC Tipple)	Milford*Propino
Line743	-999	KWS Asta*Rhyncostar
Line671	-999	Sanette*Dacapo
Line102	(Cribbage*Power)*(Quench*NFC Tipple)	NOS 15075-53*Propino
Line684	-999	NOS 15005-54*KWS Aliciana
Line957	-999	Odyssey*Laurikka
Line161	(NOS 1039-08*PF 14446-54)*((Isabella*Scandium)*SJ 050623)	PF 1316-08*Zeppelin
Line408	-999	NOS 16085-61*Propino
Line841	-999	Mary*Crossway
Line407	-999	NOS 16085-61*Propino
Line1051	-999	KWS Irina*Odyssey
Line906	-999	NOS 17158-52 *Crossway
Line84	(PF 1121-03*Keops)*(Madrigal)	Soul*Madrigal
Line71	(Publican*Marthe)*(SY Universal)	NOS 16148-83*SY Universal
Line606	-999	Pinocchio*Kathinka
Line55	(Appaloosa*Eskobar)*(Milford)	NOS 15011-51*Milford
Line732	-999	Pompe*KWS Orphelia
Line972	-999	AC 07/568/20*KWS Orphelia
Line444	-999	SYN409-203*Propino
Line259	(BR-24-08*Evergreen)*(Br7035a12*Quench)	PF 1380-08*Evergreen
Line984	-999	Sanette*Rhyncostar
Line572	-999	NOS1117-10*Olympic
Line296	(Isabella*Publican)*(NFC 403-56*Keops)	Columbus*Laurikka
Line1033	-999	Genie*Paustian
Line551	-999	Sanette*Chicago
Line165	(LN 0869)*(Despina)	LN 0869*Despina
Line421	-999	NOS 16369-55*Propino
Line911	-999	NOS 16111-52 *KWS Asta
Line812	-999	Paustian*Crossway
Line966	-999	NOS 1117-10*NOS 1197-10
Line560	-999	SYN410-249*Evergreen
Line1040	-999	KWS Irina*Odyssey
Line231	(BR-28-08*Evergreen)*((9008-4*Class)*Quench)	PF 1382-08*Tamtam
Line307	((Spotlight*Westminister)*(Jolika*Beatrix))*(Br7035a12*Quench)	Sparkle*Evergreen
Line710	-999	NOS 1342-08*NOS 14246-51
Line859	-999	Mary*KWS Atrika
Line1017	-999	KWS Atrika*Salome
Line463	-999	Shandy*BR9177B5
Line634	-999	LN0925*Cheers
Line126	(Br7035a12*Quench)*(LN 0869)	Evergreen*LN 0869
Line856	-999	Mary*Salome
Line131	(Br7035a12*Quench)*(KWS Bambina)	Evergreen*KWS Bambina
Line651	-999	Melius*AC06-509-41-6
Line531	-999	NSL07-8113C*Calisi
Line15	(Sumit*Yard)*(Grace*Conchita)	Sanette*Dacapo
Line803	-999	Paustian*Odyssey
Line446	-999	SYN409-203*Propino
