# Supplementary material for: Use of multiple traits genomic prediction, genotype by environment interactions and spatial effect to improve prediction accuracy in yield data
Source: PLoS One. 2020 May 13;15(5):e0232665. doi: 10.1371/journal.pone.0232665 (PMC7219756; doi:10.1371/journal.pone.0232665)
Supplement: S2 Dataset — (XLSX) [file pone.0232665.s010.xlsx]

## Sheet: 工作表1
Line-id	Family
Line1623	14046.35 x 709-702
Line79	Oakly*NIC01-3554A vpm
Line3270	-999
Line3051	708-507*NOS 14012.23
Line2737	Hereford*708-507
Line1575	709-985 x 05W475-11
Line3377	-999
Line2169	-999
Line65	703-915*705-895B B*C
Line594	Test
Line2022	Viscount * 14036.18 (
Line930	706-962 B*Torkil
Line211	WW 3817*Oakley mygA*C
Line1113	13009.36*Warrior
Line2570	7239-06 18 x 16104.01
Line2629	7384-06 12 x NOS 15042.11
Line344	SUR 98596/20 X LW F97Z076
Line1607	709-702 x 15035.32
Line2533	SJ8563021 x NOS 7214-05 11
Line1426	-999
Line808	Mariboss x 14037x04
Line2061	SJ 08-48 * 14036.18 (
Line1805	14088.11 * 709-503
Line2214	-999
Line2522	SJ 7388006 x STRU 091991.1
Line59	703-915*Lear myg B*Ck
Line3127	-999
Line608	W05-1159 x Hereford
Line1271	-999
Line3408	Torp
Line2585	Dickens x STRU 091991.1
Line1765	708-1094 * Sheldon (C
Line238	Audi*Lear myg C*Ck
Line1536	13009.36*709-809
Line2256	-999
Line1322	-999
Line3042	14012.16*7007-06 Lr
Line752	SEJET/KWS LOCHOW
Line3196	(TOBAK X POTENZIAL
Line51	Gosmer*Torkil MygCs*C
Line577	TABASCO X LW 09KR105
Line1347	-999
Line696	N&S/BREUN/20399
Line2431	-999
Line92	703-915*Maribo B*C
Line2646	Opformering til Lotte
Line1172	-999
Line2260	-999
Line2047	708-507 * 709-885 (K
Line776	KWS SCANDI/KWS LOCHOW
Line967	Hereford*Sj 08-48
Line40	Oakley*703-915
Line2462	NOS 15042.11 x KWS Cleveland
Line635	Mariboss se kassen
Line268	Lr19 7313-07*Leu60115
Line2381	-999
Line2387	-999
Line451	19345.15*Sj 06-35
Line1832	13009.36 * Horizon
Line564	-999
Line3244	-999
Line1582	7707f156 x 05W475-11
Line2461	NOS 15035.27 x NOS 7214-05 11
Line472	Baking B
Line1747	12044.27 * Sheldon (CM8228*Rob
Line726	-999
Line2669	16114.01 x BB 602610
Line768	SEJET/SEJET
Line2264	-999
Line2411	-999
Line2873	13009.34*7007-06 Lr
Line3388	-999
Line1529	14012.38*708-507
Line2583	Dickens x SJ 7388006
Line2962	NOS 14012.23*Tabasco
Line1109	13009.36*Warrior
Line2095	-999
Line586	Test
Line3160	-999
Line591	Test
Line2100	-999
Line1513	14085.13 x Semu 09.102
Line1292	-999
Line3203	(LW 04DH049-45 X P
Line1579	BB 715508 x 05W475-11
Line3251	-999
Line3045	14012.38*7370-05 Lr19
Line278	Lr19 7314-07*Mariboss
Line881	705-893 C*Gloria
Line2397	-999
Line847	Oakley*Frument
Line2077	-999
Line2961	NOS 14012.23*Tabasco
Line2131	KELVIN x ACK 10618
Line2039	14013.10 * Warrior
Line2620	16104.01 x LGW 56
Line904	19429.32 x 18011k34
Line2590	Dickens x NOS 15021.32
Line2454	-999
Line735	E
Line2846	14095.02*NOS 14012.23
Line2573	7239-06 18 x NOS 15098.28
Line2843	14093.12*14095.02
Line2696	7199-06 03 x KWS-Podium
Line1481	10302212 x BB 515608
Line3297	-999
Line1053	Maserati*SCOB31A-2
Line719	-999
Line676	DLF-TRIFOLIUM/UNISIGMA/27934
Line2811	-999
Line1293	WW 000631 x STRU
Line1419	-999
Line2040	14013.10 * Warrior
Line2286	-999
Line464	-999
Line2990	NOS 14012.23*14095.02
Line2905	13009.36*NOS 14012.23
Line9	Gosmer*Leu60124Myg C*
Line3107	RW40967*NOS 14012.23
Line2658	7191-06 14 x FD 07164
Line2503	LW 08DH637-14 x STRU 071932.3
Line1218	HEWITT X PAMIER
Line2816	-999
Line1690	05W491-03 x 15111.36
Line1785	13009.34 * R40879
Line1441	-999
Line1556	7380-05*7213-07 02 MO
Line2664	16114.01 x Torch
Line995	Tabasco x 18021k17
Line2175	-999
Line2024	Viscount * 14085.04 (
Line871	19345.15 x 18601k15
Line3031	12090x24.01*7338-05Lr
Line1998	14034.18 * Timaru
Line1860	12044.23 * Warrior (CM8228*R
Line1908	Torp * R40879
Line128	Mariboss*Leu60124MYGC
Line287	-999
Line876	705-861C*Sj 07-42
Line1828	13009.36 * 709-503 (Lexus*7
Line1790	13009.34 * R40879
Line1707	12090x24.01 x 15098.40 A
Line160	Maribo*Oakley myg C*C
Line2695	7199-06 03 x Weaver
Line362	ZE 95Z176-05 X ANTHUS
Line53	703-915*Timaru B*B?
Line3214	(TABASCO X LW 03W1
Line485	Hereford*Oakley (CPB-
Line2974	CM 13204*NOS 14012.23
Line3357	-999
Line1241	-999
Line3078	708-507*14012.16
Line1571	14012.16 x 14093.10
Line1870	14012.23 * 14036.18 (Audi*Hatt
Line2708	7198-06 08 x Leeds
Line247	Leu60115*Sahara B*C
Line593	Test
Line2070	-999
Line1816	709-147 * Paj 706-575
Line2643	7344-06 35 x KW 2736-1-08
Line3333	-999
Line2679	7193-06 13 x NOS 15098.28
Line762	KWS SCANDI/KWS LOCHOW
Line1076	12098.27*11137.02
Line3020	Florian*7340-05
Line755	DIECKMANN/DIECKMANN
Line652	SEJET/SEJET/28642
Line1016	Mariboss*Skagen
Line1717	7170-05 22 x 10302212
Line916	Eriksminde*Oakley
Line2179	-999
Line1140	-999
Line3374	-999
Line3025	Kredo*7368-05
Line1610	14046.35 x 15035.32
Line1809	7190-05 70 * Viscount
Line979	11132.07 x Tabasco
Line2739	Hereford*708-507
Line1041	Mariboss*Skagen
Line2455	-999
Line750	SEJET/KWS LOCHOW
Line2847	14095.02*NOS 14012.23
Line862	Mariboss x Bagou
Line1422	-999
Line693	SEJET/SEJET/27292
Line2755	Eriksminde*709-084
Line2012	Warrior * 709-335
Line1007	Mariboss*13011.37
Line179	Xi-19*928-01
Line1614	05W508-11 x 15035.04
Line3063	RW40967*NOS 14012.23
Line1299	-999
Line1775	12044.27 * Sheldon (CM8228*Rob
Line2571	7239-06 18 x Dickens
Line2016	Warrior * Duxford (
Line1353	-999
Line884	705-893 C*Gloria
Line1253	-999
Line582	Test
Line1038	11146.52*12098.27
Line846	703-936*Ambition
Line1413	-999
Line2496	NOS 15055.10 x NOS 15043.03
Line30	Mariboss*Glasgow
Line2674	7191-06 29 x STRU 091991.1
Line136	703-936*Ambition
Line3198	-999
Line2400	-999
Line2764	12053.46*7369-05 Lr19
Line2142	LW F02W323-04 x LW
Line1561	-999kskov x NOS13009.36
Line1701	15047.37 x 15098.40 A
Line3094	RW40967*NOS 14012.23
Line1099	Viscount*Gloria
Line436	19345.08*Oakley
Line3089	708-507*14046.35
Line931	Audi*Pamier
Line3141	Mariboss*Shogun
Line1526	708-507*709-809
Line60	703-915*Lear myg B*Ck
Line2889	7347-05*14012.23 Lr24
Line3000	14012.23*7369-05 Lr19
Line1981	Warrior * 14036.18 (
Line448	19345.15*Sj 06-35
Line1507	J 3305 x 7707f156
Line315	Ambition*12003x22
Line2619	16104.01 x SJ8563021
Line1155	-999
Line3090	708-507*14046.35
Line1325	-999
Line2086	-999
Line2888	7340-05*Kredo Lr19
Line1947	14031.08 * Viscount
Line2966	NOS 14012.23*14095.02
Line1360	-999
Line2579	7200-06 17 x Elixer
Line1695	Gedser x 15111.36
Line2592	Delphi x NOS 15043.03
Line1535	NOS 14012.23*709-084
Line1369	-999
Line2388	-999
Line650	SEJET/SEJET/28644
Line1787	13009.34 * R40879
Line3395	-999
Line2340	-999
Line348	LW F98W302-06 X SUR HD 99
Line1066	Holeby*11137.02
Line302	Lr19 7314-07*Mariboss
Line102	704-609 B*Tabasco B*C
Line3012	Denman*CM 13204
Line1133	-999
Line293	-999
Line2844	14093.12*7370-05 Lr19
Line969	Hereford*Sj 08-48
Line2158	-999
Line1471	14012.16 x BB 515608
Line836	Türkis*Schamane
Line3281	-999
Line3188	FRUMENT X TABASCO
Line558	19429.32*Jenga
Line2144	LW F02W378-10 x PR
Line927	706-962 B*Torkil
Line2017	Warrior * Duxford (
Line3005	14012.23*7369-05 Lr19
Line709	-999
Line1025	Oakley x Maserati
Line2011	Warrior * 709-335
Line2917	13011.21*708-507
Line1488	709-985 x J 2629
Line2350	-999
Line1200	(Semper x Bristol)
Line2167	-999
Line2094	-999
Line2303	-999
Line2280	-999
Line786	SEJET/SEJET
Line70	Pamier*Audi A*C
Line2386	-999
Line1383	-999
Line718	-999
Line1848	709-147 * 7170-05 22
Line2285	-999
Line1008	Mariboss*13011.37
Line1642	-999kskov x 14093.12
Line1191	-999
Line1307	-999
Line2939	7373-05*709-084 Lr19
Line335	19429.28*19201.11
Line2925	13011.21*709-809
Line649	SEJET/SEJET/28645
Line3184	-999
Line120	CM 2713*Tabasco B*Ck
Line3155	-999
Line2257	-999
Line2698	7199-06 03 x NOS 15046.15
Line2711	7198-06 08 x STRU 091991.1
Line2348	-999
Line2617	16104.01 x NOS 15098.01
Line1594	7707f156 x 15123.10
Line1494	14085.13 x 15123.10
Line144	703-915*Toisondor
Line419	Julius x Ma-999ger
Line1558	Gedser x 12090x24.01
Line2088	Edgar x Stigg
Line3043	14012.16*7007-06 Lr
Line500	Skalmeje*Ambition
Line1688	709-702 x 15098.35
Line1479	709-1494 x BB 515608
Line2868	13009.34*7338-05 Lr19
Line3129	-999
Line879	705-893 C*Gloria
Line2263	-999
Line2424	-999
Line3039	14012.16*7357-05 Lr
Line1380	-999
Line523	-999
Line2044	708-507 * 709-885
Line1235	(TABASCO X BZ 4418
Line1073	Holeby*Viscount
Line2162	-999
Line597	test
Line3151	12010.18*Hereford
Line1677	7214-05 11 x 15047.37
Line956	11132.07 x Tabasco
Line2172	-999
Line2997	14012.23*7369-05 Lr19
Line2207	(TABASCO x LW 04-0
Line711	-999
Line74	Hereford*Oakley
Line911	14033x02 x 18027k13
Line3069	RW40967*NOS 14012.23
Line827	13059.24*Conqueror
Line1745	12044.27 * Sheldon (CM8228*Rob
Line1005	Mariboss*13011.37
Line2033	14011.01 * Sheldon (C
Line3230	LW 04DH049-30 x LW
Line1029	Contact x Skagen
Line3030	KW 3344-5-05*Elixer
Line2882	13009.36*NOS 14012.23
Line758	KWS SCANDI/KWS LOCHOW
Line2954	13011.21*7370-05 Lr19
Line1936	14007.16 * Warrior
Line1337	-999
Line1793	13009.34 * R40879
Line1632	12090x24.01 x 7170-05 22
Line796	Mariboss x 11089x06
Line272	Lr19 7314-07*Mariboss
Line667	RAGT NORDIC/RAGT FR/28615
Line2758	708-507*14046.35
Line3082	708-507*14012.16
Line2538	KW 2736-1-08 x BB 602610
Line1658	7214-05 11 x 709-985
Line3130	-999
Line2436	-999
Line629	Mariboss 200 ml/hkg
Line2427	-999
Line13	Gosmer*Leu60124Myg C*
Line1573	14095.23 x 05W475-11
Line2858	709-084*Kredo
Line3373	-999
Line1404	-999
Line2628	7384-06 12 x NOS 15021.32
Line2453	-999
Line1403	-999
Line3060	RW40967*NOS 14012.23
Line3260	TORP i DY & AB
Line583	Test
Line248	Leu60115*Sahara B*C
Line58	703-915*Lear myg B*Ck
Line304	Lr9 7325-07* Pamier
Line2036	14011.01 * Sheldon (C
Line3402	-999
Line243	Hereford*Yaris mygC*C
Line2516	KW 2736-1-08 x NOS 709-084
Line334	19429.28*19201.11
Line158	Mariboss*Leu60124MYGC
Line3075	708-507*14012.16
Line510	Smuggler*19218.06
Line1574	709-084 x 05W475-11
Line2470	NOS 15098.01 x Nuffield
Line953	11132.07 x 18601k15
Line625	Mariboss
Line707	-999
Line2965	NOS 14012.23*Tabasco
Line2521	SJ 7388006 x LW 06W518-05
Line994	Tabasco x 18021k17
Line1978	Timaru * SJ 08-48 (S
Line1070	Holeby*KWS Yaris
Line2655	7191-06 14 x 16114.01
Line562	-999
Line1245	-999
Line2243	-999
Line2357	-999
Line3111	Sj 09-60*Elixer
Line962	Gosmer*Premio
Line2713	7198-06 08 x NOS 15055.10
Line3118	Oakley*(Deben*Saxild)
Line3092	708-507*14046.35
Line1320	-999
Line1381	-999
Line763	KWS SCANDI/KWS LOCHOW
Line3294	-999
Line3105	RW40967*NOS 14012.23
Line2358	-999
Line522	-999
Line49	Gosmer*Timber MygCs*B
Line279	-999
Line3137	Gosmer*Premio
Line730	B*A
Line1456	-999
Line1332	-999
Line3010	Denman*708-507
Line2806	-999
Line1651	-999kskov x 709-985
Line3052	KW 3344-5-05*Elixer
Line1079	12098.27*11137.02
Line3287	-999
Line903	19429.32 x 18011k34
Line3400	-999
Line6	703-606D*Tabasco B*C
Line733	C
Line467	Feed C
Line1807	14088.11 * 709-503
Line1266	-999
Line3178	-999
Line1037	11146.52*12098.27
Line951	11146.01 x 18011k34
Line599	test
Line3086	708-507*14046.35
Line1660	14051.04 x 709-1494
Line535	restest
Line251	Lr9+19 7005-06*Tabasc
Line3315	-999
Line706	-999
Line2639	7344-06 35 x NOS 15021.32
Line2466	NOS 15098.28 x KWS Cleveland
Line1094	Marselis*Torkil
Line1609	14085.13 x 15035.32
Line2242	-999
Line2923	13011.21*709-084
Line3401	-999
Line3223	(TABASCO X LW 03W1
Line319	Ambition*11121.22
Line2171	-999
Line1117	13011.37*CPB-T W157
Line1400	-999
Line3064	RW40967*NOS 14012.23
Line1857	709-147 * 709-224
Line632	Mariboss 80 ml/hkg
Line2822	Eriksminde*709-084
Line2185	-999
Line1839	709-147 * 7170-05 22
Line587	Test
Line2423	-999
Line3371	-999
Line1162	-999
Line666	RAGT NORDIC/RAGT FR/28616
Line1572	14093.10 x 05W475-11
Line2778	14085.13*RW40967
Line2246	-999
Line1812	709-147 * Paj 706-575
Line1979	Timaru * SJ 08-48 (S
Line643	SEJET//28656
Line2328	-999
Line3284	-999
Line2547	FD 07164 x NOS 15098.01
Line1043	Mariboss*Skagen
Line3133	-999
Line1929	709-885 * Timaru
Line2558	Leeds x LW 06W518-05
Line3054	Marselis*7347-05
Line1983	Warrior * 14106.37 (
Line289	-999
Line1595	05W475-11 x 15123.10
Line1549	Elixer x 15123.10
Line3397	-999
Line1217	BZ 441802 X OBAMA
Line1190	-999
Line1780	13009.34 * 7031-04 51 (Lexus*7
Line490	Hereford*Oakley (CPB-
Line189	Ritmo*0119.73
Line2801	-999
Line1810	7190-05 70 * Viscount
Line1789	13009.34 * R40879
Line742	B/C
Line602	test
Line2742	Hereford*709-084
Line1849	709-147 * 7170-05 22
Line3347	-999
Line1321	-999
Line1951	14034.18 * Julius (
Line1127	MO 7213-08*Tabasco
Line1236	(TABASCO X BZ 4418
Line35	Opus*Certo
Line3154	Audi 3-13 x 18011k34
Line826	13059.24*SCOB31A-2
Line507	Smuggler*19218.06
Line2651	7344-06 35 x 7191-06 29
Line2146	-999
Line1726	14012.23 x 10302212
Line2074	-999
Line409	19429.32*Torkil
Line1305	-999
Line1683	05W507-10 x 15047.37
Line1663	14012.23 x Elixer
Line2840	13009.34*709-084
Line2852	14095.02*14012.16
Line486	Hereford*Oakley (CPB-
Line2765	12053.46*7369-05 Lr19
Line1577	10302212 x 05W475-11
Line1490	14093.10 x J 3305
Line198	Tabasco*Hereford C*C
Line242	Hereford*Yaris mygC*C
Line170	Tabasc*705-1973 C C*C
Line1550	709-1494*14046.35
Line2003	14034.18 * Sheldon (C
Line1992	14034.18 * Paj 705-89
Line1052	Maserati*SCOB31A-2
Line3123	-999
Line559	-999
Line812	13059.24*Genius
Line12	-999
Line1718	14095.23 x 10302212
Line772	KWS SCANDI/KWS LOCHOW
Line541	19429.32*Cordiale
Line2636	7384-06 12 x Dickens
Line2705	7198-06 08 x Revelation
Line2155	-999
Line3015	Elixer*13009.34
Line1477	709-084 x BB 515608
Line655	HOLMGAARD/SAATEN-UNION FR/28639
Line67	703-915*Maribo B*C
Line2048	Viscount * 14085.04 (
Line202	Tabasco*Hereford C*C
Line437	19345.08*Oakley
Line2318	-999
Line2802	-999
Line55	703-915*Lear myg B*Ck
Line1634	14093.12 x 14095.23
Line440	19345.15*Frument
Line2668	16114.01 x KW 2736-1-08
Line368	-999
Line557	19429.32*Jenga
Line1093	Shogun*Global
Line1633	14095.02 x 14095.23
Line494	Frument*Skalmeje
Line805	Mariboss x 14037x04
Line3150	Mariboss*13011.37
Line1209	TABASCO X MUSKAT
Line203	Tabasco*Hereford C*C
Line1247	-999
Line3153	Audi 3-13 x 18011k34
Line2678	7193-06 13 x NOS 7214-05 11
Line2457	NOS 15021.32 x NOS 7214-05 11
Line456	Bisquit type
Line1713	Gedser x BB 515608
Line309	13145x02*12003
Line89	703-915*Maribo B*C
Line1149	-999
Line1341	-999
Line1697	J 3305 x 15106.40
Line1227	(ROBIGUS X PAMIER)
Line692	SEJET/SEJET/27293
Line2351	-999
Line1187	-999
Line123	CM 2713*Tabasco B*Ck
Line723	FU S (WP2 in 12)
Line88	Oakely*(Debn*Saxil's)
Line1009	Mariboss*KWS Yaris
Line406	19429.32*Torkil
Line2989	NOS 14012.23*14095.02
Line2819	-999
Line3208	(KELVIN X JULIUS)
Line1371	-999
Line2672	16114.01 x NOS 15035.27
Line2233	-999
Line834	Ambition x Symbol
Line193	Tabasc*705-1973 C C*C
Line408	19429.32*Torkil
Line1067	Holeby*11137.02
Line1806	14088.11 * 709-503
Line2928	7369-05*709-084 Lr19
Line2797	-999
Line2302	-999
Line1468	-999
Line294	-999
Line874	705-861C*Marselis
Line2193	LW 03W122-03 x LW
Line1552	7345-05*14012.16 Lr
Line1363	-999
Line889	Eriksminde*KWS Podium
Line917	Eriksminde*Warrior
Line2253	-999
Line2460	NOS 15035.27 x Elixer
Line1312	-999
Line2224	-999
Line1679	709-1494 x 15047.37
Line896	19345.15 x 18027k13
Line2501	LW 08DH637-14 x NOS 15042.11
Line2624	7344-06 21 x 7191-06 14
Line3099	RW40967*NOS 14012.23
Line3056	Marselis*7347-05
Line2638	7384-06 12 x 7344-06 21
Line672	LIMAGRAIN DK/LG EUROPE/28604
Line2486	STRU 091991.1 x NOS 15098.28
Line478	19345.15*Timber
Line798	Mariboss x Audi 4-10
Line2887	7340-05*Kredo Lr19
Line2173	-999
Line3013	Denman*CM 13204
Line1407	-999
Line2143	LW F02W323-04 x LW
Line1024	Oakley x 18030k41
Line1050	Maserati*SCOB31A-2
Line1039	11146.52*12098.27
Line2052	Viscount * 14106.37 (
Line1072	Holeby*Gloria
Line2161	-999
Line2014	Warrior * 709-335
Line2883	13009.36*NOS 14012.23
Line224	19141x04*Smuggler
Line2783	-999
Line1554	7365-05*14012.38 Lr9
Line43	Oakely*(Debn*Saxil's)
Line1453	-999
Line1648	14093.10 x 709-809
Line2499	LW 08DH637-14 x NOS 15021.32
Line2600	Torch x NOS 7214-05 11
Line2265	-999
Line1310	-999
Line2488	BB 602610 x Nuffield
Line2971	CM 13204*NOS 14012.23
Line1148	-999
Line1749	12044.27 * Sheldon (CM8228*Rob
Line2931	7370-05*14012.23 Lr19
Line142	Türkis*Schamane A*A
Line2978	Denman*Tabasco
Line1886	709-147 * 709-1024 (
Line2448	-999
Line1268	-999
Line1483	-999kskov x BB 715508
Line1282	-999
Line1261	-999
Line2364	-999
Line166	Maribo*Oakley myg C*C
Line3209	(TOBAK X POTENZIAL
Line2951	13011.21*7370-05 Lr19
Line185	Robigus//Stakado/Kris
Line2041	14013.10 * Warrior
Line1797	14047.15 * 14044.15 (
Line11	Gosmer*Leu60124Myg C*
Line1178	-999
Line3215	(JULIUS X KOMET) X
Line2305	-999
Line1604	J 3305 x 15035.32
Line2676	7191-06 29 x Torch
Line3028	KW 3344-5-05*CM 13204
Line240	Hereford*Yaris mygC*C
Line3390	-999
Line2459	NOS 15005.22 x Nuffield
Line2370	-999
Line430	-999
Line1240	-999
Line2156	-999
Line1252	-999
Line2374	-999
Line699	tvivler ps
Line2269	-999
Line2975	CM 13204*NOS 14012.23
Line139	Lr19/3)Smug/3]Ambitio
Line2490	BB 602610 x NOS 15009.02
Line3001	14012.23*7369-05 Lr19
Line2023	Viscount * 14036.18 (
Line3071	RW40967*NOS 14012.23
Line624	Henrik x Hyland
Line1091	Shogun*KW 3344-5-05
Line1891	709-147 * 709-1024 (
Line2898	7357-05*14012.16 Lr35
Line1368	-999
Line147	Driftr/Bristl//Oakley
Line952	11146.01 x 18011k34
Line269	Lr19 7313-07*Leu60115
Line2109	-999
Line169	Maribo*Oakley myg C*C
Line2194	LW 03W122-03 x LW
Line2080	-999
Line1316	-999
Line3199	LW 06DH585-04 X LW
Line2938	7373-05*12090x24.01Lr
Line3269	-999
Line1198	-999
Line2434	-999
Line880	705-893 C*Gloria
Line2458	NOS 15021.32 x NOS 709-084
Line2138	LW F03W618-03 x L
Line1866	14012.23 * 14036.18 (Audi*Hatt
Line513	Smuggler*Ambition
Line2154	-999
Line3309	-999
Line2204	LW 04DH049-30 x IN
Line938	12076x32 x 18027k13
Line3322	-999
Line1112	13009.36*Warrior
Line1142	-999
Line1378	-999
Line3404	-999
Line3290	-999
Line1046	Maserati*NIC 06-5210-B
Line1516	-999kskov x Semu 09.102
Line3073	708-507*NOS 14012.23
Line841	Oakely*(Debn*Saxil's)
Line2271	-999
Line856	Mariboss x 14048
Line1842	709-147 * 7170-05 22
Line687	RAGT NORDIC/RAGT FR/27881
Line183	Ambition*Symbol
Line16	Gosmer*Leu60124Myg C*
Line306	Lr24 7331-07*Mariboss
Line266	Lr19 7313-07*Leu60115
Line819	13059.24*R 10629
Line2502	LW 08DH637-14 x NOS 15046.15
Line1135	-999
Line785	NORDIC SEED/
Line1385	-999
Line998	Oakley x 18030k41
Line2957	NOS 14012.23*Tabasco
Line2051	Viscount * 14106.37 (
Line1608	14093.10 x 15035.32
Line2383	-999
Line1868	14012.23 * 14036.18 (Audi*Hatt
Line2767	14085.13*RW40967
Line2784	-999
Line2150	-999
Line1364	-999
Line524	-999
Line1186	-999
Line244	Hereford*Yaris mygC*C
Line222	Ambition*Opus C*B
Line1222	LW 04DH049-45 X LW
Line435	19345.08*Oakley
Line84	Oakley*Frument
Line3148	Mariboss*Skagen
Line1903	14031.08 * 13009.34 (Robigus*L
Line2799	-999
Line1880	709-147 * 709-224
Line226	Audi*Agrestis
Line1031	Contact x Skagen
Line1213	TABASCO X AGIL
Line453	19345.15*Sj 06-35
Line1674	14046.35 x 15047.37
Line2323	-999
Line1712	14012.23 x BB 515608
Line2004	14034.18 * Sheldon (C
Line1280	-999
Line3171	-999
Line1077	12098.27*11137.02
Line596	test
Line1121	13011.37*Gloria
Line1599	15035.32 x 15123.10
Line2854	14095.02*7373-05 Lr19
Line2604	Weaver x NOS 15098.01
Line1836	12044.23 * 13009.36 (Robigus*L
Line475	Feed C
Line663	KWS SCANDI/MOMONT/28619
Line1143	-999
Line925	706-962 B*KW 3344-5-05
Line3029	KW 3344-5-05*CM 13204
Line2277	-999
Line842	Oakley*(Deben*Saxild)
Line3124	-999
Line1795	13009.34 * R40879
Line2487	STRU 091991.1 x KWS Cleveland
Line1537	-999kskov*NOS 14012.23
Line3228	LW F02W323-04 x LW
Line2165	-999
Line263	MOLr19 7312-07*Herefo
Line3202	(BZ 260702 X SMARA
Line1792	13009.34 * R40879
Line1412	-999
Line1654	14093.12 x 709-985
Line533	-999
Line2190	LW 03W001-10 x LP
Line1432	-999
Line1932	709-885 * Timaru
Line354	TABASCO X CJ 9306
Line3332	-999
Line401	19429.32*Sj 06-35
Line1058	Maserati*Shogun
Line2872	13009.34*7007-06 Lr
Line1173	-999
Line135	703-936*Ambition
Line701	-999
Line1116	13011.37*CPB-T W157
Line2653	7191-06 29 x NOS 15021.32
Line146	Driftr/Bristl//Oakley
Line1597	05W507-10 x 15123.10
Line1260	-999
Line771	KWS SCANDI/KWS LOCHOW
Line1935	709-885 * Warrior
Line3009	12090x24.01*14095.02
Line2333	-999
Line3241	-999
Line258	Lr19 7311-07*Leu60115
Line3286	-999
Line3289	-999
Line920	706-962 B*Timaru
Line1366	-999
Line2561	7344-06 21 x Weaver
Line1676	7170-05 22 x 15047.37
Line2733	-999
Line434	Feed
Line982	11132.07 x 18021k17
Line2593	Delphi x NOS 15042.11
Line2201	LW 04DH049-30 x IN
Line2602	KWS-Podium x NOS 15098.28
Line1659	709-809 x 709-985
Line728	A*A
Line2251	-999
Line1075	12098.27*11137.02
Line954	11132.07 x 18601k15
Line2195	LW 03W122-03 x LW
Line3076	708-507*14012.16
Line3034	12090x24.01*7368-05Lr
Line886	Eriksminde*KWS Podium
Line2740	Hereford*14095.02
Line1216	BZ 441802 X LW plo
Line3265	-999
Line1794	13009.34 * R40879
Line2703	7199-06 03 x Elixer
Line3079	708-507*14012.16
Line3353	-999
Line2063	SJ 08-48 * 14036.18 (
Line571	(ASCOLI X PAMIER) X TABA
Line1295	-999
Line228	Audi*Inspiration C*B
Line1089	Shogun*KW 3344-5-05
Line2489	BB 602610 x NOS 15042.11
Line75	Hereford*703-915
Line1759	708-989 * 709-1024 (
Line748	-999
Line2555	Leeds x NOS 15098.28
Line2979	Denman*Tabasco
Line342	19429.28*19218.06
Line3	703-606D*Soccer B*B
Line1665	12090x24.01 x Elixer
Line3348	-999
Line959	Gloria*707-2350
Line3059	RW40967*NOS 14012.23
Line598	test
Line126	Euclide*Audi B*C
Line913	12076x32 x 18027k13
Line355	TABASCO X CJ 9306
Line1054	Maserati*Shogun
Line338	19429.28*19201.11
Line2217	-999
Line946	11121.14 x 18027k13
Line2108	-999
Line2727	-999
Line3066	RW40967*NOS 14012.23
Line935	Gloria*707-2350
Line2296	-999
Line2976	Denman*Tabasco
Line410	19345.08*Oakley
Line1049	Maserati*SCOB31A-2
Line928	706-962 B*Torkil
Line3293	-999
Line1540	Hereford*709-1494
Line2228	-999
Line2878	13009.36*Eriksminde
Line1719	14095.02 x 10302212
Line645	KWS SCANDI//28654
Line3122	-999
Line167	Maribo*Oakley myg C*C
Line1164	-999
Line747	-999
Line208	WW 3794*Audi B*C
Line2438	-999
Line71	Pamier*Audi A*C
Line2447	-999
Line3344	-999
Line1323	-999
Line3278	-999
Line2927	7369-05*709-084 Lr19
Line300	-999
Line2037	14011.01 * Sheldon (C
Line1204	LW 04DH049-30 x SU
Line3327	-999
Line2390	-999
Line1391	-999
Line1272	-999
Line3243	-999
Line590	Test
Line1084	Oakley*Contact
Line274	Lr19 7314-07*Mariboss
Line3023	Kredo*7368-05
Line2642	7344-06 35 x STRU 071932.3
Line572	(TABASCO X JULIUS) X ACK
Line2484	STRU 091991.1 x BB 602610
Line1326	-999
Line1	703-606D*Kredo mygB*B
Line1023	Oakley x 18030k41
Line416	KWS Kite x Ma-999ger
Line2373	-999
Line1431	-999
Line1205	(PREMIO x LW F96Z0
Line2163	-999
Line3329	-999
Line3024	Kredo*7368-05
Line2699	7199-06 03 x NOS 15043.03
Line214	(Ze90-2666*83z99-9)*C
Line3321	-999
Line2518	KW 2736-1-08 x NOS 15042.11
Line1967	14007.16 * Warrior
Line1202	LW 04DH049-30 x LW
Line168	Maribo*Oakley myg C*C
Line3320	-999
Line783	N&S/
Line2254	-999
Line2306	-999
Line2474	NOS 15046.15 x NOS 15009.02
Line1096	Tabasco*Skagen
Line310	13145x02*12003
Line818	13059.24*Premio
Line2805	-999
Line225	Ambition*A90041
Line3143	12040.46 x Pericles
Line3098	RW40967*NOS 14012.23
Line612	Tulsa x NSA04-3591
Line3405	KWS Dacanto
Line308	Lr24 7331-07*Mariboss
Line1982	Warrior * 14106.37 (
Line1945	14031.08 * Viscount
Line1449	-999
Line403	19429.32*Hereford
Line1330	-999
Line1995	14034.18 * Sj 08-48
Line2252	-999
Line1474	14051.04 x BB 515608
Line2588	Dickens x NOS 15035.27
Line549	Audi 4-10*Sj 06-35
Line642	SEJET//28657
Line1755	708-507 * Sheldon (C
Line2673	16114.01 x NOS 15009.02
Line2468	NOS 15098.28 x NOS 15021.32
Line2031	14011.01 * Warrior
Line1851	709-147 * 7170-05 22
Line1250	-999
Line3093	708-507*14046.35
Line2807	-999
Line2452	-999
Line1243	-999
Line2042	708-507 * 14106.37
Line1115	13011.37*CPB-T W157
Line578	TABASCO X ELAN
Line2850	14095.02*14012.16
Line685	KWS SCANDI/KWS LOCHOW/27893
Line2000	14034.18 * Timaru
Line921	706-962 B*Timaru
Line3255	-999
Line521	-999
Line2005	14034.18* SJ 08-48 (S
Line3330	-999
Line3225	(TABASCO X LW 03W1
Line2380	-999
Line2410	-999
Line2008	Warrior * 709-335
Line172	-999
Line677	KWS SCANDI/KWS/27927
Line418	Julius x Ma-999ger
Line366	(LW F96W378-66 X TABASCO)
Line1498	14085.13 x 05W475-11
Line141	Türkis*Schamane A*A
Line1854	709-147 * 7170-05 22
Line1111	13009.36*Warrior
Line343	19429.28*19218.06
Line671	NORDIC SEED/STRUBE/28606
Line1808	14088.11 * Timaru
Line2515	Ohio x STRU 091991.1
Line732	B*C
Line231	VIP*Smuggler
Line601	test
Line377	19429.28*Hereford
Line1335	-999
Line2627	7344-06 21 x 7200-06 17
Line2317	-999
Line3248	-999
Line1923	709-503 * 709-885 (K
Line3117	-999
Line48	Gosmer*Sahara MYGCs*C
Line2810	-999
Line2341	-999
Line422	Esket x Mamora
Line1879	14012.23 * R40879
Line2904	7365-05*12090x24.01Lr
Line3072	RW40967*NOS 14012.23
Line3022	Kredo*7357-05
Line1928	709-503 * Edmunds (De
Line1349	-999
Line2753	Eriksminde*14095.02
Line1278	-999
Line1309	-999
Line1182	-999
Line235	A90041*Samyl
Line256	Lr9 7302-07*PamierB*C
Line2221	-999
Line968	Hereford*Sj 08-48
Line1672	05W668-06 x 15046.37
Line506	Smuggler*19218.06
Line3356	-999
Line777	KWS SCANDI/KWS LOCHOW
Line838	Mariboss*Skalmeje
Line2709	7198-06 08 x LGW 56
Line101	704-609B*OakleyB*Cmyg
Line505	Skalmeje*Ambition
Line634	Mariboss 100 ml/hkg
Line200	Tabasco*Hereford C*C
Line3140	Maserati*NIC 06-5210-B
Line764	RAGT NORDIC/RAGT FR
Line2395	-999
Line1539	Holeby*14012.16
Line1777	12044.27 * Sheldon (CM8228*Rob
Line3213	LW F99W375-06 x LW
Line2546	FD 07164 x NOS 709-084
Line2347	-999
Line1090	Shogun*KW 3344-5-05
Line282	-999
Line1626	-999kskov x 709-084
Line2326	-999
Line3363	-999
Line1493	14093.10 x 15123.10
Line1827	13009.36 * 709-503 (Lexus*7
Line1761	708-989 * 709-1024 (
Line2922	13011.21*709-084
Line1056	Maserati*Shogun
Line657	N&S/SECOBRA FR/28625
Line840	Oakley*703-915
Line1796	14047.15 * 14044.15 (
Line469	Feed C
Line1344	-999
Line872	19345.15 x 18027k13
Line3062	RW40967*NOS 14012.23
Line281	-999
Line3136	-999
Line3083	708-507*14012.16
Line721	-999
Line1192	-999
Line497	Skalmeje*Ambition
Line2863	13009.34*709-084
Line2330	-999
Line2098	-999
Line1592	-999kskov x 05W508-11
Line1500	14046.35 x 05W475-11
Line2683	7193-06 13 x Delphi
Line121	CM 2713*Tabasco B*Ck
Line2329	-999
Line3027	KW 3344-5-05*CM 13204
Line1421	-999
Line1702	10302212 x 15098.40 A
Line2186	-999
Line2920	13011.21*708-507
Line357	BZ 441802 X LD 269
Line1824	13009.36 * 708-507 (Xi-19*928-
Line470	Baking B
Line351	TABASCO X SUR 00/615/02
Line809	Mariboss x 14037x04
Line1590	Elixer x 05W491-03
Line1451	-999
Line2314	-999
Line2300	-999
Line1134	-999
Line3068	RW40967*NOS 14012.23
Line77	Oakly*NIC01-3554A vpm
Line3174	-999
Line1264	-999
Line2377	-999
Line2511	Ohio x NOS 15043.03
Line1830	13009.36 * Horizon
Line2105	-999
Line1181	-999
Line413	19345.08*Oakley
Line449	19345.15*Sj 06-35
Line1622	14093.10 x 05W668-06
Line3018	Elixer*13009.34
Line895	19345.15 x 18027k13
Line3189	(TABASCO X LW 03W0
Line103	705-893 B*Audi Cs*C
Line2151	-999
Line1762	708-1094 * 709-147
Line2123	Mariboss*Oakley
Line1215	BZ 441802 X LW plo
Line396	19429.32*Sj 06-35
Line941	11121.14 x Tabasco
Line1650	14012.23 x 709-985
Line2399	-999
Line2689	7193-06 30 x NOS 15043.03
Line2273	-999
Line2226	-999
Line1530	14012.16*707-2803 E
Line2851	14095.02*14012.16
Line2929	7370-05*14012.23 Lr19
Line1764	708-1094 * Sheldon (C
Line2595	Torch x Nuffield
Line3046	14012.38*7370-05 Lr19
Line988	12040.46 x Pericles
Line1340	-999
Line3300	-999
Line863	Mariboss x Bagou
Line323	Ambition*Oakley (CPB-
Line2021	Warrior * Duxford (
Line176	Opus*Certo
Line2749	Eriksminde*14095.02
Line1298	-999
Line3310	-999
Line56	703-915*Lear myg B*Ck
Line2615	16104.01 x NOS 15021.32
Line950	11146.01 x 18027k13
Line1511	7214-05 11 x Semu 09.102
Line1450	-999
Line811	13023.03*Conqueror
Line2532	SJ8563021 x NOS 15098.28
Line2631	7384-06 12 x STRU 071932.3
Line575	(ZE 95Z176-5 x ANTHUS) x
Line1489	10302212 x J 2629
Line1176	-999
Line3070	RW40967*NOS 14012.23
Line3185	-999
Line1910	14031.08 * 13045.37 (A8429.6*A
Line3132	-999
Line39	Oakley*703-915
Line1485	709-809 x BB 715508
Line1036	Ambition D-10 x Tabasco
Line720	-999
Line3271	-999
Line1409	-999
Line1153	-999
Line1233	(TABASCO X LINCOLN
Line775	KWS SCANDI/KWS LOCHOW
Line2766	14046.35*14095.02
Line2062	SJ 08-48 * 14036.18 (
Line2481	LW 06W518-05 x NOS 15035.27
Line1160	-999
Line2855	14095.02*7007-06 Lr
Line3292	-999
Line359	BZ 441802 X TARKUS
Line2859	709-084*Kredo
Line3268	-999
Line292	-999
Line2376	-999
Line1784	13009.34 * R40879
Line2918	13011.21*708-507
Line1019	Mariboss*Skagen
Line1946	14031.08 * Viscount
Line1048	Maserati*SCOB31A-2
Line150	Mariboss*Leu60124MYGC
Line2106	-999
Line1518	BB 715508 x J 3305
Line2559	Leeds x Nuffield
Line1769	708-1094 * Duxford (S
Line1251	-999
Line1136	Kranich*Caribo
Line2821	Eriksminde*709-084
Line2164	-999
Line503	Skalmeje*Ambition
Line1194	-999
Line3389	-999
Line2721	-999
Line1742	12044.27 * Warrior (CM8228*R
Line2392	-999
Line143	Türkis*Schamane A*A
Line997	Oakley x 18030k41
Line2290	-999
Line1306	-999
Line1472	13009.36 x BB 515608
Line644	DLF-TRIFOLIUM//28655
Line849	-999
Line1729	709-1494 x Elixer
Line679	SEJET/SEJET/27913
Line1551	709-1494*Kredo
Line130	Mariboss*Leu60124MYGC
Line1855	709-147 * 7170-05 22
Line291	-999
Line3336	-999
Line2535	SJ8563021 x KWS Cleveland
Line906	19429.32 x 14095
Line3275	G1492 LT11
Line2082	-999
Line2072	-999
Line991	12040.46 x Pericles
Line468	Feed C
Line1772	14047.15 * 14044.15 (
Line1655	14095.02 x 709-985
Line975	Jensen*Timaru
Line1666	14012.16 x Elixer
Line116	CM 2713*Oakley mygB*C
Line1283	-999
Line2060	SJ 08-48 * Sheldon (C
Line1615	05W475-30 x 05W668-06
Line553	19429.32*Ararat
Line2901	7364-05*Florian Lr9Ar
Line2913	13009.36*709-1494
Line2541	LGW 56 x NOS 7214-05 11
Line2446	-999
Line2250	-999
Line145	Driftr/Bristl//Oakley
Line2877	13009.36*Eriksminde
Line1872	14012.23 * 14036.18 (Audi*Hatt
Line1163	-999
Line1673	-999kskov x 15047.37
Line1834	13011.21 * Timaru
Line391	19429.28*Oakley (CPB-
Line1580	J 3305 x 05W475-11
Line407	19429.32*Torkil
Line3274	G1492 LT12
Line1647	13009.36 x 709-809
Line3334	-999
Line390	19429.28*Oakley (CPB-
Line2112	-999
Line1524	709-809*7373-05
Line2553	Leeds x NOS 709-084
Line2463	NOS 15042.11 x KWS Dacanto
Line1822	13009.34 * Duxford (Solstice*S
Line1287	-999
Line538	restest
Line2741	Hereford*14095.02
Line2225	-999
Line1211	TABASCO X JULIUS
Line899	19345.15 x 14095
Line3177	-999
Line1174	-999
Line990	12040.46 x Pericles
Line3191	(LW 04DH049-45 X P
Line1728	12090x24.01 x Sj 7343501
Line1689	15046.37 x 15111.36
Line3303	-999
Line2177	-999
Line1302	-999
Line2509	Ohio x NOS 15005.22
Line1884	709-147 * 709-224
Line1387	-999
Line2406	-999
Line1948	14031.08 * Viscount
Line791	Mariboss x 18027k13
Line715	-999
Line217	Tulsa*Leiffer vpm B*A
Line611	Kepler x Carenius
Line1766	708-1094 * Sheldon (C
Line83	Oakley*Frument
Line556	19429.32*Jenga
Line2437	-999
Line787	SEJET/
Line1057	Maserati*Shogun
Line1081	13001.17*LP 276.5.05
Line573	(Skalmeje x T222) x Taba
Line1444	-999
Line1596	05W491-03 x 15123.10
Line2625	7344-06 21 x 7193-06 13
Line1850	709-147 * 7170-05 22
Line29	Mariboss*Frument
Line1051	Maserati*SCOB31A-2
Line358	BZ 441802 X LD 269
Line1262	-999
Line1543	709-702 x 15123.10
Line303	Lr19 7319-07*Tabasco
Line2451	-999
Line589	Test
Line3295	-999
Line3146	Hermamm x Septer
Line2550	FD 07164 x Ohio
Line1902	14031.08 * 13009.34 (Robigus*L
Line3380	-999
Line159	Mariboss*Leu60124MYGC
Line1970	14007.16 * Duxford (
Line2866	13009.34*707-2803 E
Line392	19429.28*Oakley (CPB-
Line980	11132.07 x Tabasco
Line640	Sevin Sejet//9006
Line539	restest
Line1927	709-503 * Edmunds (De
Line1721	14046.35 x 10302212
Line3131	-999
Line223	Abika*Samyl
Line111	705-894B*OakleymygC*C
Line2113	-999
Line2316	-999
Line832	-999
Line219	Tulsa * Florett B4*C3
Line2191	LW 04DH049-30 x TA
Line1346	-999
Line659	KWS SCANDI/MOMONT/28623
Line1727	Gedser x 10302212
Line314	19201.11*7249.13
Line1064	12010.18*Hereford
Line284	-999
Line3354	-999
Line1878	14012.23 * R40879
Line1230	(LW F96Z011-24 X P
Line1960	14034.18 * R40879
Line3261	-999
Line1035	Ambition D-10 x Tabasco
Line61	703-915*Lear myg B*Ck
Line483	Hereford*19218.06
Line697	RAGT NORDIC/RAGT FR/13801
Line1348	-999
Line965	Gosmer*Premio
Line2856	709-084*Kredo
Line2519	SJ 7388006 x Ohio
Line804	Mariboss x 14037x04
Line2268	-999
Line384	19429.28*Oakley (CPB-
Line2266	-999
Line1567	14012.16 x 14085.13
Line2775	14085.13*RW40967
Line567	TABASCO X LW 09KR105
Line1734	12010.25 * 709-885 (Koch*Istab
Line2097	-999
Line789	/Trimaran
Line260	Lr19 7311-07*Leu60115
Line479	Hereford*19218.06
Line2198	LW 04DH049-30 x JU
Line3346	-999
Line2773	14085.13*RW40967
Line2841	13009.34*709-084
Line859	Mariboss x Bagou
Line3204	LW 06DH585-04 X JU
Line660	KWS SCANDI/KWS LOCHOW/28622
Line69	Pamier*Audi A*C
Line3341	-999
Line3004	14012.23*7369-05 Lr19
Line2170	-999
Line3222	(TABASCO X LW 03W1
Line112	705-895B*Leu60124 myg
Line262	MOLr19 7312-07*Herefo
Line3212	-999
Line1388	-999
Line177	-999
Line2506	LW 08DH765-12 x NOS 15098.28
Line1139	-999
Line113	CM 2713*Audi B*C
Line1402	-999
Line865	Audi 3-13 x 18011k34
Line2245	-999
Line1760	708-989 * 709-1024 (
Line1074	12098.27*11137.02
Line616	-999
Line1638	12090x24.01 x 14095.23
Line402	19429.32*Sj 06-35
Line423	Esket x NSL05-8073
Line488	Hereford*Oakley (CPB-
Line996	Oakley x 18030k41
Line2219	-999
Line788	SEJET/
Line2126	Mariboss*Leu60124
Line1156	-999
Line2103	-999
Line1027	Contact x Skagen
Line2933	7370-05*14012.38 Lr19
Line813	13059.24*Genius
Line2891	7347-05*14012.23 Lr24
Line981	11132.07 x 18021k17
Line1629	12090x24.01 x 7214-05 11
Line2275	-999
Line1086	Oakley*Contact
Line3040	14012.16*7357-05 Lr
Line2786	-999
Line1815	709-147 * Paj 706-575
Line3345	-999
Line1417	-999
Line2118	19345.15*Sj 06-35
Line2687	7193-06 30 x NOS 15021.32
Line741	B/C
Line1398	-999
Line2006	Warrior * 14106.37 (
Line1926	709-503 * 709-1024 (
Line3207	-999
Line1399	-999
Line1746	12044.27 * Sheldon (CM8228*Rob
Line1467	-999
Line1563	12090x24.01 x 14046.35 A
Line1012	Mariboss*Shogun
Line3041	14012.16*7007-06 Lr
Line431	-999
Line3394	Mariboss
Line3250	-999
Line2779	-999
Line648	SEJET/SEJET/28646
Line1873	14012.23 * 14036.18 (Audi*Hatt
Line1644	14046.35 x 14093.10
Line2335	-999
Line761	NORDIC SEED/HYBRO
Line3328	-999
Line2612	Revelation x NOS 15046.15
Line195	Tabasco*Audi C*C
Line2563	7344-06 21 x Torch
Line1613	Gedser x 15035.32
Line466	-999
Line109	705-894B*OakleymygC*C
Line2834	Eriksminde*7370-05
Line1214	TABASCO X PAMIER
Line2015	Warrior * Duxford (
Line2945	CM 13204*13009.34
Line2984	Denman*Tabasco
Line2375	-999
Line1940	709-885 * Conqueror
Line2720	-999
Line614	Lear x Mamora
Line2197	LW 04DH049-30 x JU
Line220	Tulsa*WW 3369 B4*A
Line800	Mariboss x 12040.46
Line604	Retro x Hermann
Line1820	13009.34 * R40879
Line3406	-999
Line2418	-999
Line2416	-999
Line554	19429.32*Jenga
Line1318	-999
Line1032	13031x19 x Tabasco
Line428	(Jenga x Tuareg) x Kredo
Line926	706-962 B*Torkil
Line520	-999
Line3176	-999
Line1703	Elixer x 15098.40 A
Line3258	-999
Line2793	-999
Line125	Euclide*Audi B*C
Line547	Audi 4-10*Sj 06-35
Line2199	LW 04DH049-30 x JU
Line923	706-962 B*KW 3344-5-05
Line433	B, frost tolerant
Line236	A90041*Samyl
Line613	Carenius x Hyland
Line1553	7357-05*709-084 Lr35
Line3220	(TABASCO X LP 343-
Line2050	Viscount * 14106.37 (
Line2476	NOS 15046.15 x Nuffield
Line1239	-999
Line2704	7198-06 08 x 16104.01
Line3162	-999
Line3370	-999
Line1496	13009.36 x 15123.10
Line2944	BB 850607*13009.34
Line2001	14034.18 * Sheldon (C
Line627	Mariboss 150 ml/hkg
Line2282	-999
Line901	19429.32 x 18011k34
Line2055	Viscount * Duxford (
Line673	N&S/SEMALLIANCE/28602
Line1475	14093.10 x BB 515608
Line1934	709-885 * Warrior
Line2947	13011.21*709-809
Line2606	Weaver x Dickens
Line1675	14085.13 x 15047.37
Line2232	-999
Line760	NORDIC SEED/HYBRO
Line517	R2N 10545*Mariboss
Line2707	7198-06 08 x Torch
Line2104	-999
Line892	Eriksminde*Oakley
Line2569	7239-06 18 x 16114.01
Line3386	-999
Line3101	RW40967*NOS 14012.23
Line830	13059.24*Conqueror
Line1152	-999
Line845	Oakley*Ma-999ger
Line653	SEJET/SEJET/28641
Line1617	Elixer x 05W668-06
Line3399	-999
Line890	Eriksminde*KWS Podium
Line2049	Viscount * 14106.37 (
Line2809	-999
Line1401	-999
Line978	11132.07 x Tabasco
Line1525	709-809*709-084
Line3267	-999
Line1219	LW 04DH049-45 X LW
Line2693	7198-06 08 x NOS 15009.02
Line1882	709-147 * 709-224
Line175	Stru2158*Record
Line2986	Denman*708-507
Line3032	12090x24.01*7368-05Lr
Line668	RAGT NORDIC/RAGT FR/28614
Line1124	13023.03*Conqueror
Line2439	-999
Line2440	-999
Line367	-999
Line2880	13009.36*Eriksminde
Line148	Driftr/Bristl//Oakley
Line2982	Denman*Tabasco
Line1723	14012.16 x 10302212
Line825	13059.24*SCOB31A-2
Line206	WW 3794*Audi B*C
Line1151	-999
Line1753	12044.27 * Sheldon (CM8228*Rob
Line1484	14012.38 x BB 715508
Line3161	-999
Line2320	-999
Line2899	7363-05*Kredo Lr9Ar
Line2308	-999
Line3014	Elixer*13009.34
Line3096	RW40967*NOS 14012.23
Line230	A90041*Samyl
Line2247	-999
Line237	Audi*Lear myg C*Ck
Line2953	13011.21*7370-05 Lr19
Line1126	MO 7213-08*Tabasco
Line1276	-999
Line3393	-999
Line1329	-999
Line919	706-962 B*Timaru
Line1506	Gedser x 05W475-11
Line1985	14034.18 * Timaru
Line1238	-999
Line810	Mariboss x 14037x04
Line1396	-999
Line651	SEJET/SEJET/28643
Line2480	LW 06W518-05 x NOS 15042.11
Line1131	MO 7267-08*707-2350E
Line311	12003x22*19201.11
Line2824	Eriksminde*709-084
Line1080	13001.17*LP 276.5.05
Line439	19345.15*Frument
Line1933	709-885 * Warrior
Line1570	14012.23 x 14093.10
Line1448	-999
Line2761	708-507*707-2803 E
Line2634	7384-06 12 x Ohio
Line3145	ORLANDO*CPBT W136
Line2936	7373-05*12090x24.01Lr
Line2564	7344-06 21 x SJ 7388006
Line740	A
Line2632	7384-06 12 x LW 06W518-05
Line3033	12090x24.01*7368-05Lr
Line2492	STRU 071932.3 x NOS 15098.01
Line2091	-999
Line2319	-999
Line3113	Sj 09-60*Elixer
Line860	Mariboss x Bagou
Line528	-999
Line386	19429.28*Oakley (CPB-
Line1845	709-147 * 7170-05 22
Line1319	-999
Line2078	-999
Line3211	LW F02W323-04 x LW
Line3193	TABASCO X FAKIR
Line1988	14034.18 * R40879
Line1916	14031.08 * Timaru
Line105	705-893 B*Audi Cs*C
Line1631	14093.10 x 7170-05 22
Line2409	-999
Line2435	-999
Line1859	12044.23 * 13009.36 (Robigus*L
Line1082	13001.17*LP 276.5.05
Line1973	14007.16 * Duxford (
Line2730	-999
Line64	703-915*Lear myg B*Ck
Line1097	Viscount*Gloria
Line1519	BB 515608 x J 3305
Line1263	-999
Line3036	12090x24.01*7368-05Lr
Line621	Julius x Tabasco
Line2430	-999
Line3313	-999
Line424	Julius x Carenius
Line1060	NIC 06-5210-B*R 10629
Line1602	05W491-03 x 15035.32
Line2886	7338-05*Kredo Lr19
Line1085	Oakley*Contact
Line3201	(KELVIN X SUR HD 0
Line563	-999
Line833	-999
Line2686	7193-06 13 x 16104.01
Line3216	LW F99W375-06 x LW
Line3364	-999
Line2030	14011.01 * Warrior
Line2967	NOS 14012.23*14095.02
Line2371	-999
Line948	11146.01 x 18027k13
Line1509	Gedser x 7707f156
Line429	Biscout, Healthy
Line1327	-999
Line1105	13001.17*LP 276.5.05
Line1959	14034.18 * Julius (
Line1147	-999
Line779	KWS SCANDI/KWS LOCHOW
Line2776	14085.13*RW40967
Line1270	-999
Line973	Jensen*Eriksminde
Line1470	-999
Line595	Retest
Line3256	-999
Line2781	-999
Line561	-999
Line1987	14034.18 * R40879
Line38	Oakley*703-915
Line1248	-999
Line1446	-999
Line85	Oakely*(Debn*Saxil's)
Line1473	14046.35 x BB 515608
Line619	Esket x Mamora
Line1957	14034.18 * Julius (
Line1078	12098.27*11137.02
Line2544	LGW 56 x SJ8563021
Line1538	Holeby*709-809
Line2543	LGW 56 x Ohio
Line2640	7344-06 35 x NOS 15035.27
Line2633	7384-06 12 x LW 08DH765-12
Line1904	14031.08 * 13009.34 (Robigus*L
Line1275	-999
Line3017	Elixer*13009.34
Line3183	-999
Line2445	-999
Line2825	Eriksminde*709-084
Line2019	Warrior * Duxford (
Line2512	Ohio x NOS 15098.28
Line647	SEJET/NS-LANGENSTEIN/28647
Line2128	TABASCO x LW 03W00
Line2896	7357-05*14012.23 Lr35
Line273	Lr19 7314-07*Mariboss
Line2401	-999
Line1591	BB 715508 x 05W491-03
Line3236	-999
Line2279	-999
Line2255	-999
Line68	Pamier*Audi A*C
Line2609	Revelation x NOS 15005.22
Line2206	(TABASCO x LW 04-0
Line2235	-999
Line3324	-999
Line3376	-999
Line2795	-999
Line498	Skalmeje*Ambition
Line3074	708-507*14012.16
Line1189	TABASCO X CJ 9306
Line534	-999
Line1279	-999
Line806	Mariboss x 14037x04
Line299	(Exsept x Altos) x NIC97-
Line2524	SJ 7388006 x NOS 15098.01
Line1405	-999
Line180	Robigus*Legron
Line2774	14085.13*RW40967
Line2067	19180((MO/Lexs/3/)Flo
Line2577	7200-06 17 x LW 06W518-05
Line1684	15035.04 x 15047.37
Line2607	Weaver x Nuffield
Line1331	-999
Line1986	14034.18 * R40879
Line2304	-999
Line1700	15047.37 x 15101.26
Line1671	05W508-11 x 15046.37
Line3229	(TABASCO X LP 343-
Line3257	-999
Line1171	-999
Line749	-999
Line1578	BB 515608 x 05W475-11
Line1938	709-885 * Conqueror
Line1440	-999
Line529	-999
Line756	SEJET/DIECKMANN
Line2980	Denman*Tabasco
Line283	-999
Line3253	-999
Line878	705-861C*Sj 07-42
Line665	RAGT NORDIC/RAGT FR/28617
Line2422	-999
Line2456	NOS 15021.32 x Elixer
Line1120	13011.37*Gloria
Line3195	(KELVIN X JULIUS)
Line1961	14034.18 * R40879
Line1708	14012.23 x 15098.40 A
Line2102	-999
Line828	13059.24*Conqueror
Line2107	-999
Line26	Mariboss*11100x05
Line531	-999
Line2229	-999
Line288	-999
Line1334	-999
Line560	-999
Line2404	-999
Line1339	-999
Line3112	Sj 09-60*Elixer
Line1653	14046.35 x 709-985
Line1920	14031.08 * Timaru
Line983	11132.07 x 18021k17
Line3085	708-507*14046.35
Line1725	-999kskov x 10302212
Line2517	KW 2736-1-08 x NOS 15035.27
Line2139	(LW F99W375-06 x L
Line2527	SJ8563021 x LW 08DH765-12
Line2759	708-507*14046.35
Line681	SEJET/SEJET/27910
Line2820	-999
Line1786	13009.34 * R40879
Line24	Gosmer*Sahara MYGCs*C
Line2471	NOS 15046.15 x KWS Cleveland
Line2924	13011.21*709-084
Line1145	-999
Line80	Oakly*NIC01-3554A vpm
Line3311	-999
Line2147	-999
Line894	19345.15 x 18027k13
Line536	restest
Line1294	-999
Line108	705-894B*OakleymygC*C
Line1183	-999
Line3359	-999
Line2176	-999
Line2419	-999
Line1328	-999
Line23	-999
Line2187	TABASCO x LW 03W00
Line298	Quality 6
Line3259	-999
Line2948	13011.21*709-809
Line320	Ambition*Oakley (CPB-
Line2762	708-507*707-2803 E
Line1743	12044.27 * Warrior (CM8228*R
Line78	Oakly*NIC01-3554A vpm
Line443	19345.15*Frument
Line3237	-999
Line1018	Mariboss*Skagen
Line1751	12044.27 * Sheldon (CM8228*Rob
Line2937	7373-05*12090x24.01Lr
Line1510	J 3305 x Semu 09.102
Line2231	-999
Line337	19429.28*19201.11
Line3110	RW40967*NOS 14012.23
Line1234	(TABASCO X KELVIN)
Line376	19429.28*Frument
Line119	CM 2713*Tabasco B*Ck
Line2359	-999
Line2267	-999
Line1443	-999
Line1257	-999
Line2513	Ohio x NOS 15046.15
Line3053	Marselis*7347-05
Line3360	-999
Line2385	-999
Line3306	-999
Line218	Skalmeje*Tulsa C*Bmyg
Line2396	-999
Line2833	Eriksminde*7370-05
Line639	Korpral//9032
Line3224	LW F02W323-04 x PR
Line2584	Dickens x SJ8563021
Line1356	-999
Line3008	12090x24.01*14095.02
Line2026	Viscount * 14085.04 (
Line964	Gosmer*Premio
Line3355	-999
Line853	Mariboss x 14048
Line2879	13009.36*Eriksminde
Line985	12040.46 x Pericles
Line1874	14012.23 * 14036.18 (Audi*Hatt
Line34	Mariboss*Skalmeje
Line1030	Contact x Skagen
Line744	-999
Line2213	-999
Line1188	TABASCO X CJ 9306
Line1464	-999
Line33	Mariboss*Skalmeje
Line2915	13011.21*Eriksminde
Line3231	(TABASCO X LW 03W0
Line861	Mariboss x Bagou
Line3002	14012.23*7369-05 Lr19
Line2587	Dickens x NOS 15043.03
Line1377	-999
Line1137	Rendezvous x Line
Line2137	BZ 441802 x PAMIER
Line387	19429.28*Oakley (CPB-
Line1393	-999
Line1158	-999
Line698	//14162
Line1801	14047.15 * 14036.09 (
Line2685	7193-06 13 x Revelation
Line835	Türkis*Schamane
Line1737	12010.25 * 14036.09 (Audi*Hatt
Line1846	709-147 * 7170-05 22
Line2892	7355-05*EriksminLr35
Line694	SEJET/NS-BÖHNSHAUSEN/26988
Line2716	-999
Line2700	7199-06 03 x NOS 15035.27
Line2494	STRU 071932.3 x NOS 15021.32
Line1375	-999
Line958	Gloria*707-2350
Line1678	709-809 x 15047.37
Line2688	7193-06 30 x NOS 15005.22
Line1669	BB 715508 x 15046.37
Line45	Oakely*(Debn*Saxil's)
Line1442	-999
Line1791	13009.34 * R40879
Line1585	709-809 x 05W475-30
Line184	Biscay*1818714
Line2	703-606D*Kredo mygB*B
Line265	Lr19 7313-07*Leu60115
Line527	-999
Line1895	709-147 * Warrior
Line3221	-999
Line374	19429.28*Frument
Line2059	SJ 08-48 * Sheldon (C
Line1915	14031.08 * Timaru
Line566	TABASCO X LW 09KR105
Line1980	Timaru * SJ 08-48 (S
Line1123	13023.03*Conqueror
Line2018	Warrior * Duxford (
Line3379	-999
Line907	19429.32 x 14095
Line42	Oakely*(Debn*Saxil's)
Line545	19429.32*Mulan
Line1362	-999
Line2415	-999
Line1931	709-885 * Timaru
Line1962	14034.18 * R40879
Line1589	709-702 x 05W491-03
Line473	Baking B
Line2993	14012.23*707-2803 E
Line1581	Semu 09.102 x 05W475-11
Line114	CM 2713*Hereford B*aB
Line1588	14093.10 x 05W491-03
Line151	Mariboss*Leu60124MYGC
Line782	KWS SCANDI/KWS LOCHOW
Line2343	-999
Line579	TABASCO X ELAN
Line1324	-999
Line617	Lear x Julius
Line2160	-999
Line542	19429.32*Cordiale
Line398	19429.32*Sj 06-35
Line1336	-999
Line397	19429.32*Sj 06-35
Line2010	Warrior * 709-335
Line3396	-999
Line837	Mariboss*Glasgow
Line2507	LW 08DH765-12 x STRU 091991.1
Line714	-999
Line2800	-999
Line1333	-999
Line1534	NOS 14012.23*709-809
Line370	-999
Line2223	-999
Line1890	709-147 * 709-1024 (
Line2777	14085.13*RW40967
Line910	14033x02 x 18027k13
Line2747	Hereford*7373-05
Line2342	-999
Line3194	TOBAK X R 10764
Line346	(LW F96W309-14 X LW F97Z0
Line191	Ritmo*0119.73
Line972	Jensen*Eriksminde
Line1584	7214-05 11 x 05W475-30
Line713	-999
Line3180	-999
Line2769	14085.13*RW40967
Line2353	-999
Line1367	-999
Line1943	14031.08 * Timaru
Line1919	14031.08 * Timaru
Line1637	14012.16 x 14095.23
Line1741	12044.27 * Warrior (CM8228*R
Line2743	Hereford*709-084
Line1541	Hereford*709-1451
Line1976	Timaru * Sheldon (C
Line3166	-999
Line3296	-999
Line441	19345.15*Frument
Line2992	14012.23*707-2803 E
Line2057	SJ 08-48 * Sheldon (C
Line2545	FD 07164 x NOS 7214-05 11
Line2723	-999
Line1255	-999
Line164	Maribo*Oakley myg C*C
Line3242	-999
Line1492	709-702 x J 3305
Line815	13059.24*Premio
Line2159	-999
Line1901	14012.23 * R40879
Line1047	Maserati*NIC 06-5210-B
Line129	Mariboss*Leu60124MYGC
Line2258	-999
Line1770	708-1094 * Duxford (S
Line851	-999
Line1911	14031.08 * 13045.37 (A8429.6*A
Line1495	14046.35 x 15123.10
Line1645	14085.13 x 709-702
Line1861	14012.23 * 14036.18 (Audi*Hatt
Line1906	14031.08 * 13009.34 (Robigus*L
Line3167	-999
Line86	Oakely*(Debn*Saxil's)
Line2038	14011.01 * Sheldon (C
Line753	KWS SCANDI/KWS LOCHOW
Line820	13059.24*SCOB31A-2
Line322	Ambition*Oakley (CPB-
Line2813	-999
Line970	Hereford*Sj 08-48
Line1185	-999
Line1862	14012.23 * 14036.18 (Audi*Hatt
Line502	Skalmeje*Ambition
Line1843	709-147 * 7170-05 22
Line2675	7191-06 29 x KW 2736-1-08
Line2345	-999
Line3061	RW40967*NOS 14012.23
Line2417	-999
Line1159	-999
Line447	19345.15*LWF 96w378-6
Line2337	-999
Line1997	14034.18 * Timaru
Line3340	-999
Line2630	7384-06 12 x NOS 15098.28
Line1628	14093.10 x 7214-05 11
Line316	Ambition*12003x22
Line2068	19186((MO*Fehrm/4/)He
Line1515	14012.38 x Semu 09.102
Line1852	709-147 * 7170-05 22
Line2589	Dickens x NOS 15005.22
Line2120	19429.32*Torkil
Line91	703-915*Maribo B*C
Line2964	NOS 14012.23*Tabasco
Line2613	Revelation x SJ 7388006
Line188	Symbol *90151
Line1110	13009.36*Warrior
Line1773	14047.15 * 14044.15 (
Line2287	-999
Line2794	-999
Line3121	-999
Line1199	-999
Line2183	-999
Line3378	-999
Line2907	13009.36*14012.16
Line1949	14031.08 * Viscount
Line3152	Hereford x Sj 08-48
Line122	CM 2713*Tabasco B*Ck
Line2291	-999
Line1499	14051.04 x 05W475-11
Line1686	13009.36 x 15098.35
Line2407	-999
Line3158	-999
Line221	18026x01 x Robigus
Line2478	LW 06W518-05 x NOS 15046.15
Line1021	Oakley x 18030k41
Line2324	-999
Line986	12040.46 x Pericles
Line1411	-999
Line2145	-999
Line1740	12010.25 * 709-885
Line2910	13009.36*14012.16
Line2728	-999
Line2389	-999
Line2623	16104.01 x Weaver
Line458	Bisquit type
Line1736	12010.25 * 14036.09 (Audi*Hatt
Line2510	Ohio x NOS 15009.02
Line2248	-999
Line7	703-606D*Tabasco B*C
Line885	705-893 C*Gloria
Line2537	KW 2736-1-08 x Ohio
Line261	MOLr19 7312-07*Herefo
Line3058	RW40967*NOS 14012.23
Line2363	-999
Line3050	14012.38*7370-05 Lr19
Line3352	-999
Line1758	708-989 * 709-1024 (
Line2274	-999
Line552	19429.32*Ararat
Line3407	-999
Line1102	MO 7203-08*Eriksminde
Line565	TABASCO X ELAN
Line3134	-999
Line1350	-999
Line267	Lr19 7313-07*Leu60115
Line1361	-999
Line1301	-999
Line2828	Eriksminde*709-084
Line2744	Hereford*709-084
Line2581	7199-06 03 x 16114.01
Line1971	14007.16 * Duxford (
Line3384	-999
Line173	Solist*Deben
Line937	12076x32 x 18027k13
Line383	19429.28*LWF 96w378-6
Line480	Hereford*19218.06
Line333	19429.28*19201.11
Line2789	-999
Line688	RAGT NORDIC/RAGT FR/27880
Line340	19429.28*19218.06
Line296	7 (prelimi-999ry quality cl
Line2354	-999
Line2200	LW 04DH049-30 x EL
Line2284	-999
Line893	Eriksminde*Oakley
Line2425	-999
Line2029	14034.18* SJ 08-48 (S
Line1798	14047.15 * 709-503
Line2667	16114.01 x LGW 56
Line3285	-999
Line457	Bisquit type
Line2845	14095.02*NOS 14012.23
Line1157	-999
Line797	Mariboss x Audi 4-10
Line90	703-915*Maribo B*C
[truncated: 1,411 more rows]
